# Supplementary material for: A comprehensive set of transcript sequences of the heavy metal hyperaccumulator Noccaea caerulescens
Source: Front Plant Sci. 2014 Jun 20;5:261. doi: 10.3389/fpls.2014.00261 (PMC4064536; doi:10.3389/fpls.2014.00261)
Supplement: Supplementary file 1 [file DataSheet1.ZIP]

Archive with 9 entries (8 files):
- S-Tables/
- S-Tables/78115_Aarts_Table_1.XLSX
- S-Tables/78115_Aarts_Table_2.XLSX
- S-Tables/78115_Aarts_Table_3.XLSX
- S-Tables/78115_Aarts_Table_4.XLS
- S-Tables/78115_Aarts_Table_5.XLSX
- S-Tables/78115_Aarts_Table_6.XLSX
- S-Tables/78115_Aarts_Table_7.XLSX
- S-Tables/78115_Aarts_Table_8.XLSX
