# Supplementary material for: A comprehensive set of transcript sequences of the heavy metal hyperaccumulator Noccaea caerulescens
Source: Front Plant Sci. 2014 Jun 20;5:261. doi: 10.3389/fpls.2014.00261 (PMC4064536; doi:10.3389/fpls.2014.00261)
Supplement: Supplementary file 1 [file DataSheet1.ZIP › S-Tables/78115_Aarts_Table_1.XLSX]

## Sheet: table_S1
Contig/isotig	Isogroup	Length	Reads	Best hit	E-Value	Annotation source	Description
contig00001	isogroup00001	1076	113	Thhalv10014120m|PACid:20204785	1.76591e-143	AT5G17710	EMB1241	Co-chaperone GrpE family protein
contig00003	isogroup00001	787	86	Carubv10015816m|PACid:20897701	9.60137e-90	AT3G17930		unknown protein
contig00005	isogroup00001	1098	55	Thhalv10021393m|PACid:20181624	1.46599e-126	AT3G20310	ATERF-7, ATERF7, ERF7	ethylene response factor 7
contig00007	isogroup00001	1672	118	Carubv10020530m|PACid:20906185	0	AT1G57680		FUNCTIONS IN: molecular_function unknown
contig00008	isogroup00001	810	151	AT5G16110.1|PACid:19672386	7.38712e-99	AT5G16110		unknown protein
contig00011	isogroup00001	1527	161	Thhalv10020949m|PACid:20182738	0	AT3G18780	ACT2, DER1, LSR2, ENL2	actin 2
contig00012	isogroup00001	772	13	Thhalv10011605m|PACid:20184973	8.79608e-71	AT1G49560		Homeodomain-like superfamily protein
contig00013	isogroup00001	513	43	Thhalv10007163m|PACid:20187923	2.99165e-19	AT1G33240	AT-GTL1, AT-GTL2, GTL1	GT-2-like 1
contig00015	isogroup00001	1046	43	Thhalv10016543m|PACid:20180354	4.12363e-17	AT2G34180	CIPK13, SnRK3.7, WL2, ATWL2	CBL-interacting protein kinase 13
contig00019	isogroup00001	735	23	Bra029444|PACid:22714882	4.63155e-135	Bra029444	UDP-D-glucuronate 4-epimerase 5
contig00026	isogroup00001	1266	62	Thhalv10021318m|PACid:20183733	1.23055e-173	AT3G17440	NPSN13, ATNPSN13	novel plant snare 13
contig00034	isogroup00001	575	31	Bra006605|PACid:22708873	8.42961e-94	Bra006605	ubiquitin-specific protease 8
contig00054	isogroup00001	971	42	AT4G00400.1|PACid:19646861	0	AT4G00400	GPAT8, AtGPAT8	glycerol-3-phosphate acyltransferase 8
contig00066	isogroup00002	2265	302	Bra037731|PACid:22720029	4.04895e-80	Bra037731	Proline-rich extensin-like family protein
contig00081	isogroup00002	576	410	Bra004749|PACid:22685694	1.10958e-12	Bra004749	Proline-rich extensin-like family protein
contig00090	isogroup00002	1601	685	Bra037731|PACid:22720029	1.78854e-82	Bra037731	Proline-rich extensin-like family protein
isotig00158	isogroup00009	6549	280	Bra017917|PACid:22698552	3.22238e-59	Bra017917	DNA/RNA polymerases superfamily protein
isotig00159	isogroup00009	6571	279	Bra017917|PACid:22698552	3.24181e-59	Bra017917	DNA/RNA polymerases superfamily protein
isotig00160	isogroup00009	6531	279	Bra017917|PACid:22698552	3.20573e-59	Bra017917	DNA/RNA polymerases superfamily protein
isotig00161	isogroup00009	6553	278	Bra017917|PACid:22698552	3.22516e-59	Bra017917	DNA/RNA polymerases superfamily protein
isotig00162	isogroup00009	6547	277	Bra017917|PACid:22698552	3.21961e-59	Bra017917	DNA/RNA polymerases superfamily protein
isotig00163	isogroup00009	6529	276	Bra017917|PACid:22698552	3.20296e-59	Bra017917	DNA/RNA polymerases superfamily protein
isotig00164	isogroup00009	4002	194	Bra017917|PACid:22698552	2.54019e-22	Bra017917	DNA/RNA polymerases superfamily protein
isotig00165	isogroup00009	3978	192	Bra017917|PACid:22698552	2.51668e-22	Bra017917	DNA/RNA polymerases superfamily protein
isotig00167	isogroup00010	4163	145	865322|PACid:16059687	3.0321e-20	AT5G46260		disease resistance protein (TIR-NBS-LRR class) family
isotig00168	isogroup00010	4163	146	865322|PACid:16059687	3.0321e-20	AT5G46260		disease resistance protein (TIR-NBS-LRR class) family
isotig00169	isogroup00010	4160	141	865322|PACid:16059687	4.58221e-19	AT5G46260		disease resistance protein (TIR-NBS-LRR class) family
isotig00170	isogroup00010	4160	142	865322|PACid:16059687	4.58221e-19	AT5G46260		disease resistance protein (TIR-NBS-LRR class) family
isotig00171	isogroup00010	3524	103	883910|PACid:16041976	0	AT5G46260		disease resistance protein (TIR-NBS-LRR class) family
isotig00172	isogroup00010	3524	101	883910|PACid:16041976	0	AT5G46260		disease resistance protein (TIR-NBS-LRR class) family
isotig00173	isogroup00010	3521	99	883910|PACid:16041976	0	AT5G46260		disease resistance protein (TIR-NBS-LRR class) family
isotig00174	isogroup00010	3521	97	883910|PACid:16041976	0	AT5G46260		disease resistance protein (TIR-NBS-LRR class) family
isotig00175	isogroup00010	858	23	883914|PACid:16039611	8.15506e-122	883914|PACid:16039611
isotig00176	isogroup00011	2254	76	Thhalv10020807m|PACid:20183538	1.6829e-129	AT3G22190	IQD5	IQ-domain 5
isotig00177	isogroup00011	2003	78	Carubv10013787m|PACid:20898660	1.15859e-77	AT3G22190	IQD5	IQ-domain 5
isotig01956	isogroup00443	1323	58	Carubv10020787m|PACid:20905273	4.56035e-79	Carubv10020787m|PACid:20905273
isotig01957	isogroup00443	1143	55	Thhalv10008586m|PACid:20187338	9.76988e-145	AT1G19330		unknown protein
isotig01958	isogroup00443	1128	51	Thhalv10008628m|PACid:20187339	5.25498e-142	AT1G19330		unknown protein
isotig01962	isogroup00445	1260	65	Thhalv10021650m|PACid:20183591	1.31949e-106	AT3G15660	ATGRX4, GRX4	glutaredoxin 4
isotig01963	isogroup00445	1167	83	Thhalv10021650m|PACid:20183591	4.63328e-107	AT3G15660	ATGRX4, GRX4	glutaredoxin 4
isotig01964	isogroup00445	899	81	Thhalv10021634m|PACid:20181852	5.97613e-92	Thhalv10021634m|PACid:20181852	Rubredoxin-like superfamily protein
isotig01965	isogroup00446	1136	23	Thhalv10011648m|PACid:20185114	2.1132e-66	Thhalv10011648m|PACid:20185114	indigoidine synthase A family protein
isotig01966	isogroup00446	1052	23	Thhalv10011648m|PACid:20185114	3.24875e-70	Thhalv10011648m|PACid:20185114	indigoidine synthase A family protein
isotig01967	isogroup00446	856	17	AT1G50510.1|PACid:19649265	7.27494e-72	AT1G50510		indigoidine synthase A family protein
isotig01968	isogroup00447	1355	81	AT5G05790.1|PACid:19666354	2.3123e-168	AT5G05790		Duplicated homeodomain-like superfamily protein
isotig01969	isogroup00447	1181	90	AT5G05790.1|PACid:19666354	2.67579e-169	AT5G05790		Duplicated homeodomain-like superfamily protein
isotig01970	isogroup00447	463	48	AT5G05790.1|PACid:19666354	5.69347e-24	AT5G05790		Duplicated homeodomain-like superfamily protein
isotig01971	isogroup00448	1253	40	Thhalv10003835m|PACid:20199605	0	AT5G64440	AtFAAH, FAAH	fatty acid amide hydrolase
isotig01972	isogroup00448	1213	44	Thhalv10003835m|PACid:20199605	0	AT5G64440	AtFAAH, FAAH	fatty acid amide hydrolase
isotig01974	isogroup00449	1097	38	AT2G03770.1|PACid:19643319	1.00262e-11	AT2G03770		P-loop containing nucleoside triphosphate hydrolases superfamily protein
isotig01975	isogroup00449	1085	39	AT2G03770.1|PACid:19643319	2.21298e-12	AT2G03770		P-loop containing nucleoside triphosphate hydrolases superfamily protein
isotig19955	isogroup16523	553	6	Thhalv10019331m|PACid:20191950	2.90533e-21	Bra004209
isotig19957	isogroup16525	553	10	Thhalv10026141m|PACid:20193682	2.99549e-85	AT4G18230		FUNCTIONS IN: molecular_function unknown
isotig19958	isogroup16526	552	10	Thhalv10002580m|PACid:20196544	2.65702e-71	AT3G23880		F-box and associated interaction domains-containing protein
isotig19959	isogroup16527	553	16	AT3G56810.1|PACid:19664842	1.78263e-63	AT3G56810		unknown protein
isotig19960	isogroup16528	540	9	Bra015174|PACid:22699553	7.72422e-61	AT2G05940		Protein kinase superfamily protein
isotig19961	isogroup16529	550	8	Thhalv10010361m|PACid:20206949	9.52002e-102	AT3G52340	SPP2	sucrose-6F-phosphate phosphohydrolase 2
isotig19962	isogroup16530	555	12	Thhalv10023517m|PACid:20201222	8.79711e-95	AT1G60060		Serine/threonine-protein kinase WNK (With No Lysine)-related
isotig19963	isogroup16531	554	9	Thhalv10016523m|PACid:20180070	6.29797e-86	AT2G34355		Major facilitator superfamily protein
isotig19965	isogroup16533	551	7	AT3G13275.1|PACid:19659622	1.53128e-42	AT3G13275		unknown protein
isotig19966	isogroup16534	553	10	Thhalv10016012m|PACid:20206417	3.35346e-88	AT5G52420		unknown protein
isotig19967	isogroup16535	554	19	868561|PACid:16046388	5.20171e-107	Bra004819	Protein of Unknown Function (DUF239)
isotig19969	isogroup16537	552	7	Carubv10027988m|PACid:20913097	1.6035e-100	AT5G42680		Protein of unknown function, DUF617
isotig19970	isogroup16538	554	11	AT3G03710.1|PACid:19664459	2.09211e-83	AT3G03710	RIF10, PNP	polyribonucleotide nucleotidyltransferase, putative
isotig19971	isogroup16539	553	169	Thhalv10019416m|PACid:20191288	1.92733e-37	AT1G67785		unknown protein
isotig19973	isogroup16541	554	17	Thhalv10016810m|PACid:20180038	4.9045e-109	AT2G41800		Protein of unknown function, DUF642
isotig19974	isogroup16542	554	17	AT5G36940.1|PACid:19666825	5.18002e-74	AT5G36940	CAT3	cationic amino acid transporter 3
isotig19975	isogroup16543	554	13	Thhalv10018356m|PACid:20191693	6.10382e-134	AT1G79030		Chaperone DnaJ-domain superfamily protein
isotig19976	isogroup16544	551	7	914554|PACid:16064372	5.11281e-78	AT4G21270	ATK1, KATA, KATAP	kinesin 1
isotig19977	isogroup16545	553	8	Bra026404|PACid:22702755	1.21314e-124	AT4G26770		Phosphatidate cytidylyltransferase family protein
isotig19978	isogroup16546	548	8	Thhalv10027732m|PACid:20189432	1.26831e-103	AT5G38530	TSBtype2	tryptophan synthase beta type 2
isotig19979	isogroup16547	552	8	901033|PACid:16053999	3.81205e-53	901033|PACid:16053999
isotig19980	isogroup16548	553	11	Bra030683|PACid:22723355	7.59062e-83	Bra030683	NAD(P)-binding Rossmann-fold superfamily protein
isotig19981	isogroup16549	553	17	Thhalv10027869m|PACid:20189913	7.27842e-65	AT5G37660	PDLP7	plasmodesmata-located protein 7
isotig19984	isogroup16552	552	13	Carubv10010515m|PACid:20888894	1.40009e-37	Carubv10010515m|PACid:20888894
isotig19985	isogroup16553	542	7	Thhalv10008306m|PACid:20186175	1.84779e-55	AT1G03040		basic helix-loop-helix (bHLH) DNA-binding superfamily protein
isotig19986	isogroup16554	553	11	Bra041025|PACid:22687469	2.24913e-97	AT1G53700	WAG1, PK3AT	WAG 1
isotig19987	isogroup16555	553	9	Thhalv10025295m|PACid:20193384	2.74274e-119	AT4G22340	CDS2	cytidinediphosphate diacylglycerol synthase 2
isotig19988	isogroup16556	553	8	Carubv10000024m|PACid:20910658	1.211e-73	AT5G04560	DME	HhH-GPD base excision DNA repair family protein
isotig19989	isogroup16557	553	21	Thhalv10006310m|PACid:20190501	6.03505e-81	AT3G60520		unknown protein
isotig19990	isogroup16558	552	6	Thhalv10018165m|PACid:20190916	1.60691e-99	AT1G78955	CAMS1	camelliol C synthase 1
isotig19991	isogroup16559	552	8	Carubv10023525m|PACid:20903449	1.31325e-52	AT2G22490	CYCD2;1	Cyclin D2
isotig19992	isogroup16560	552	12	Carubv10017276m|PACid:20886014	2.89535e-114	AT3G52370	FLA15	FASCICLIN-like arabinogalactan protein 15 precursor
isotig19993	isogroup16561	553	42	Thhalv10020679m|PACid:20183644	1.78959e-44	AT3G11700	FLA18	FASCICLIN-like arabinogalactan protein 18 precursor
isotig19994	isogroup16562	551	98	Bra039415|PACid:22686340	3.40272e-74	AT3G05725		Protein of unknown function (DUF3511)
isotig19995	isogroup16563	553	6	484963|PACid:16041207	1.13796e-96	AT3G45830		unknown protein
isotig19996	isogroup16564	551	7	Thhalv10008552m|PACid:20186990	2.38279e-51	AT1G03170		Protein of unknown function (DUF3049)
isotig19997	isogroup16565	553	9	Carubv10000963m|PACid:20908384	3.75752e-60	AT5G18520		Lung seven transmembrane receptor family protein
isotig19998	isogroup16566	553	10	Thhalv10021126m|PACid:20183245	3.197e-81	AT3G06490	MYB108, AtMYB108, BOS1	myb domain protein 108
isotig20000	isogroup16568	553	10	Thhalv10013477m|PACid:20203392	1.13235e-111	AT5G18390		Pentatricopeptide repeat (PPR) superfamily protein
isotig20001	isogroup16569	553	14	493225|PACid:16038383	4.68984e-14	AT4G16515	RGF6	Encodes a root meristem growth factor (RGF). Belongs to a family of functionally redundant homologous peptides that are secreted, tyrosine-sulfated, and expressed mainly in the stem cell area and the innermost layer of central columella cells. RGFs are required for maintenance of the root stem cell niche and transit amplifying cell proliferation. Members of this family include: At5g60810 (RGF1), …
isotig20002	isogroup16570	553	8	AT2G40330.1|PACid:19638314	1.62476e-78	AT2G40330	PYL6, RCAR9	PYR1-like 6
isotig20003	isogroup16571	552	7	Carubv10019586m|PACid:20886397	1.46099e-59	AT3G61410		BEST Arabidopsis thaliana protein match is: U-box domain-containing protein kinase family protein (TAIR:AT2G45910.1)
isotig20004	isogroup16572	550	25	Thhalv10027724m|PACid:20189973	8.11818e-86	AT5G39590		TLD-domain containing nucleolar protein
isotig20005	isogroup16573	552	13	Thhalv10021196m|PACid:20182800	3.60298e-86	AT3G17000	UBC32	ubiquitin-conjugating enzyme 32
isotig20006	isogroup16574	552	14	Thhalv10011723m|PACid:20185009	3.54163e-75	AT1G46480	WOX4	WUSCHEL related homeobox 4
isotig20007	isogroup16575	552	8	Thhalv10018182m|PACid:20191866	4.91446e-105	AT1G72320	APUM23, PUM23	pumilio 23
isotig20008	isogroup16576	552	6	Thhalv10011304m|PACid:20184780	7.6438e-94	AT1G45150		unknown protein
isotig20009	isogroup16577	552	8	AT5G20670.1|PACid:19670058	1.11087e-90	AT5G20670		Protein of unknown function (DUF1677)
isotig20010	isogroup16578	551	13	Thhalv10000018m|PACid:20208882	9.25531e-50	AT1G64960		ARM repeat superfamily protein
isotig20011	isogroup16579	553	18	Bra004421|PACid:22684701	1.98143e-45	Bra004421
isotig20013	isogroup16581	551	13	Thhalv10017356m|PACid:20180186	1.63688e-70	AT2G29590		Thioesterase superfamily protein
isotig20014	isogroup16582	549	8	Bra004157|PACid:22700613	4.79199e-52	Bra004157	F-box/RNI-like/FBD-like domains-containing protein
isotig20015	isogroup16583	552	8	Thhalv10024385m|PACid:20195242	2.01469e-69	AT4G14330		P-loop containing nucleoside triphosphate hydrolases superfamily protein
isotig20016	isogroup16584	551	39	Thhalv10021560m|PACid:20182211	5.48771e-58	AT3G16190		Isochorismatase family protein
isotig20017	isogroup16585	551	40	Thhalv10004970m|PACid:20198212	2.82057e-108	AT5G62200		Embryo-specific protein 3, (ATS3)
isotig20019	isogroup16587	551	6	Bra022963|PACid:22708792	5.84398e-68	AT2G34020		Calcium-binding EF-hand family protein
isotig20020	isogroup16588	551	63	Carubv10010629m|PACid:20890701	5.90343e-67	AT1G29990	PFD6	prefoldin 6
isotig20021	isogroup16589	550	7	Thhalv10021714m|PACid:20183769	6.33373e-102	AT3G16360	AHP4	HPT phosphotransmitter 4
isotig20022	isogroup16590	550	11	Bra015522|PACid:22692345	3.51085e-68	AT1G06720		P-loop containing nucleoside triphosphate hydrolases superfamily protein
isotig20023	isogroup16591	549	26	Thhalv10019981m|PACid:20183562	8.04118e-58	Thhalv10019981m|PACid:20183562	ARM repeat superfamily protein
isotig20024	isogroup16592	551	29	483469|PACid:16048823	3.89704e-88	AT2G43580		Chitinase family protein
isotig20025	isogroup16593	550	9	Bra032833|PACid:22714985	1.22911e-73	AT1G27520		Glycosyl hydrolase family 47 protein
isotig20026	isogroup16594	549	6	Thhalv10000200m|PACid:20208811	1.8661e-94	AT1G77020		DNAJ heat shock N-terminal domain-containing protein
isotig20027	isogroup16595	547	7	Thhalv10028782m|PACid:20197009	1.70634e-50	AT4G04870	CLS	cardiolipin synthase
isotig20028	isogroup16596	551	14	Thhalv10004396m|PACid:20198297	6.12117e-83	AT5G27450	MK	mevalonate kinase
isotig20029	isogroup16597	549	6	Carubv10018210m|PACid:20887457	5.24202e-79	AT3G48970		Heavy metal transport/detoxification superfamily protein
isotig20030	isogroup16598	551	7	Bra010837|PACid:22724244	2.54116e-57	Bra010837	Plant protein of unknown function (DUF641)
isotig20031	isogroup16599	549	8	Thhalv10015300m|PACid:20205368	5.73782e-50	AT5G53640		CONTAINS InterPro DOMAIN/s: F-box domain, cyclin-like (InterPro:IPR001810), FBD (InterPro:IPR013596), FBD-like (InterPro:IPR006566), F-box domain, Skp2-like (InterPro:IPR022364), Leucine-rich repeat 2 (InterPro:IPR013101)
isotig20032	isogroup16600	551	36	Thhalv10027981m|PACid:20189881	4.09875e-98	AT1G65820		microsomal glutathione s-transferase, putative
isotig20034	isogroup16602	550	13	Thhalv10000007m|PACid:20208437	7.58051e-64	AT2G22125	CSI1	binding
isotig20035	isogroup16603	550	17	AT5G43340.1|PACid:19668150	1.3201e-86	AT5G43340	PHT6, PHT1;6	phosphate transporter 1
isotig20036	isogroup16604	549	6	878851|PACid:16052429	9.02343e-71	AT1G06790		RNA polymerase Rpb7 N-terminal domain-containing protein
isotig20037	isogroup16605	550	9	Thhalv10010176m|PACid:20207797	4.10538e-47	AT3G55100		ABC-2 type transporter family protein
isotig20038	isogroup16606	550	9	Thhalv10024189m|PACid:20195964	7.24909e-66	AT4G31160	DCAF1	DDB1-CUL4 associated factor 1
isotig20039	isogroup16607	549	8	Bra017008|PACid:22719652	1.1567e-83	AT2G40400		Protein of unknown function (DUF399 and DUF3411)
isotig20040	isogroup16608	550	21	Thhalv10020675m|PACid:20182488	1.83983e-84	AT3G22890	APS1	ATP sulfurylase 1
isotig20041	isogroup16609	550	8	Bra019958|PACid:22698428	5.21289e-39	AT1G10170	ATNFXL1, NFXL1	NF-X-like 1
isotig20043	isogroup16611	546	8	Thhalv10015976m|PACid:20203421	8.97305e-90	AT5G16960		Zinc-binding dehydrogenase family protein
isotig20044	isogroup16612	550	8	Thhalv10012954m|PACid:20204241	5.07687e-41	AT5G52230	MBD13	methyl-CPG-binding domain protein 13
isotig20045	isogroup16613	550	7	Thhalv10003967m|PACid:20199916	3.26772e-89	AT5G62650		Tic22-like family protein
isotig20046	isogroup16614	550	7	AT5G12110.1|PACid:19671583	3.66978e-63	AT5G19510		Translation elongation factor EF1B/ribosomal protein S6 family protein
isotig20047	isogroup16615	550	8	Bra035518|PACid:22721619	4.09991e-41	AT1G31970	STRS1	DEA(D/H)-box RNA helicase family protein
isotig20048	isogroup16616	550	73	AT2G22510.1|PACid:19641134	2.40101e-30	AT2G22510		hydroxyproline-rich glycoprotein family protein
isotig20049	isogroup16617	550	6	Thhalv10000029m|PACid:20208380	2.10846e-80	AT2G22950		Cation transporter/ E1-E2 ATPase family protein
isotig20050	isogroup16618	545	6	Thhalv10000984m|PACid:20202562	1.69301e-60	AT5G45700		Haloacid dehalogenase-like hydrolase (HAD) superfamily protein
isotig20052	isogroup16620	550	7	Carubv10000542m|PACid:20909460	1.1416e-78	AT5G25880	ATNADP-ME3, NADP-ME3	NADP-malic enzyme 3
isotig20053	isogroup16621	550	11	Bra006819|PACid:22709884	4.43191e-55	AT5G57460		unknown protein
isotig20054	isogroup16622	549	13	Carubv10020935m|PACid:20904926	1.25748e-45	AT1G68185		Ubiquitin-like superfamily protein
isotig20055	isogroup16623	548	6	490828|PACid:16048014	1.97061e-105	AT4G37880		LisH/CRA/RING-U-box domains-containing protein
isotig20056	isogroup16624	550	24	Carubv10001056m|PACid:20910291	1.05961e-48	AT4G02740		F-box/RNI-like superfamily protein
isotig20057	isogroup16625	548	16	Carubv10027170m|PACid:20912174	8.64474e-93	AT5G46230		Protein of unknown function, DUF538
isotig20058	isogroup16626	550	22	496025|PACid:16047702	1.48204e-79	AT5G52370		unknown protein
isotig20059	isogroup16627	550	40	Thhalv10005655m|PACid:20200247	5.46425e-40	Thhalv10005655m|PACid:20200247	indole-3-butyric acid response 5
isotig20060	isogroup16628	550	8	Bra003210|PACid:22699340	1.11006e-102	AT3G55380	UBC14	ubiquitin-conjugating enzyme 14
isotig20061	isogroup16629	550	10	Bra024547|PACid:22716661	1.59163e-26	AT1G22910		RNA-binding (RRM/RBD/RNP motifs) family protein
isotig20062	isogroup16630	549	10	Bra003157|PACid:22702288	3.84004e-46	AT3G53850		Uncharacterised protein family (UPF0497)
isotig20063	isogroup16631	551	6	Thhalv10004273m|PACid:20198623	2.13186e-65	AT5G64510	TIN1	unknown protein
isotig20064	isogroup16632	549	10	Thhalv10022527m|PACid:20201901	4.90283e-35	AT2G15900		Phox-associated domain
isotig20065	isogroup16633	548	8	Thhalv10027618m|PACid:20189678	5.61892e-107	AT5G40480	EMB3012	embryo defective 3012
isotig20066	isogroup16634	549	37	AT3G29034.1|PACid:19661405	5.06661e-17	AT3G29034		unknown protein
isotig20067	isogroup16635	548	6	Bra032046|PACid:22720517	5.09324e-14	Bra032046
isotig20068	isogroup16636	549	7	AT3G47680.1|PACid:19664657	1.54604e-54	AT3G47680		DNA binding
isotig20069	isogroup16637	547	18	Thhalv10015143m|PACid:20204695	3.97911e-54	AT5G11630		unknown protein
isotig20070	isogroup16638	548	50	Thhalv10005060m|PACid:20199678	2.05053e-96	AT5G64180		unknown protein
isotig20071	isogroup16639	549	14	328473|PACid:16046119	2.0078e-31	AT4G32600		RING/U-box superfamily protein
isotig20072	isogroup16640	548	17	495770|PACid:16056906	2.70243e-34	AT5G56810		F-box/RNI-like/FBD-like domains-containing protein
isotig20073	isogroup16641	549	10	Thhalv10024337m|PACid:20194244	4.12064e-111	AT4G23940		FtsH extracellular protease family
isotig20074	isogroup16642	549	10	AT1G59890.4|PACid:19653165	2.24764e-18	AT1G59890	SNL5	SIN3-like 5
isotig20075	isogroup16643	549	12	Thhalv10006787m|PACid:20186248	2.32329e-73	AT1G15130		Endosomal targeting BRO1-like domain-containing protein
isotig20076	isogroup16644	549	6	Bra041146|PACid:22687323	2.3182e-111	Bra041146	acyl-activating enzyme 14
isotig20077	isogroup16645	549	8	AT1G55250.2|PACid:19656591	2.95604e-70	AT1G55250	HUB2	histone mono-ubiquitination 2
isotig20078	isogroup16646	547	103	Thhalv10001257m|PACid:20208983	4.10438e-72	AT2G26500		cytochrome b6f complex subunit (petM), putative
isotig20080	isogroup16648	549	6	Bra015746|PACid:22702207	1.95731e-06	Bra015746	cysteine-rich RLK (RECEPTOR-like protein kinase) 8
isotig20081	isogroup16649	549	6	Thhalv10010735m|PACid:20207543	5.73834e-61	AT3G51220		Plant protein of unknown function (DUF827)
isotig20082	isogroup16650	549	7	Bra008232|PACid:22690149	1.78298e-97	Bra008232	acyl activating enzyme 5
isotig20083	isogroup16651	544	6	Carubv10000267m|PACid:20909778	8.71784e-20	AT5G02950		Tudor/PWWP/MBT superfamily protein
isotig20084	isogroup16652	547	33	Thhalv10023787m|PACid:20201451	8.29577e-39	AT1G61070	LCR66, PDF2.4	low-molecular-weight cysteine-rich 66
isotig20085	isogroup16653	548	10	Thhalv10020984m|PACid:20181675	3.91388e-88	AT3G15890		Protein kinase superfamily protein
isotig20086	isogroup16654	546	6	Thhalv10018923m|PACid:20191677	1.06379e-120	AT1G73090		unknown protein
isotig20087	isogroup16655	548	15	881701|PACid:16042266	3.62731e-80	AT1G33920	ATPP2-A4, PP2-A4	phloem protein 2-A4
isotig20088	isogroup16656	548	12	Thhalv10010979m|PACid:20206914	4.30395e-70	AT3G55180		alpha/beta-Hydrolases superfamily protein
isotig20089	isogroup16657	548	12	Thhalv10021674m|PACid:20183665	1.43566e-104	AT3G11090	LBD21	LOB domain-containing protein 21
isotig20090	isogroup16658	548	7	Carubv10019721m|PACid:20904628	2.70421e-65	AT1G79620		Leucine-rich repeat protein kinase family protein
isotig20091	isogroup16659	544	20	Thhalv10024361m|PACid:20195079	1.8522e-81	AT4G12770		Chaperone DnaJ-domain superfamily protein
isotig20092	isogroup16660	550	83	AT2G30410.2|PACid:19641753	5.57466e-73	AT2G30410	KIS	tubulin folding cofactor A (KIESEL)
isotig20093	isogroup16661	548	18	Thhalv10001644m|PACid:20189183	1.9392e-98	AT2G43350	GPX3	glutathione peroxidase 3
isotig20094	isogroup16662	548	37	Bra018544|PACid:22684725	5.7601e-63	AT4G00165		Bifunctional inhibitor/lipid-transfer protein/seed storage 2S albumin superfamily protein
isotig20095	isogroup16663	549	12	Thhalv10004910m|PACid:20198702	8.67378e-34	AT5G25210		unknown protein
isotig20096	isogroup16664	544	6	Carubv10016123m|PACid:20898233	2.39637e-60	Carubv10016123m|PACid:20898233	Helicase/SANT-associated, DNA binding protein
isotig20098	isogroup16666	548	7	Thhalv10012446m|PACid:20206059	3.39107e-114	AT5G60040	NRPC1	nuclear RNA polymerase C1
isotig20100	isogroup16668	548	6	Thhalv10003568m|PACid:20198546	1.81688e-65	AT5G11530	EMF1	embryonic flower 1 (EMF1)
isotig20101	isogroup16669	546	6	Thhalv10012739m|PACid:20205533	7.14498e-115	AT5G09730	BXL3, ATBXL3, XYL3, ATBX3, BX3	beta-xylosidase 3
isotig20102	isogroup16670	539	11	Thhalv10010356m|PACid:20207738	1.48884e-40	AT3G51270		protein serine/threonine kinases
isotig20103	isogroup16671	548	7	Thhalv10004367m|PACid:20199705	5.26651e-61	Thhalv10004367m|PACid:20199705	Mitochondrial substrate carrier family protein
isotig20104	isogroup16672	543	6	Bra007003|PACid:22716541	9.0071e-69	AT3G53470		unknown protein
isotig20105	isogroup16673	547	14	Thhalv10005135m|PACid:20199816	1.67927e-64	AT5G49550	BLOS2	Putative homolog of mammalian BLOC-1 Subunit 2. Protein - protein interaction with BLOS1.
isotig20106	isogroup16674	540	9	Thhalv10001819m|PACid:20179488	2.1767e-58	AT1G35340		ATP-dependent protease La (LON) domain protein
isotig20107	isogroup16675	544	6	Thhalv10022530m|PACid:20201955	2.20191e-27	Thhalv10022530m|PACid:20201955	BED zinc finger ;hAT family dimerisation domain
isotig20109	isogroup16677	547	7	346838|PACid:16066310	7.9589e-06	346838|PACid:16066310	Protein of unknown function DUF2359, transmembrane
isotig20110	isogroup16678	547	80	Carubv10015001m|PACid:20899070	5.34863e-52	AT3G17300		unknown protein
isotig20111	isogroup16679	547	13	Bra015955|PACid:22698887	3.14246e-27	AT1G73890		Bifunctional inhibitor/lipid-transfer protein/seed storage 2S albumin superfamily protein
isotig20112	isogroup16680	545	14	486805|PACid:16051434	2.60503e-42	AT3G63010	ATGID1B, GID1B	alpha/beta-Hydrolases superfamily protein
isotig20113	isogroup16681	547	28	AT5G19473.1|PACid:19670866	6.08838e-48	AT5G19473		RPM1-interacting protein 4 (RIN4) family protein
isotig20114	isogroup16682	548	8	Thhalv10028833m|PACid:20196980	3.51614e-95	AT4G04210	PUX4	plant UBX domain containing protein 4
isotig20115	isogroup16683	547	8	Bra040812|PACid:22683617	1.29046e-83	AT1G48660		Auxin-responsive GH3 family protein
isotig20116	isogroup16684	545	6	893962|PACid:16065674	2.49346e-111	ATCG00380	RPS4	chloroplast ribosomal protein S4
isotig20117	isogroup16685	547	24	Carubv10022808m|PACid:20902659	2.03411e-41	AT2G35610	XEG113	xyloglucanase 113
isotig20118	isogroup16686	546	14	Thhalv10013408m|PACid:20205270	1.99257e-60	AT5G03160	ATP58IPK, P58IPK	homolog of mamallian P58IPK
isotig20119	isogroup16687	547	18	Carubv10017734m|PACid:20887991	3.79311e-112	AT3G26085		CAAX amino terminal protease family protein
isotig20121	isogroup16689	547	6	476155|PACid:16039712	2.7828e-126	AT1G70310	SPDS2	spermidine synthase 2
isotig20122	isogroup16690	547	15	Thhalv10010576m|PACid:20207682	9.15088e-68	AT3G49690	RAX3, MYB84, ATMYB84	myb domain protein 84
isotig20123	isogroup16691	547	12	Thhalv10024775m|PACid:20195177	1.81088e-97	AT4G30780		unknown protein
isotig20124	isogroup16692	546	15	Thhalv10000367m|PACid:20208344	2.85048e-93	AT2G24860		DnaJ/Hsp40 cysteine-rich domain superfamily protein
isotig20125	isogroup16693	546	8	Bra006069|PACid:22709605	6.42217e-101	AT5G10630		Translation elongation factor EF1A/initiation factor IF2gamma family protein
isotig20126	isogroup16694	545	10	Thhalv10007427m|PACid:20185332	5.6149e-57	AT1G24490	ALB4, ARTEMIS	OxaA/YidC-like membrane insertion protein
isotig20127	isogroup16695	545	6	495603|PACid:16042942	2.96658e-84	AT5G55180		O-Glycosyl hydrolases family 17 protein
isotig20128	isogroup16696	546	18	Thhalv10008862m|PACid:20185489	2.70109e-68	AT1G24450	NFD2	Ribonuclease III family protein
isotig20129	isogroup16697	544	10	Carubv10024644m|PACid:20903737	1.63551e-31	AT2G48160		Tudor/PWWP/MBT domain-containing protein
isotig20130	isogroup16698	546	85	Thhalv10009053m|PACid:20185397	1.11244e-73	AT1G15400		unknown protein
isotig20131	isogroup16699	546	29	Thhalv10009157m|PACid:20187756	3.67913e-84	AT2G30000		PHF5-like protein
isotig20132	isogroup16700	545	11	Thhalv10005830m|PACid:20190545	2.30141e-56	AT3G60850		unknown protein
isotig20133	isogroup16701	544	10	Thhalv10011482m|PACid:20184008	6.54144e-82	AT1G52770		Phototropic-responsive NPH3 family protein
isotig20135	isogroup16703	545	8	903419|PACid:16045870	1.48484e-67	AT2G41130		basic helix-loop-helix (bHLH) DNA-binding superfamily protein
isotig20136	isogroup16704	545	6	Thhalv10004387m|PACid:20198460	3.92917e-22	AT3G29760		Haloacid dehalogenase-like hydrolase (HAD) superfamily protein
isotig20137	isogroup16705	548	16	Thhalv10010085m|PACid:20207143	1.55477e-66	AT3G49600	UBP26, SUP32, ATUBP26	ubiquitin-specific protease 26
isotig20138	isogroup16706	546	9	Carubv10024696m|PACid:20903673	3.82319e-48	AT2G42270		U5 small nuclear ribonucleoprotein helicase
isotig20139	isogroup16707	546	8	Thhalv10001467m|PACid:20188786	1.06451e-51	AT2G45870		Bestrophin-like protein
isotig20140	isogroup16708	546	7	Thhalv10011792m|PACid:20184576	3.03675e-98	AT1G47271		Cystathionine beta-synthase (CBS) family protein
isotig20141	isogroup16709	546	6	AT1G76760.1|PACid:19655086	4.81746e-75	AT1G76760	ATY1, TRX-Y1, TY1	thioredoxin Y1
isotig20142	isogroup16710	546	8	Bra036921|PACid:22705434	3.67842e-107	AT4G15020		hAT transposon superfamily
isotig20143	isogroup16711	543	8	Thhalv10019639m|PACid:20191942	8.18505e-102	AT1G68040		S-adenosyl-L-methionine-dependent methyltransferases superfamily protein
isotig20144	isogroup16712	544	12	AT5G16610.2|PACid:19669033	9.33842e-18	AT5G16610		unknown protein
isotig20147	isogroup16715	546	8	AT1G24420.1|PACid:19651741	6.10291e-81	AT1G24420		HXXXD-type acyl-transferase family protein
isotig20148	isogroup16716	545	14	Bra030273|PACid:22720262	2.41864e-80	AT2G21900	WRKY59, ATWRKY59	WRKY DNA-binding protein 59
isotig20149	isogroup16717	545	17	Thhalv10001593m|PACid:20189028	5.46349e-107	AT2G47140		NAD(P)-binding Rossmann-fold superfamily protein
isotig20150	isogroup16718	544	6	Bra024887|PACid:22697200	2.55606e-84	AT2G01440		DEAD/DEAH box RNA helicase family protein
isotig20151	isogroup16719	545	6	Thhalv10002071m|PACid:20200382	4.19805e-74	AT2G20750	ATEXPB1, EXPB1, ATHEXP BETA 1.5	expansin B1
isotig20152	isogroup16720	545	22	Thhalv10006320m|PACid:20190770	2.24768e-56	AT3G61980		serine protease inhibitor, Kazal-type family protein
isotig20153	isogroup16721	545	66	Carubv10010675m|PACid:20889803	5.31773e-72	AT1G22690		Gibberellin-regulated family protein
isotig20154	isogroup16722	545	6	AT3G61950.1|PACid:19663214	3.98298e-67	AT3G61950		basic helix-loop-helix (bHLH) DNA-binding superfamily protein
isotig01976	isogroup00449	754	11	484284|PACid:16051575	3.42001e-144	AT2G03750		P-loop containing nucleoside triphosphate hydrolases superfamily protein
isotig01977	isogroup00450	1025	32	Thhalv10014126m|PACid:20204005	0	AT5G58220	TTL	transthyretin-like protein
isotig01978	isogroup00450	983	33	Thhalv10014132m|PACid:20204006	0	AT5G58220	TTL	transthyretin-like protein
isotig01979	isogroup00450	750	10	Thhalv10014126m|PACid:20204005	2.14346e-113	AT5G58220	TTL	transthyretin-like protein
isotig01980	isogroup00451	1035	145	Bra023273|PACid:22716174	4.43932e-122	AT1G32520		unknown protein
isotig01981	isogroup00451	834	95	Carubv10010149m|PACid:20892083	2.52189e-161	AT1G32520		unknown protein
isotig01982	isogroup00451	812	138	Bra023273|PACid:22716174	7.12886e-14	AT1G32520		unknown protein
isotig01983	isogroup00452	1070	12	Thhalv10011221m|PACid:20184367	2.49161e-171	AT1G48360		zinc ion binding
isotig01984	isogroup00452	1048	12	AT1G48360.3|PACid:19651905	0	AT1G48360		zinc ion binding
isotig01985	isogroup00452	480	7	AT1G48360.3|PACid:19651905	8.61389e-91	AT1G48360		zinc ion binding
isotig01986	isogroup00453	1019	59	Carubv10010492m|PACid:20891893	1.7939e-78	AT1G12440		A20/AN1-like zinc finger family protein
isotig01987	isogroup00453	927	41	Carubv10010492m|PACid:20891893	6.37092e-79	AT1G12440		A20/AN1-like zinc finger family protein
isotig01989	isogroup00454	856	35	Thhalv10006306m|PACid:20190304	3.14532e-45	AT3G57930		unknown protein
isotig01990	isogroup00454	835	35	Thhalv10006306m|PACid:20190304	2.56094e-45	AT3G57930		unknown protein
isotig01991	isogroup00454	725	35	Thhalv10006306m|PACid:20190304	8.48294e-46	AT3G57930		unknown protein
isotig01992	isogroup00455	1259	16	Thhalv10013105m|PACid:20204032	0	AT5G58350	WNK4, ZIK2	with no lysine (K) kinase 4
isotig01993	isogroup00455	535	7	Thhalv10013144m|PACid:20204033	4.14341e-96	Thhalv10013144m|PACid:20204033	with no lysine (K) kinase 4
isotig01994	isogroup00455	402	9	Thhalv10013144m|PACid:20204033	3.9198e-07	Thhalv10013144m|PACid:20204033	with no lysine (K) kinase 4
isotig01995	isogroup00456	836	73	Thhalv10026346m|PACid:20195982	1.7149e-97	AT4G30620		Uncharacterised BCR, YbaB family COG0718
isotig20156	isogroup16724	534	11	AT5G57035.1|PACid:19668290	4.92946e-72	AT5G57035		U-box domain-containing protein kinase family protein
isotig20157	isogroup16725	544	97	Bra010412|PACid:22721467	1.1118e-83	AT4G27090		Ribosomal protein L14
isotig20158	isogroup16726	545	93	Bra007998|PACid:22691173	2.02823e-61	AT1G71950		Proteinase inhibitor, propeptide
isotig20159	isogroup16727	545	33	AT5G14440.2|PACid:19665350	8.24072e-68	AT5G14440		Surfeit locus protein 2 (SURF2)
isotig20160	isogroup16728	542	7	Thhalv10018456m|PACid:20192358	1.38504e-82	AT1G28760		Uncharacterized conserved protein (DUF2215)
isotig20161	isogroup16729	545	10	Carubv10016125m|PACid:20898139	2.13326e-60	AT3G06930	ATPRMT4B, PRMT4B	protein arginine methyltransferase 4B
isotig20162	isogroup16730	543	14	Carubv10027434m|PACid:20914085	3.42012e-29	AT3G63360		defensin-related
isotig20164	isogroup16732	545	17	Thhalv10021666m|PACid:20182403	2.37189e-83	AT3G03000		EF hand calcium-binding protein family
isotig20165	isogroup16733	545	14	Thhalv10024108m|PACid:20201100	6.88472e-69	AT1G62422		unknown protein
isotig20166	isogroup16734	544	10	Thhalv10007050m|PACid:20186531	7.77244e-132	AT1G77130	PGSIP2, GUX3	plant glycogenin-like starch initiation protein 2
isotig20167	isogroup16735	545	13	Thhalv10017916m|PACid:20180013	2.74337e-79	AT2G39090	APC7, AtAPC7	tetratricopeptide repeat (TPR)-containing protein
isotig20168	isogroup16736	544	8	470832|PACid:16054571	3.81029e-88	AT1G07910	ATRNL, RNL, AtRLG1	RNAligase
isotig20169	isogroup16737	545	6	AT5G26040.2|PACid:19668829	8.05571e-122	AT5G26040	HDA2	histone deacetylase 2
isotig20170	isogroup16738	543	119	Carubv10018292m|PACid:20885825	1.06775e-36	Carubv10018292m|PACid:20885825	low-molecular-weight cysteine-rich 68
isotig20171	isogroup16739	542	7	AT3G17520.1|PACid:19662353	2.54382e-24	AT3G17520		Late embryogenesis abundant protein (LEA) family protein
isotig20172	isogroup16740	545	7	AT5G57050.1|PACid:19669918	2.67773e-50	AT5G57050	ABI2, AtABI2	Protein phosphatase 2C family protein
isotig20173	isogroup16741	545	21	Bra012884|PACid:22712475	1.24163e-78	AT3G50860		Clathrin adaptor complex small chain family protein
isotig20174	isogroup16742	545	8	Thhalv10020072m|PACid:20182156	6.08937e-13	AT3G02850	SKOR	STELAR K+ outward rectifier
isotig20175	isogroup16743	545	10	Carubv10017658m|PACid:20888058	5.60732e-35	Carubv10017658m|PACid:20888058
isotig20176	isogroup16744	544	33	487419|PACid:16065811	3.51234e-87	AT5G06160	ATO	splicing factor-related
isotig20177	isogroup16745	544	10	AT1G05710.5|PACid:19654717	2.63703e-76	AT1G05710		basic helix-loop-helix (bHLH) DNA-binding superfamily protein
isotig20178	isogroup16746	543	10	Thhalv10020619m|PACid:20181820	5.61319e-74	AT3G20560	ATPDIL5-3, PDI12, ATPDI12, PDIL5-3	PDI-like 5-3
isotig20179	isogroup16747	544	7	Thhalv10024538m|PACid:20195862	2.65472e-56	AT4G38050		Xanthine/uracil permease family protein
isotig20180	isogroup16748	542	85	Bra037584|PACid:22702646	2.79125e-73	AT1G49140		Complex I subunit NDUFS6
isotig20181	isogroup16749	545	11	Thhalv10018626m|PACid:20191460	8.2841e-82	AT1G72730		DEA(D/H)-box RNA helicase family protein
isotig20182	isogroup16750	544	48	Carubv10010647m|PACid:20891605	4.41116e-86	AT1G16740		Ribosomal protein L20
isotig20184	isogroup16752	545	37	AT5G64770.1|PACid:19668181	4.00376e-29	AT5G64770	RGF9	Encodes a root meristem growth factor (RGF). Belongs to a family of functionally redundant homologous peptides that are secreted, tyrosine-sulfated, and expressed mainly in the stem cell area and the innermost layer of central columella cells. RGFs are required for maintenance of the root stem cell niche and transit amplifying cell proliferation. Members of this family include: At5g60810 (RGF1), …
isotig20185	isogroup16753	544	9	Thhalv10006253m|PACid:20190249	2.67875e-85	AT3G62820		Plant invertase/pectin methylesterase inhibitor superfamily protein
isotig20186	isogroup16754	541	47	Thhalv10001992m|PACid:20200622	4.14372e-63	AT2G20440		Ypt/Rab-GAP domain of gyp1p superfamily protein
isotig20187	isogroup16755	543	14	Carubv10017387m|PACid:20885794	4.96906e-49	AT3G26780		Phosphoglycerate mutase family protein
isotig20188	isogroup16756	544	11	Thhalv10010453m|PACid:20207180	3.46094e-64	AT3G52910	AtGRF4, GRF4	growth-regulating factor 4
isotig20189	isogroup16757	543	55	Thhalv10021782m|PACid:20181604	1.09659e-75	AT3G20510		Transmembrane proteins 14C
isotig20190	isogroup16758	544	13	Thhalv10013402m|PACid:20204603	1.51715e-89	Bra009149	cytochrome P450, family 71, subfamily B, polypeptide 20
isotig20191	isogroup16759	543	14	Thhalv10003390m|PACid:20208150	5.83875e-66	AT4G20980		Eukaryotic translation initiation factor 3 subunit 7 (eIF-3)
isotig20192	isogroup16760	543	18	Thhalv10028631m|PACid:20197046	2.46534e-25	AT4G00720	ATSK32, ASKTHETA, SK32	shaggy-like protein kinase 32
isotig20193	isogroup16761	543	7	Bra027882|PACid:22716996	4.13408e-32	AT1G09710		Homeodomain-like superfamily protein
isotig20194	isogroup16762	544	8	Thhalv10012562m|PACid:20205799	1.46469e-93	AT5G01310	APTX	APRATAXIN-like
isotig20195	isogroup16763	542	105	Bra037640|PACid:22718985	5.78099e-73	AT2G44650	CHL-CPN10, CPN10	chloroplast chaperonin 10
isotig20197	isogroup16765	541	6	Thhalv10022907m|PACid:20201949	4.89165e-18	Thhalv10022907m|PACid:20201949	Expressed protein
isotig20198	isogroup16766	542	11	486707|PACid:16065878	2.40773e-61	AT3G62000		S-adenosyl-L-methionine-dependent methyltransferases superfamily protein
isotig20199	isogroup16767	540	6	AT4G19370.1|PACid:19645788	2.89805e-90	AT4G19370		Protein of unknown function (DUF1218)
isotig20200	isogroup16768	543	12	AT4G00900.1|PACid:19645549	1.3781e-116	AT4G00900	ECA2, ATECA2	ER-type Ca2+-ATPase 2
isotig20201	isogroup16769	542	13	Carubv10022853m|PACid:20901502	1.80664e-59	Carubv10022853m|PACid:20901502	Protein kinase superfamily protein
isotig20202	isogroup16770	543	13	Thhalv10001858m|PACid:20179491	6.24444e-92	AT1G34770		CONTAINS InterPro DOMAIN/s: MAGE protein (InterPro:IPR002190)
isotig20204	isogroup16772	543	123	Bra040524|PACid:22702405	1.09713e-33	AT3G05730		Encodes a defensin-like (DEFL) family protein.
isotig20205	isogroup16773	543	38	Thhalv10005233m|PACid:20199475	9.0043e-24	AT2G02140	LCR72, PDF2.6	low-molecular-weight cysteine-rich 72
isotig20206	isogroup16774	535	31	Thhalv10022927m|PACid:20202290	7.25127e-63	AT2G18400		ribosomal protein L6 family protein
isotig20207	isogroup16775	543	7	915661|PACid:16052279	6.63789e-69	AT5G35330	MBD02	methyl-CPG-binding domain protein 02
isotig20208	isogroup16776	543	14	Thhalv10001842m|PACid:20179526	9.01483e-24	AT1G35230	AGP5	arabinogalactan protein 5
isotig20209	isogroup16777	543	10	915128|PACid:16057603	6.89186e-105	AT4G16270		Peroxidase superfamily protein
isotig20210	isogroup16778	543	7	Thhalv10011246m|PACid:20184621	4.03656e-93	AT1G52570	PLDALPHA2	phospholipase D alpha 2
isotig20211	isogroup16779	543	33	AT4G27230.2|PACid:19644959	1.18322e-56	AT4G27230	HTA2	histone H2A 2
isotig20212	isogroup16780	543	8	Carubv10007347m|PACid:20894587	3.61739e-117	AT4G23640	TRH1, ATKT3, KUP4	Potassium transporter family protein
isotig20213	isogroup16781	543	12	AT1G09730.2|PACid:19652421	8.09923e-41	AT1G09730		Cysteine proteinases superfamily protein
isotig20214	isogroup16782	542	25	Thhalv10006674m|PACid:20187730	2.99453e-59	AT1G20760		Calcium-binding EF hand family protein
isotig20215	isogroup16783	543	9	Carubv10025800m|PACid:20911741	1.76711e-116	AT5G50170		C2 calcium/lipid-binding and GRAM domain containing protein
isotig20216	isogroup16784	541	6	AT3G62720.2|PACid:19663903	6.40925e-64	AT3G62720	ATXT1, XT1, XXT1	xylosyltransferase 1
isotig20218	isogroup16786	543	6	Thhalv10000056m|PACid:20208676	2.97885e-109	AT2G21630		Sec23/Sec24 protein transport family protein
isotig20219	isogroup16787	540	7	Thhalv10003575m|PACid:20198241	1.01163e-76	AT5G66150		Glycosyl hydrolase family 38 protein
isotig20220	isogroup16788	541	6	Thhalv10028536m|PACid:20197861	7.60211e-84	AT4G04180		P-loop containing nucleoside triphosphate hydrolases superfamily protein
isotig20221	isogroup16789	541	11	Bra005147|PACid:22687159	1.36555e-82	AT2G37950		RING/FYVE/PHD zinc finger superfamily protein
isotig20222	isogroup16790	542	10	Thhalv10004334m|PACid:20199880	7.98838e-96	AT5G63830		HIT-type Zinc finger family protein
isotig20223	isogroup16791	542	8	Carubv10022730m|PACid:20901098	1.96822e-103	AT2G41900		CCCH-type zinc finger protein with ARM repeat domain
isotig20224	isogroup16792	542	7	Carubv10008091m|PACid:20889691	2.56776e-82	AT1G35660		unknown protein
isotig20225	isogroup16793	542	24	Thhalv10000058m|PACid:20208502	3.63209e-99	AT2G24050	eIFiso4G2	MIF4G domain-containing protein / MA3 domain-containing protein
isotig20226	isogroup16794	543	10	Thhalv10010215m|PACid:20207237	1.79717e-72	AT3G52240		unknown protein
isotig20227	isogroup16795	541	12	890129|PACid:16039144	1.0157e-60	AT1G26180		unknown protein
isotig20228	isogroup16796	541	19	Thhalv10007168m|PACid:20185384	2.06181e-59	AT1G06520	ATGPAT1, GPAT1	glycerol-3-phosphate acyltransferase 1
isotig20229	isogroup16797	538	6	Thhalv10013208m|PACid:20205155	1.16634e-93	AT5G20600		FUNCTIONS IN: molecular_function unknown
isotig20230	isogroup16798	542	6	Thhalv10016366m|PACid:20180424	5.0503e-87	AT2G33580		Protein kinase superfamily protein
isotig20231	isogroup16799	534	9	Bra008838|PACid:22694150	1.82832e-31	AT5G13300	SFC, VAN3, AGD3	ARF GTPase-activating protein
isotig20232	isogroup16800	540	18	Bra002456|PACid:22694559	1.50977e-52	Bra002456	Zinc finger (C3HC4-type RING finger) family protein
isotig20233	isogroup16801	542	7	890925|PACid:16035344	1.40851e-73	AT1G33440		Major facilitator superfamily protein
isotig20234	isogroup16802	542	11	AT2G28140.1|PACid:19639443	3.85936e-87	AT2G28140		Protein of unknown function (DUF1635)
isotig20235	isogroup16803	541	7	Thhalv10010272m|PACid:20206928	8.68844e-103	AT3G46980	PHT4;3	phosphate transporter 4
isotig20236	isogroup16804	542	37	Bra036839|PACid:22716266	7.63489e-75	AT3G51030	ATTRX1, ATTRX H1, TRX1	thioredoxin H-type 1
isotig20237	isogroup16805	541	13	AT5G56530.2|PACid:19669618	7.30548e-49	AT5G56530		Protein of Unknown Function (DUF239)
isotig20238	isogroup16806	542	22	Thhalv10029083m|PACid:20196959	7.77054e-69	AT4G05590		CONTAINS InterPro DOMAIN/s: Uncharacterised protein family UPF0041 (InterPro:IPR005336)
isotig20239	isogroup16807	541	7	Thhalv10018456m|PACid:20192358	8.88109e-56	AT1G28760		Uncharacterized conserved protein (DUF2215)
isotig20240	isogroup16808	542	15	Bra030626|PACid:22722543	5.27258e-71	AT1G05820	SPPL5, ATSPPL5	SIGNAL PEPTIDE PEPTIDASE-LIKE 5
isotig20241	isogroup16809	541	6	Thhalv10017039m|PACid:20180007	2.79507e-72	AT2G34390	NIP2;1, NLM4	NOD26-like intrinsic protein 2
isotig20243	isogroup16811	541	11	AT2G32760.2|PACid:19642925	1.16517e-119	AT2G32760		unknown protein
isotig20244	isogroup16812	541	14	Thhalv10026999m|PACid:20194056	1.65496e-97	AT4G34980	SLP2	subtilisin-like serine protease 2
isotig20245	isogroup16813	538	11	Carubv10022937m|PACid:20903157	1.02195e-59	AT2G41460	ARP	apurinic endonuclease-redox protein
isotig20246	isogroup16814	541	7	Thhalv10006700m|PACid:20185544	3.24778e-06	Thhalv10006700m|PACid:20185544	HAESA-like 1
isotig20247	isogroup16815	541	15	Thhalv10006064m|PACid:20190292	1.88849e-66	AT3G58530		RNI-like superfamily protein
isotig20248	isogroup16816	540	26	Thhalv10014914m|PACid:20206655	7.13482e-77	AT5G06280		unknown protein
isotig20249	isogroup16817	541	8	Thhalv10025594m|PACid:20192858	5.17873e-119	AT4G34660		SH3 domain-containing protein
isotig20250	isogroup16818	541	9	472406|PACid:16063691	5.23784e-66	AT1G21680		DPP6 N-terminal domain-like protein
isotig20252	isogroup16820	541	8	Thhalv10026107m|PACid:20195280	2.71278e-89	AT4G14965	AtMAPR4, MAPR4	membrane-associated progesterone binding protein 4
isotig20253	isogroup16821	539	44	Thhalv10005399m|PACid:20199959	1.13201e-23	AT3G57160		unknown protein
isotig20254	isogroup16822	540	16	Carubv10016206m|PACid:20900861	7.83731e-106	AT3G11740		Protein of unknown function (DUF567)
isotig20255	isogroup16823	541	14	Thhalv10024764m|PACid:20194161	2.37041e-98	AT4G15110	CYP97B3	cytochrome P450, family 97, subfamily B, polypeptide 3
isotig20257	isogroup16825	540	9	Thhalv10018639m|PACid:20192201	6.40109e-43	AT1G79880		RNA recognition motif (RRM)-containing protein
isotig20258	isogroup16826	541	7	Thhalv10025029m|PACid:20194623	2.66106e-88	AT4G26270	PFK3	phosphofructokinase 3
isotig20259	isogroup16827	541	11	Carubv10026618m|PACid:20913597	1.79059e-86	AT5G66740		Protein of unknown function (DUF620)
isotig20260	isogroup16828	541	13	Thhalv10022434m|PACid:20181909	2.16049e-109	AT3G12370		Ribosomal protein L10 family protein
isotig20261	isogroup16829	541	7	Bra024562|PACid:22717312	3.40403e-106	Bra024562	sulfate transporter 91
isotig20262	isogroup16830	541	9	Thhalv10013041m|PACid:20205621	2.359e-81	AT5G05730	ASA1	anthranilate synthase alpha subunit 1
isotig20263	isogroup16831	541	20	Thhalv10029079m|PACid:20197829	1.10413e-65	AT4G02840		Small nuclear ribonucleoprotein family protein
isotig20264	isogroup16832	541	12	862809|PACid:16051088	4.09209e-56	AT5G24280	GMI1	gamma-irradiation and mitomycin c induced 1
isotig20265	isogroup16833	540	17	Thhalv10001301m|PACid:20189196	7.98207e-56	Thhalv10001301m|PACid:20189196	sister-chromatid cohesion protein 3
isotig20266	isogroup16834	539	7	Thhalv10020499m|PACid:20181859	1.18111e-06	Thhalv10020499m|PACid:20181859	HCO3- transporter family
isotig20267	isogroup16835	540	18	Thhalv10009111m|PACid:20186039	1.94215e-66	AT1G02680	TAF13	TBP-associated factor 13
isotig20268	isogroup16836	540	20	Thhalv10014907m|PACid:20203155	2.622e-84	AT5G17840		DnaJ/Hsp40 cysteine-rich domain superfamily protein
isotig20269	isogroup16837	540	9	AT3G17180.1|PACid:19665136	3.62372e-94	AT3G17180	scpl33	serine carboxypeptidase-like 33
isotig20271	isogroup16839	541	16	Bra022719|PACid:22691309	1.86426e-84	AT5G54400		S-adenosyl-L-methionine-dependent methyltransferases superfamily protein
isotig20273	isogroup16841	541	40	Thhalv10005180m|PACid:20198154	9.29579e-45	AT5G48210		Protein of unknown function (DUF1278)
isotig20274	isogroup16842	540	6	Bra033664|PACid:22695390	8.86798e-50	Bra033664
isotig20275	isogroup16843	540	8	Bra004918|PACid:22684227	9.78924e-110	AT2G45510	CYP704A2	cytochrome P450, family 704, subfamily A, polypeptide 2
isotig20276	isogroup16844	540	44	Carubv10018302m|PACid:20888284	4.30163e-57	AT3G47833		unknown protein
isotig20277	isogroup16845	539	6	Thhalv10005120m|PACid:20199652	1.77253e-79	AT3G27650	LBD25	LOB domain-containing protein 25
isotig20279	isogroup16847	540	8	Bra010836|PACid:22723342	7.11354e-92	Bra010836	Transducin/WD40 repeat-like superfamily protein
isotig20280	isogroup16848	538	10	Thhalv10021753m|PACid:20183732	1.09888e-56	AT3G05920		Heavy metal transport/detoxification superfamily protein
isotig20281	isogroup16849	540	21	477291|PACid:16053500	5.61279e-91	AT1G79790		Haloacid dehalogenase-like hydrolase (HAD) superfamily protein
isotig20282	isogroup16850	539	6	AT5G41620.1|PACid:19672725	7.78427e-64	AT5G41620		FUNCTIONS IN: molecular_function unknown
isotig20283	isogroup16851	539	14	Thhalv10017331m|PACid:20181363	6.56519e-94	AT2G33180		unknown protein
isotig20284	isogroup16852	538	10	Thhalv10011222m|PACid:20185134	2.49552e-47	AT3G14470		NB-ARC domain-containing disease resistance protein
isotig20286	isogroup16854	539	6	Thhalv10017978m|PACid:20180215	9.03333e-87	AT2G30230		unknown protein
isotig20287	isogroup16855	540	8	Thhalv10011576m|PACid:20184057	1.92088e-27	AT1G47230	CYCA3;4	CYCLIN A3
isotig20288	isogroup16856	539	12	Thhalv10013586m|PACid:20205358	2.09558e-51	AT5G22790	RER1	reticulata-related 1
isotig20289	isogroup16857	539	13	Carubv10006212m|PACid:20897036	7.25941e-116	AT4G34510	KCS17	3-ketoacyl-CoA synthase 17
isotig20290	isogroup16858	540	35	Thhalv10010896m|PACid:20206791	1.03111e-28	AT3G52620		unknown protein
isotig20291	isogroup16859	539	15	Thhalv10012973m|PACid:20203363	2.61006e-29	AT5G22510	INV-E, At-A/N-InvE	alkaline/neutral invertase
isotig20294	isogroup16862	537	9	Thhalv10013916m|PACid:20205024	8.23317e-83	AT5G06730		Peroxidase superfamily protein
isotig20296	isogroup16864	539	9	Thhalv10007634m|PACid:20187555	3.77923e-06	AT1G06570	PDS1, HPD	phytoene desaturation 1
isotig20297	isogroup16865	539	8	Thhalv10020705m|PACid:20181430	1.00366e-91	AT3G07990	SCPL27	serine carboxypeptidase-like 27
isotig20298	isogroup16866	539	95	Carubv10024360m|PACid:20901713	6.8287e-23	AT2G27730		copper ion binding
isotig20299	isogroup16867	539	7	AT4G32730.1|PACid:19648371	3.63602e-123	AT4G32730	PC-MYB1, MYB3R-1, ATMYB3R-1, ATMYB3R1	Homeodomain-like protein
isotig20300	isogroup16868	539	92	912546|PACid:16049949	3.06219e-69	AT4G37830		cytochrome c oxidase-related
isotig20301	isogroup16869	538	10	Thhalv10027773m|PACid:20189890	4.21559e-69	AT5G41330		BTB/POZ domain with WD40/YVTN repeat-like protein
isotig20302	isogroup16870	539	9	Thhalv10003675m|PACid:20199421	7.05488e-72	AT5G38880		unknown protein
isotig20303	isogroup16871	537	13	AT2G21620.1|PACid:19642657	1.15368e-94	AT2G21620	RD2	Adenine nucleotide alpha hydrolases-like superfamily protein
isotig20304	isogroup16872	539	13	Bra005157|PACid:22685616	1.84347e-73	AT2G37820		Cysteine/Histidine-rich C1 domain family protein
isotig20305	isogroup16873	539	11	Thhalv10012745m|PACid:20206289	5.26738e-46	AT5G58150		Leucine-rich repeat protein kinase family protein
isotig20306	isogroup16874	539	51	913046|PACid:16038421	6.55545e-35	AT4G33666		unknown protein
isotig20307	isogroup16875	539	15	AT4G24110.1|PACid:19646488	8.78574e-73	AT4G24110		unknown protein
isotig20309	isogroup16877	539	23	Thhalv10019227m|PACid:20191542	3.03797e-88	AT1G80160		Lactoylglutathione lyase / glyoxalase I family protein
isotig20310	isogroup16878	533	6	Bra031416|PACid:22702876	5.9217e-81	Bra031416	Protein kinase superfamily protein
isotig20311	isogroup16879	539	31	Thhalv10006340m|PACid:20190550	7.03992e-47	AT3G59810		Small nuclear ribonucleoprotein family protein
isotig20312	isogroup16880	538	17	Carubv10010612m|PACid:20891295	1.22445e-80	AT1G08390		unknown protein
isotig20313	isogroup16881	538	6	Thhalv10010218m|PACid:20207195	7.96933e-113	AT3G49590		Autophagy-related protein 13
isotig20315	isogroup16883	540	8	Bra008307|PACid:22689277	2.8092e-101	AT1G77420		alpha/beta-Hydrolases superfamily protein
isotig20317	isogroup16885	538	6	Thhalv10022362m|PACid:20183030	3.60001e-07	AT3G16890	PPR40	pentatricopeptide (PPR) domain protein 40
isotig20318	isogroup16886	538	7	AT1G60070.1|PACid:19658051	6.46738e-70	AT1G60070		Adaptor protein complex AP-1, gamma subunit
isotig20319	isogroup16887	538	9	324798|PACid:16065555	4.93215e-16	AT5G01850		Protein kinase superfamily protein
isotig20320	isogroup16888	536	9	490532|PACid:16063718	8.37099e-69	AT4G00350		MATE efflux family protein
isotig20321	isogroup16889	537	10	AT1G64430.2|PACid:19657382	4.69809e-72	AT1G64430		Pentatricopeptide repeat (PPR) superfamily protein
isotig20322	isogroup16890	538	9	Bra033678|PACid:22697264	4.27219e-82	AT5G43380	TOPP6	type one serine/threonine protein phosphatase 6
isotig20323	isogroup16891	533	6	Thhalv10018014m|PACid:20191740	1.69107e-17	AT1G70060	SNL4	SIN3-like 4
isotig20324	isogroup16892	538	9	Bra017540|PACid:22715160	1.33084e-97	Bra017540	P-glycoprotein 7
isotig20325	isogroup16893	530	6	Bra032496|PACid:22715117	1.40006e-18	Bra032496	glycine-rich protein
isotig20326	isogroup16894	538	22	489738|PACid:16037152	2.74466e-58	AT4G08240		unknown protein
isotig20327	isogroup16895	537	56	355465|PACid:16059712	2.67342e-16	AT4G13540		unknown protein
isotig20328	isogroup16896	537	24	Thhalv10022490m|PACid:20207861	5.37133e-41	AT1G64800		DNA binding
isotig20329	isogroup16897	538	21	492739|PACid:16052079	1.99699e-92	AT4G21445		unknown protein
isotig20330	isogroup16898	537	8	Bra012892|PACid:22709422	1.43005e-66	AT3G50740	UGT72E1	UDP-glucosyl transferase 72E1
isotig20331	isogroup16899	538	6	Carubv10020084m|PACid:20905660	1.07045e-113	AT1G70430		Protein kinase superfamily protein
isotig20332	isogroup16900	536	9	482856|PACid:16037767	6.1185e-17	AT2G38465		unknown protein
isotig20333	isogroup16901	537	6	Carubv10008324m|PACid:20892614	7.22636e-62	Carubv10008324m|PACid:20892614	phosphoenolpyruvate carboxylase 4
isotig20334	isogroup16902	536	6	Carubv10023501m|PACid:20902452	2.29857e-11	AT2G45480	AtGRF9, GRF9	growth-regulating factor 9
isotig20335	isogroup16903	538	14	AT2G19340.2|PACid:19639848	1.47567e-103	AT2G19340		Oligosaccharyltransferase complex/magnesium transporter family protein
isotig20336	isogroup16904	538	12	470152|PACid:16047967	4.13625e-69	AT1G01240		unknown protein
isotig20337	isogroup16905	538	7	Thhalv10000101m|PACid:20208911	5.61137e-96	AT2G23170	GH3.3	Auxin-responsive GH3 family protein
isotig20338	isogroup16906	537	31	Thhalv10026998m|PACid:20194011	7.16291e-82	AT4G15990		unknown protein
isotig20339	isogroup16907	536	7	Thhalv10005766m|PACid:20190235	1.41711e-107	AT3G61740	SDG14, ATX3	SET domain protein 14
isotig20340	isogroup16908	537	7	Thhalv10021212m|PACid:20183403	8.60221e-107	AT3G04020		unknown protein
isotig20341	isogroup16909	536	9	478882|PACid:16042606	2.26969e-85	AT3G14690	CYP72A15	cytochrome P450, family 72, subfamily A, polypeptide 15
isotig20342	isogroup16910	533	11	Bra006288|PACid:22712070	7.3603e-44	AT5G15190		unknown protein
isotig20343	isogroup16911	537	6	AT5G07910.1|PACid:19670490	5.19801e-06	AT5G07910		Leucine-rich repeat (LRR) family protein
isotig20345	isogroup16913	536	19	Carubv10008550m|PACid:20889038	2.77186e-75	AT1G23030		ARM repeat superfamily protein
isotig20346	isogroup16914	537	98	Bra032265|PACid:22685609	1.99446e-40	Bra032265	Bifunctional inhibitor/lipid-transfer protein/seed storage 2S albumin superfamily protein
isotig20347	isogroup16915	537	8	Thhalv10011194m|PACid:20184216	9.45765e-106	AT1G53390		P-loop containing nucleoside triphosphate hydrolases superfamily protein
isotig20348	isogroup16916	524	13	Carubv10005378m|PACid:20894560	4.92153e-88	Carubv10005378m|PACid:20894560	Homeodomain-like superfamily protein
isotig20349	isogroup16917	534	6	Carubv10011239m|PACid:20889375	5.09519e-76	AT1G49230		RING/U-box superfamily protein
isotig20350	isogroup16918	531	6	Thhalv10003885m|PACid:20199123	4.89686e-98	AT5G23400		Leucine-rich repeat (LRR) family protein
isotig20351	isogroup16919	537	6	478143|PACid:16042498	2.57755e-60	AT3G08020		PHD finger family protein
isotig20352	isogroup16920	537	12	865860|PACid:16056317	4.51682e-64	AT3G45710		Major facilitator superfamily protein
isotig20353	isogroup16921	535	11	Thhalv10013746m|PACid:20204293	3.91806e-80	AT5G53540		P-loop containing nucleoside triphosphate hydrolases superfamily protein
isotig20354	isogroup16922	538	22	Thhalv10028833m|PACid:20196980	1.25446e-69	AT4G04210	PUX4	plant UBX domain containing protein 4
isotig01996	isogroup00456	684	71	Thhalv10026346m|PACid:20195982	3.72456e-98	AT4G30620		Uncharacterised BCR, YbaB family COG0718
isotig01997	isogroup00456	669	71	Thhalv10026346m|PACid:20195982	5.54055e-108	AT4G30620		Uncharacterised BCR, YbaB family COG0718
isotig01999	isogroup00457	741	14	Carubv10009715m|PACid:20889976	2.69734e-12	AT1G04190	TPR3	Tetratricopeptide repeat (TPR)-like superfamily protein
isotig02001	isogroup00458	915	42	Carubv10000941m|PACid:20908736	2.60252e-41	AT5G05800		unknown protein
isotig02002	isogroup00458	596	54	Carubv10000941m|PACid:20908736	9.28112e-43	AT5G05800		unknown protein
isotig02003	isogroup00458	592	55	Carubv10000941m|PACid:20908736	8.9686e-43	AT5G05800		unknown protein
isotig02004	isogroup00459	1050	63	AT3G09510.1|PACid:19663586	3.26396e-34	AT3G09510		Ribonuclease H-like superfamily protein
isotig02005	isogroup00459	543	56	Thhalv10015212m|PACid:20204997	2.25756e-31	AT5G50460		secE/sec61-gamma protein transport protein
isotig02006	isogroup00459	476	56	Thhalv10015212m|PACid:20204997	1.09349e-31	AT5G50460		secE/sec61-gamma protein transport protein
isotig02007	isogroup00460	882	23	Thhalv10006095m|PACid:20190721	2.02788e-94	AT3G62800		double-stranded-RNA-binding protein 4
isotig02008	isogroup00460	772	27	Thhalv10006095m|PACid:20190721	5.19212e-95	AT3G62800		double-stranded-RNA-binding protein 4
isotig02010	isogroup00461	719	33	Bra011604|PACid:22705935	3.5163e-06	AT4G35300	TMT2	tonoplast monosaccharide transporter2
isotig02011	isogroup00461	620	30	Bra011604|PACid:22705935	2.1201e-06	AT4G35300	TMT2	tonoplast monosaccharide transporter2
isotig02012	isogroup00461	612	30	Bra011604|PACid:22705935	2.01158e-06	AT4G35300	TMT2	tonoplast monosaccharide transporter2
isotig02013	isogroup00462	758	20	898610|PACid:16054862	1.65628e-91	AT3G21610		Acid phosphatase/vanadium-dependent haloperoxidase-related protein
isotig02014	isogroup00462	743	16	AT3G21610.1|PACid:19659516	8.75024e-14	AT3G21610		Acid phosphatase/vanadium-dependent haloperoxidase-related protein
isotig02015	isogroup00462	375	15	AT3G21610.1|PACid:19659516	2.01157e-13	AT3G21610		Acid phosphatase/vanadium-dependent haloperoxidase-related protein
isotig20355	isogroup16923	536	10	Thhalv10005325m|PACid:20200191	1.8564e-21	AT5G65495		unknown protein
isotig20356	isogroup16924	534	115	482777|PACid:16065256	7.12364e-21	AT2G37750		unknown protein
isotig20357	isogroup16925	534	6	Thhalv10001353m|PACid:20189184	6.50824e-87	AT2G43400	ETFQO	electron-transfer flavoprotein:ubiquinone oxidoreductase
isotig20358	isogroup16926	528	13	Thhalv10017791m|PACid:20180690	8.9832e-65	AT2G36890	RAX2, MYB38, ATMYB38, BIT1	Duplicated homeodomain-like superfamily protein
isotig20359	isogroup16927	537	7	Thhalv10000838m|PACid:20202909	1.95849e-107	AT2G01480		O-fucosyltransferase family protein
isotig20360	isogroup16928	537	8	AT1G05590.1|PACid:19652830	4.07248e-30	AT1G05590	HEXO2, ATHEX3	beta-hexosaminidase 2
isotig20361	isogroup16929	537	6	Thhalv10006756m|PACid:20187958	8.69315e-82	AT1G19720		Pentatricopeptide repeat (PPR-like) superfamily protein
isotig20362	isogroup16930	537	6	Thhalv10011553m|PACid:20184860	4.96229e-77	AT1G52500	FPG-2, ATFPG-2, ATMMH-2, MMH-2	MUTM homolog-1
isotig20364	isogroup16932	534	10	Thhalv10025814m|PACid:20193343	3.37393e-74	AT4G26720	PPX1, PPX-1	protein phosphatase X 1
isotig20365	isogroup16933	536	8	Thhalv10025954m|PACid:20195596	1.52711e-41	Bra011312
isotig20366	isogroup16934	537	7	AT2G39090.2|PACid:19639464	1.57728e-114	AT2G39090	APC7, AtAPC7	tetratricopeptide repeat (TPR)-containing protein
isotig20367	isogroup16935	536	87	Bra008765|PACid:22694016	2.40037e-23	AT5G14330		unknown protein
isotig20368	isogroup16936	536	24	Carubv10013431m|PACid:20898695	2.17376e-84	AT3G17240	mtLPD2	lipoamide dehydrogenase 2
isotig20369	isogroup16937	536	22	Thhalv10021685m|PACid:20181623	2.63262e-107	AT3G10520	AHB2, GLB2, ARATH GLB2, NSHB2, ATGLB2, HB2	haemoglobin 2
isotig20370	isogroup16938	536	6	Thhalv10016610m|PACid:20179621	3.96695e-114	AT2G35770	scpl28	serine carboxypeptidase-like 28
isotig20371	isogroup16939	536	9	Carubv10008674m|PACid:20893003	3.81762e-58	AT1G28240		Protein of unknown function (DUF616)
isotig20372	isogroup16940	536	11	486067|PACid:16038976	2.61387e-49	AT3G56270		Plant protein of unknown function (DUF827)
isotig20373	isogroup16941	536	18	Bra010039|PACid:22695110	6.61301e-77	Bra010039	Glycine-rich protein family
isotig20374	isogroup16942	536	7	Thhalv10021464m|PACid:20183237	5.69246e-68	AT3G18690	MKS1	MAP kinase substrate 1
isotig20375	isogroup16943	536	17	Thhalv10021697m|PACid:20182340	1.62471e-86	AT3G11750	FOLB1	Dihydroneopterin aldolase
isotig20376	isogroup16944	536	28	Bra013826|PACid:22702950	7.85865e-51	AT4G24700		unknown protein
isotig20377	isogroup16945	536	73	Bra007238|PACid:22714777	2.89521e-50	AT2G40510		Ribosomal protein S26e family protein
isotig20378	isogroup16946	537	16	Thhalv10001904m|PACid:20200648	6.24691e-98	AT2G26650	AKT1, ATAKT1, KT1	K+ transporter 1
isotig20379	isogroup16947	536	14	AT1G24145.1|PACid:19650355	4.33146e-14	AT1G24145		unknown protein
isotig20380	isogroup16948	536	17	Thhalv10019263m|PACid:20191454	7.55038e-107	AT1G69410	ATELF5A-3, ELF5A-3	eukaryotic elongation factor 5A-3
isotig20381	isogroup16949	534	22	474771|PACid:16036189	2.80767e-12	AT1G54950		unknown protein
isotig20382	isogroup16950	533	7	Thhalv10005868m|PACid:20190417	2.09246e-55	AT3G58480		calmodulin-binding family protein
isotig20383	isogroup16951	528	6	Thhalv10022708m|PACid:20202458	1.40971e-118	AT2G17220		Protein kinase superfamily protein
isotig20384	isogroup16952	536	9	495190|PACid:16046207	2.785e-56	AT5G51200		Protein of unknown function (DUF3414)
isotig20385	isogroup16953	534	6	Thhalv10005280m|PACid:20199741	1.04046e-104	AT3G26640	LWD2	Transducin/WD40 repeat-like superfamily protein
isotig20387	isogroup16955	533	6	336289|PACid:16039591	2.39617e-113	Bra023241
isotig20388	isogroup16956	536	11	Bra000801|PACid:22708215	8.05286e-60	AT1G03660		Ankyrin-repeat containing protein
isotig20389	isogroup16957	535	127	485511|PACid:16038631	7.94286e-73	AT3G51590	LTP12	lipid transfer protein 12
isotig20390	isogroup16958	536	11	Thhalv10019211m|PACid:20190958	2.65809e-95	AT1G71310		cobalt ion binding
isotig20391	isogroup16959	536	29	Thhalv10021420m|PACid:20182656	2.61228e-79	AT3G07640		unknown protein
isotig20392	isogroup16960	537	28	Thhalv10025346m|PACid:20195853	2.75189e-59	Thhalv10025346m|PACid:20195853
isotig20394	isogroup16962	536	16	Thhalv10001338m|PACid:20188931	1.14195e-44	AT2G45900		Phosphatidylinositol N-acetyglucosaminlytransferase subunit P-related
isotig20395	isogroup16963	534	24	Thhalv10019198m|PACid:20191047	1.10403e-65	Thhalv10019198m|PACid:20191047	Lojap-related protein
isotig20396	isogroup16964	535	56	Thhalv10019269m|PACid:20192320	1.75317e-82	AT1G78995		unknown protein
isotig20398	isogroup16966	535	10	Thhalv10002718m|PACid:20196488	2.99115e-73	AT3G25400		CONTAINS InterPro DOMAIN/s: NTP Pyrophosphohydrolase MazG-related, RS21-C6 (InterPro:IPR011394), EAR (InterPro:IPR009039), NTP pyrophosphohydrolase MazG, putative catalytic core (InterPro:IPR004518)
isotig20399	isogroup16967	534	23	481481|PACid:16047879	2.41631e-62	AT2G26240		Transmembrane proteins 14C
isotig20400	isogroup16968	535	9	AT5G52430.1|PACid:19671378	3.99294e-75	AT5G52430		hydroxyproline-rich glycoprotein family protein
isotig20402	isogroup16970	535	9	AT2G45830.1|PACid:19638677	5.09669e-35	AT2G45830	DTA2	downstream target of AGL15 2
isotig20403	isogroup16971	535	30	Thhalv10026667m|PACid:20195228	2.10511e-53	AT4G34265		unknown protein
isotig20404	isogroup16972	535	33	Thhalv10005796m|PACid:20190265	3.29715e-44	Thhalv10005796m|PACid:20190265	Protein of unknown function (DUF630 and DUF632)
isotig20405	isogroup16973	535	6	Thhalv10018673m|PACid:20192668	4.74632e-97	Thhalv10018673m|PACid:20192668	tubulin folding cofactor E / Pfifferling (PFI)
isotig20406	isogroup16974	535	13	Bra013172|PACid:22710487	1.35291e-80	AT2G05630	ATG8D	Ubiquitin-like superfamily protein
isotig20407	isogroup16975	535	7	Thhalv10006539m|PACid:20187916	4.96282e-56	AT1G24460		unknown protein
isotig20408	isogroup16976	535	65	491323|PACid:16051209	3.85494e-08	AT1G55990		glycine-rich protein
isotig20409	isogroup16977	534	20	Thhalv10019326m|PACid:20191613	9.27674e-51	AT1G68585		unknown protein
isotig20410	isogroup16978	535	15	337030|PACid:16041300	5.48535e-84	AT1G49030		PLAC8 family protein
isotig20411	isogroup16979	535	6	330174|PACid:16056544	1.60354e-76	330174|PACid:16056544	Chloroplast Ycf2;ATPase, AAA type, core
isotig20413	isogroup16981	535	10	Thhalv10019343m|PACid:20191588	8.10225e-50	AT1G68795	CLE12	CLAVATA3/ESR-RELATED 12
isotig20414	isogroup16982	534	13	485538|PACid:16062976	1.82241e-84	AT3G51830	SAC8	SAC domain-containing protein 8
isotig20415	isogroup16983	535	16	Thhalv10020453m|PACid:20183726	5.75839e-25	AT3G21320		BEST Arabidopsis thaliana protein match is: hydroxyproline-rich glycoprotein family protein (TAIR:AT2G25930.1)
isotig20416	isogroup16984	533	6	Thhalv10012920m|PACid:20205469	2.93665e-06	AT5G01660		CONTAINS InterPro DOMAIN/s: Galactose oxidase/kelch, beta-propeller (InterPro:IPR011043), Kelch repeat type 1 (InterPro:IPR006652), Development/cell death domain (InterPro:IPR013989), Kelch related (InterPro:IPR013089), Kelch-type beta propeller (InterPro:IPR015915)
isotig20418	isogroup16986	534	30	Thhalv10005160m|PACid:20200023	4.79014e-75	AT5G49540		Rab5-interacting family protein
isotig20419	isogroup16987	534	14	Carubv10023513m|PACid:20903437	1.01959e-128	AT2G44270	ROL5	repressor of lrx1
isotig20420	isogroup16988	534	47	Thhalv10001680m|PACid:20189244	2.38467e-44	AT2G45180		Bifunctional inhibitor/lipid-transfer protein/seed storage 2S albumin superfamily protein
isotig20421	isogroup16989	534	13	320077|PACid:16048048	1.1444e-101	AT2G22370		unknown protein
isotig20422	isogroup16990	533	7	AT1G67800.4|PACid:19657236	7.29143e-51	AT1G67800		Copine (Calcium-dependent phospholipid-binding protein) family
isotig20423	isogroup16991	534	6	483112|PACid:16061182	4.58594e-105	AT2G40550	ETG1	E2F target gene 1
isotig20424	isogroup16992	534	11	Thhalv10028248m|PACid:20189594	5.36434e-30	AT5G38400		unknown protein
isotig20425	isogroup16993	534	8	Thhalv10024630m|PACid:20195730	2.46963e-51	AT4G23180	CRK10, RLK4	cysteine-rich RLK (RECEPTOR-like protein kinase) 10
isotig20426	isogroup16994	535	8	AT4G25000.1|PACid:19649021	1.93899e-78	AT4G25000	ATAMY1, AMY1	alpha-amylase-like
isotig20427	isogroup16995	533	9	Bra009712|PACid:22697890	3.89824e-86	AT5G23880	EMB1265, CPSF100, ESP5, ATCPSF100	cleavage and polyadenylation specificity factor 100
isotig20428	isogroup16996	532	6	Bra009640|PACid:22694292	5.20042e-82	AT5G01490	CAX4, ATCAX4	cation exchanger 4
isotig20429	isogroup16997	535	6	Bra007281|PACid:22714040	2.65636e-61	AT3G56900		Transducin/WD40 repeat-like superfamily protein
isotig20430	isogroup16998	534	74	AT4G29480.1|PACid:19645046	7.73662e-83	AT4G29480		Mitochondrial ATP synthase subunit G protein
isotig20431	isogroup16999	532	6	Bra013070|PACid:22711874	1.57055e-39	Bra013070	HXXXD-type acyl-transferase family protein
isotig20432	isogroup17000	534	35	Thhalv10015124m|PACid:20204296	1.10526e-41	AT5G52160		Bifunctional inhibitor/lipid-transfer protein/seed storage 2S albumin superfamily protein
isotig20433	isogroup17001	533	18	Thhalv10015080m|PACid:20203756	2.45768e-64	AT5G11970		Protein of unknown function (DUF3511)
isotig20434	isogroup17002	534	7	AT2G26330.1|PACid:19638210	4.03455e-23	AT2G26330	ER, QRP1	Leucine-rich receptor-like protein kinase family protein
isotig20435	isogroup17003	534	8	Bra012082|PACid:22699982	2.22997e-80	AT5G66560		Phototropic-responsive NPH3 family protein
isotig20436	isogroup17004	534	129	Bra017920|PACid:22698145	2.05486e-48	AT1G21500		unknown protein
isotig20437	isogroup17005	534	8	Thhalv10019230m|PACid:20192288	8.10174e-104	AT1G79260		CONTAINS InterPro DOMAIN/s: Domain of unknown function DUF1794 (InterPro:IPR014878)
isotig20438	isogroup17006	534	7	Bra010200|PACid:22697797	9.27294e-13	AT3G43480		BEST Arabidopsis thaliana protein match is: zinc ion binding
isotig20440	isogroup17008	533	8	Carubv10006713m|PACid:20893767	3.25929e-106	AT4G37030		unknown protein
isotig20441	isogroup17009	532	16	Carubv10009694m|PACid:20889858	2.65173e-66	AT3G46490		2-oxoglutarate (2OG) and Fe(II)-dependent oxygenase superfamily protein
isotig20442	isogroup17010	534	14	AT2G05642.1|PACid:19638854	1.15687e-12	AT2G05642		Nucleic acid-binding, OB-fold-like protein
isotig20444	isogroup17012	533	9	Bra032169|PACid:22719472	4.60585e-123	AT2G23380	CLF, ICU1, SDG1, SET1	SET domain-containing protein
isotig20445	isogroup17013	524	6	887170|PACid:16040287	2.61803e-29	AT1G70830	MLP28	MLP-like protein 28
isotig20446	isogroup17014	534	6	330841|PACid:16061107	6.30471e-64	AT5G45720		AAA-type ATPase family protein
isotig20447	isogroup17015	534	9	Thhalv10014086m|PACid:20205322	8.98802e-37	AT5G16600	MYB43, AtMYB43	myb domain protein 43
isotig20448	isogroup17016	531	8	Bra025045|PACid:22696015	5.81598e-109	AT5G45970	ARAC2, RAC2, ROP7, ATRAC2, ATROP7	RAC-like 2
isotig20449	isogroup17017	534	6	478888|PACid:16055570	1.81196e-106	AT3G14750		unknown protein
isotig20450	isogroup17018	533	6	Thhalv10003528m|PACid:20199801	1.07205e-38	AT3G28860	ATMDR1, ATMDR11, PGP19, MDR11, MDR1, ATPGP19, ABCB19, ATABCB19	ATP binding cassette subfamily B19
isotig20452	isogroup17020	534	20	Thhalv10021852m|PACid:20182672	3.95568e-35	AT4G14342		Splicing factor 3B subunit 5/RDS3 complex subunit 10
isotig20453	isogroup17021	532	8	Bra002429|PACid:22693061	2.47234e-75	AT5G22790	RER1	reticulata-related 1
isotig20454	isogroup17022	533	12	878771|PACid:16062685	4.42894e-40	AT1G06010		unknown protein
isotig20455	isogroup17023	533	6	Thhalv10007434m|PACid:20186066	1.39157e-109	AT1G27960	ECT9	evolutionarily conserved C-terminal region 9
isotig20456	isogroup17024	533	7	Thhalv10012970m|PACid:20205453	4.98866e-83	AT5G58430	ATEXO70B1, EXO70B1	exocyst subunit exo70 family protein B1
isotig20457	isogroup17025	534	22	Bra018768|PACid:22695516	4.43947e-89	Bra018768	Adenine nucleotide alpha hydrolases-like superfamily protein
isotig20458	isogroup17026	532	7	Thhalv10018949m|PACid:20191512	1.43232e-59	Bra008215
isotig20459	isogroup17027	533	17	Bra038649|PACid:22696282	4.05352e-80	AT5G63620		GroES-like zinc-binding alcohol dehydrogenase family protein
isotig20460	isogroup17028	534	23	Thhalv10001456m|PACid:20188845	4.08859e-45	AT2G44520	COX10	cytochrome c oxidase 10
isotig20461	isogroup17029	529	6	Thhalv10004328m|PACid:20200278	1.05656e-81	AT3G28960		Transmembrane amino acid transporter family protein
isotig20462	isogroup17030	533	8	Thhalv10007165m|PACid:20188172	6.02133e-62	AT1G18150	ATMPK8	Protein kinase superfamily protein
isotig20463	isogroup17031	532	13	Carubv10007558m|PACid:20897187	4.71595e-16	AT4G29735		unknown protein
isotig20464	isogroup17032	531	8	Bra014097|PACid:22723500	2.50426e-18	AT1G47900		Plant protein of unknown function (DUF869)
isotig20465	isogroup17033	532	44	AT2G03420.1|PACid:19642406	2.66891e-63	AT2G03420		unknown protein
isotig20466	isogroup17034	532	76	Bra014037|PACid:22723745	3.88718e-68	AT1G45145	ATTRX5, ATH5, LIV1, TRX5	thioredoxin H-type 5
isotig20467	isogroup17035	532	15	AT1G73200.1|PACid:19656078	1.98492e-25	AT1G73200		Putative integral membrane protein conserved region (DUF2404)
isotig20468	isogroup17036	531	11	Bra005834|PACid:22711834	2.804e-85	Bra005834	DNAse I-like superfamily protein
isotig20469	isogroup17037	532	10	Thhalv10024780m|PACid:20194957	1.28905e-103	AT4G19450		Major facilitator superfamily protein
isotig20470	isogroup17038	534	15	Thhalv10007670m|PACid:20188195	4.6758e-64	AT1G10720		BSD domain-containing protein
isotig20471	isogroup17039	530	8	Thhalv10002934m|PACid:20196549	2.09253e-107	Thhalv10002934m|PACid:20196549	DNA/RNA polymerases superfamily protein
isotig20472	isogroup17040	532	12	Thhalv10012984m|PACid:20206140	1.39562e-80	AT5G58620		zinc finger (CCCH-type) family protein
isotig20473	isogroup17041	532	16	Thhalv10026415m|PACid:20194392	3.64112e-70	AT4G32590		2Fe-2S ferredoxin-like superfamily protein
isotig20474	isogroup17042	532	33	Thhalv10021730m|PACid:20183888	2.33219e-78	AT2G05220		Ribosomal S17 family protein
isotig20476	isogroup17044	531	14	487125|PACid:16044451	2.90092e-60	AT5G03490		UDP-Glycosyltransferase superfamily protein
isotig20477	isogroup17045	531	7	Thhalv10007582m|PACid:20188338	2.11503e-08	AT1G12140	FMO GS-OX5	flavin-monooxygenase glucosinolate S-oxygenase 5
isotig20478	isogroup17046	532	7	479561|PACid:16041637	6.71275e-08	AT3G20370		TRAF-like family protein
isotig20479	isogroup17047	532	9	Thhalv10016030m|PACid:20206304	1.31417e-94	AT1G31810	AFH14	Formin Homology 14
isotig20480	isogroup17048	532	14	Thhalv10014148m|PACid:20204701	8.6947e-99	AT5G56640	MIOX5	myo-inositol oxygenase 5
isotig20481	isogroup17049	532	23	Thhalv10009155m|PACid:20188488	1.71074e-79	AT3G55750		Ribosomal protein L35Ae family protein
isotig20482	isogroup17050	530	6	Bra021999|PACid:22689175	1.93279e-88	AT5G45900	APG7, ATAPG7, ATG7, ATATG7	ThiF family protein
isotig20483	isogroup17051	531	21	AT2G35120.1|PACid:19641800	7.27465e-104	AT2G35120		Single hybrid motif superfamily protein
isotig20484	isogroup17052	531	12	904217|PACid:16039233	1.06775e-100	AT2G47420		Ribosomal RNA adenine dimethylase family protein
isotig20485	isogroup17053	531	18	Thhalv10012906m|PACid:20203553	9.00679e-55	AT5G10630		Translation elongation factor EF1A/initiation factor IF2gamma family protein
isotig20486	isogroup17054	530	11	AT2G31970.1|PACid:19642726	1.37258e-97	AT2G31970	RAD50, ATRAD50	DNA repair-recombination protein (RAD50)
isotig20487	isogroup17055	531	12	Thhalv10021319m|PACid:20182992	5.46583e-60	AT3G04310		unknown protein
isotig20488	isogroup17056	530	8	488687|PACid:16064136	3.70279e-113	AT5G18200		UTP:galactose-1-phosphate uridylyltransferases
isotig20489	isogroup17057	530	14	Carubv10018923m|PACid:20886023	6.94016e-33	AT2G01870		unknown protein
isotig20492	isogroup17060	531	6	AT5G26910.3|PACid:19671528	1.61615e-48	AT5G26910		unknown protein
isotig20493	isogroup17061	530	72	351774|PACid:16050597	4.95377e-73	AT5G27200	ACP5	acyl carrier protein 5
isotig20494	isogroup17062	530	6	881701|PACid:16042266	9.42192e-65	AT1G33920	ATPP2-A4, PP2-A4	phloem protein 2-A4
isotig20495	isogroup17063	532	8	Thhalv10028780m|PACid:20197709	4.30959e-59	AT4G02800		unknown protein
isotig20496	isogroup17064	531	17	AT1G48690.1|PACid:19649453	6.5488e-85	AT1G48690		Auxin-responsive GH3 family protein
isotig20497	isogroup17065	531	8	Thhalv10010551m|PACid:20207306	1.81927e-14	AT3G49660		Transducin/WD40 repeat-like superfamily protein
isotig20498	isogroup17066	531	101	Thhalv10015093m|PACid:20206030	1.44313e-69	AT5G03345		FUNCTIONS IN: molecular_function unknown
isotig20499	isogroup17067	531	24	Bra016453|PACid:22724374	1.09637e-62	Bra016453	senescence-associated E3 ubiquitin ligase 1
isotig20500	isogroup17068	532	37	AT5G40040.1|PACid:19670124	4.55109e-37	AT5G40040		60S acidic ribosomal protein family
isotig20501	isogroup17069	531	6	Thhalv10005816m|PACid:20190489	1.56627e-33	AT3G57140	SDP1-LIKE	sugar-dependent 1-like
isotig20502	isogroup17070	531	8	AT3G02320.1|PACid:19660150	1.95094e-115	AT3G02320		N2,N2-dimethylguanosine tRNA methyltransferase
isotig20504	isogroup17072	531	10	AT1G67230.1|PACid:19654247	3.30717e-33	AT1G67230	LINC1	little nuclei1
isotig20505	isogroup17073	517	8	312397|PACid:16034306	1.17182e-15	AT1G13940		Plant protein of unknown function (DUF863)
isotig20506	isogroup17074	527	13	Thhalv10003820m|PACid:20198322	1.09845e-29	AT5G64550		loricrin-related
isotig20507	isogroup17075	523	25	Bra007329|PACid:22717772	2.32732e-66	AT3G57470		Insulinase (Peptidase family M16) family protein
isotig20508	isogroup17076	530	7	Carubv10016832m|PACid:20886108	9.81688e-112	AT3G54100		O-fucosyltransferase family protein
isotig20509	isogroup17077	529	7	Carubv10027816m|PACid:20912065	2.41875e-75	Carubv10027816m|PACid:20912065	Leucine-rich repeat (LRR) family protein
isotig20510	isogroup17078	531	11	Carubv10006975m|PACid:20894558	9.86619e-92	AT4G26270	PFK3	phosphofructokinase 3
isotig20511	isogroup17079	531	20	Bra019912|PACid:22697079	1.76432e-32	AT1G10640		Pectin lyase-like superfamily protein
isotig20512	isogroup17080	531	7	Thhalv10006839m|PACid:20187163	5.59779e-67	AT1G19870	iqd32	IQ-domain 32
isotig20513	isogroup17081	531	13	AT4G27480.2|PACid:19645787	1.7858e-18	AT4G27480		Core-2/I-branching beta-1,6-N-acetylglucosaminyltransferase family protein
isotig20514	isogroup17082	531	72	AT3G10460.1|PACid:19660200	7.70503e-57	AT3G10460		Plant self-incompatibility protein S1 family
isotig20515	isogroup17083	530	16	AT2G35310.1|PACid:19640253	1.87951e-13	AT2G16210		Transcriptional factor B3 family protein
isotig20516	isogroup17084	532	8	Thhalv10027618m|PACid:20189678	3.38968e-60	AT5G40480	EMB3012	embryo defective 3012
isotig20517	isogroup17085	530	13	AT4G18465.1|PACid:19644911	6.30325e-81	AT4G18465		RNA helicase family protein
isotig20518	isogroup17086	529	14	Thhalv10017532m|PACid:20180179	3.84336e-25	AT2G31945		unknown protein
isotig20519	isogroup17087	530	7	470965|PACid:16046940	8.56852e-71	AT1G08910	EMB3001	zinc ion binding
isotig20520	isogroup17088	530	7	Thhalv10008788m|PACid:20186768	7.63166e-56	Thhalv10008788m|PACid:20186768	SNARE associated Golgi protein family
isotig20521	isogroup17089	530	11	356210|PACid:16043960	1.7449e-72	356210|PACid:16043960	Protein with RING/U-box and TRAF-like domains
isotig20522	isogroup17090	529	24	Thhalv10026359m|PACid:20193106	8.3094e-76	AT4G28730		Glutaredoxin family protein
isotig20523	isogroup17091	531	14	Thhalv10020920m|PACid:20182122	1.65803e-32	AT3G01550	ATPPT2, PPT2	phosphoenolpyruvate (pep)/phosphate translocator 2
isotig20525	isogroup17093	530	13	Carubv10017344m|PACid:20887995	1.98497e-53	AT3G49250	DMS3, IDN1	defective in meristem silencing 3
isotig20526	isogroup17094	530	14	Thhalv10003279m|PACid:20208023	6.51339e-96	AT5G43210		Excinuclease ABC, C subunit, N-terminal
isotig20527	isogroup17095	531	10	Bra040518|PACid:22704901	4.67247e-08	AT3G01460	MBD9, ATMBD9	methyl-CPG-binding domain 9
isotig20528	isogroup17096	530	19	Thhalv10007939m|PACid:20185254	4.9295e-36	AT1G19480		DNA glycosylase superfamily protein
isotig20529	isogroup17097	530	6	Thhalv10016513m|PACid:20180654	2.48129e-98	AT2G42980		Eukaryotic aspartyl protease family protein
isotig20530	isogroup17098	529	17	AT1G12350.1|PACid:19652718	4.16015e-53	AT1G12350	ATCOAB, COAB	4-phospho-panto-thenoylcysteine synthetase
isotig20531	isogroup17099	528	9	489300|PACid:16043456	1.11675e-11	AT5G24360	IRE1-1	inositol requiring 1-1
isotig20532	isogroup17100	529	52	Bra002653|PACid:22692086	2.64348e-44	AT4G13235	EDA21	embryo sac development arrest 21
isotig20533	isogroup17101	531	26	475742|PACid:16035880	9.74271e-93	AT1G66400	CML23	calmodulin like 23
isotig20534	isogroup17102	529	7	Thhalv10011519m|PACid:20185205	3.10461e-87	AT1G56050		GTP-binding protein-related
isotig20535	isogroup17103	529	6	Thhalv10015946m|PACid:20203594	1.21604e-82	AT5G17240	SDG40	SET domain group 40
isotig20536	isogroup17104	529	11	Thhalv10027956m|PACid:20189466	2.12552e-83	AT5G37290		ARM repeat superfamily protein
isotig20537	isogroup17105	529	12	Thhalv10001734m|PACid:20188971	1.15933e-63	AT2G44560	AtGH9B11, GH9B11	glycosyl hydrolase 9B11
isotig20538	isogroup17106	529	9	Thhalv10025158m|PACid:20193080	1.24665e-89	AT4G35910		Adenine nucleotide alpha hydrolases-like superfamily protein
isotig20539	isogroup17107	529	8	Carubv10028500m|PACid:20912157	8.4726e-99	AT5G57320	VLN5	villin, putative
isotig20540	isogroup17108	529	10	470714|PACid:16061023	1.45247e-40	AT1G06930		unknown protein
isotig20541	isogroup17109	529	7	Carubv10009385m|PACid:20892943	3.90092e-76	AT1G08460	HDA08, HDA8, ATHDA8	histone deacetylase 8
isotig20542	isogroup17110	529	14	355577|PACid:16062915	2.49369e-59	AT5G35910		Polynucleotidyl transferase, ribonuclease H fold protein with HRDC domain
isotig20543	isogroup17111	529	7	Carubv10021047m|PACid:20904921	1.90006e-88	AT1G71000		Chaperone DnaJ-domain superfamily protein
isotig20544	isogroup17112	529	12	Thhalv10007681m|PACid:20187103	7.49517e-65	AT1G27480		alpha/beta-Hydrolases superfamily protein
isotig20545	isogroup17113	528	10	Carubv10000343m|PACid:20910208	4.81788e-83	AT5G16720		Protein of unknown function, DUF593
isotig20546	isogroup17114	529	10	Carubv10004101m|PACid:20896827	1.63047e-67	AT4G27060	TOR1, SPR2, CN	ARM repeat superfamily protein
isotig20547	isogroup17115	527	8	Thhalv10013405m|PACid:20206182	8.00734e-38	AT5G15430		Plant calmodulin-binding protein-related
isotig20548	isogroup17116	530	38	Bra005451|PACid:22684588	1.63951e-61	AT3G18430		Calcium-binding EF-hand family protein
isotig20549	isogroup17117	529	7	Thhalv10016907m|PACid:20180477	1.14706e-93	AT2G38830		Ubiquitin-conjugating enzyme/RWD-like protein
isotig20550	isogroup17118	529	7	Thhalv10020029m|PACid:20181914	9.02332e-57	AT3G11560		LETM1-like protein
isotig20551	isogroup17119	528	22	AT2G24395.1|PACid:19642649	8.5425e-51	AT2G24395		chaperone protein dnaJ-related
isotig20552	isogroup17120	526	15	901664|PACid:16047412	6.89262e-30	AT2G28430		unknown protein
isotig20553	isogroup17121	529	7	Thhalv10005803m|PACid:20190240	6.65084e-40	AT3G62200		Putative endonuclease or glycosyl hydrolase
isotig20554	isogroup17122	529	6	494596|PACid:16057656	6.81062e-84	AT5G44000		Glutathione S-transferase family protein
isotig02016	isogroup00463	1103	39	Bra007004|PACid:22715735	3.97316e-109	Bra007004	RNA-binding (RRM/RBD/RNP motifs) family protein with retrovirus zinc finger-like domain
isotig02017	isogroup00463	403	28	Bra023114|PACid:22710330	3.07968e-18	AT2G37340	RSZ33, ATRSZ33, RS2Z33, AT-RS2Z33	arginine/serine-rich zinc knuckle-containing protein 33
isotig02019	isogroup00464	997	11	486497|PACid:16038599	5.8243e-162	AT3G60260		ELMO/CED-12 family protein
isotig02020	isogroup00464	737	10	486497|PACid:16038599	1.47781e-116	AT3G60260		ELMO/CED-12 family protein
isotig02021	isogroup00465	960	127	AT3G52560.4|PACid:19664740	1.51652e-89	AT3G52560	UEV1D-4	ubiquitin E2 variant 1D-4
isotig02022	isogroup00465	771	112	Thhalv10010803m|PACid:20207304	1.92493e-101	AT2G36060	MMZ3, UEV1C	MMS ZWEI homologue 3
isotig02023	isogroup00466	634	19	Carubv10010751m|PACid:20892223	6.13244e-17	AT1G26945	KDR	basic helix-loop-helix (bHLH) DNA-binding superfamily protein
isotig02026	isogroup00467	668	8	AT1G12630.1|PACid:19654358	3.47572e-63	AT1G12630		Integrase-type DNA-binding superfamily protein
isotig02027	isogroup00467	613	12	Carubv10012147m|PACid:20890494	9.74901e-30	AT1G12630		Integrase-type DNA-binding superfamily protein
isotig02028	isogroup00467	415	9	Bra026958|PACid:22714682	5.37851e-06	AT1G12300		Tetratricopeptide repeat (TPR)-like superfamily protein
isotig02029	isogroup00468	727	24	Carubv10007096m|PACid:20896158	3.89686e-78	AT4G39120	IMPL2, HISN7	myo-inositol monophosphatase like 2
isotig02030	isogroup00468	518	12	Carubv10007096m|PACid:20896158	2.72335e-79	AT4G39120	IMPL2, HISN7	myo-inositol monophosphatase like 2
isotig02031	isogroup00468	446	24	Thhalv10027119m|PACid:20194207	9.76674e-38	Bra011876	oxidative stress 3
isotig02032	isogroup00469	577	25	Carubv10020085m|PACid:20905490	1.00074e-71	Carubv10020085m|PACid:20905490	Phosphoribulokinase / Uridine kinase family
isotig02034	isogroup00469	497	22	Carubv10020085m|PACid:20905490	3.64575e-72	Carubv10020085m|PACid:20905490	Phosphoribulokinase / Uridine kinase family
isotig02035	isogroup00470	456	15	Thhalv10015118m|PACid:20204211	6.99283e-58	AT5G18020		SAUR-like auxin-responsive protein family
isotig20555	isogroup17123	528	19	Thhalv10013448m|PACid:20206389	6.59036e-42	Bra002854	uridine kinase-like 4
isotig20556	isogroup17124	529	39	Thhalv10015741m|PACid:20204863	3.48927e-73	AT5G53200	TRY	Homeodomain-like superfamily protein
isotig20557	isogroup17125	530	6	Thhalv10000045m|PACid:20208444	2.0605e-42	AT2G24230		Leucine-rich repeat protein kinase family protein
isotig20558	isogroup17126	529	7	Thhalv10018467m|PACid:20192231	9.46122e-80	AT1G71140		MATE efflux family protein
isotig20559	isogroup17127	528	7	Bra012143|PACid:22699807	2.96433e-82	AT5G67210		Protein of unknown function (DUF579)
isotig20560	isogroup17128	524	7	Thhalv10025756m|PACid:20194816	3.08813e-66	AT4G34540		NmrA-like negative transcriptional regulator family protein
isotig20561	isogroup17129	528	10	477024|PACid:16050043	1.98759e-47	AT1G78600	LZF1	light-regulated zinc finger protein 1
isotig20562	isogroup17130	528	6	Carubv10000331m|PACid:20908958	1.35721e-100	AT4G02060	PRL	Minichromosome maintenance (MCM2/3/5) family protein
isotig20563	isogroup17131	528	15	Thhalv10014764m|PACid:20205058	6.3532e-87	AT5G22240	ATOFP10, OFP10	Ovate family protein
isotig20564	isogroup17132	528	27	Thhalv10027995m|PACid:20189471	2.69382e-76	AT5G40500		unknown protein
isotig20565	isogroup17133	528	11	Bra007060|PACid:22716942	6.97121e-87	AT3G54270		sucrose-6F-phosphate phosphohydrolase family protein
isotig20566	isogroup17134	529	68	AT4G15802.1|PACid:19645319	1.5813e-53	AT4G15802	HSBP, AtHSBP	heat shock factor binding protein
isotig20567	isogroup17135	529	11	AT5G45630.1|PACid:19669207	1.32714e-33	AT5G45630		Protein of unknown function, DUF584
isotig20569	isogroup17137	528	18	Thhalv10016590m|PACid:20180285	2.26524e-115	AT2G28080		UDP-Glycosyltransferase superfamily protein
isotig20570	isogroup17138	528	6	Bra034988|PACid:22706737	2.02273e-55	AT3G44050		P-loop containing nucleoside triphosphate hydrolases superfamily protein
isotig20571	isogroup17139	528	60	Bra024335|PACid:22696144	4.57334e-22	AT5G64890	PROPEP2	elicitor peptide 2 precursor
isotig20572	isogroup17140	528	9	311290|PACid:16041404	3.79386e-75	AT1G01460	ATPIPK11, PIPK11	Phosphatidylinositol-4-phosphate 5-kinase, core
isotig20573	isogroup17141	528	41	AT4G02370.1|PACid:19646052	5.89911e-78	AT4G02370		Protein of unknown function, DUF538
isotig20574	isogroup17142	526	14	Thhalv10013328m|PACid:20206537	3.98994e-12	AT5G19560	ATROPGEF10, ROPGEF10	ROP uanine nucleotide exchange factor 10
isotig20575	isogroup17143	527	19	Bra032454|PACid:22716309	1.19056e-98	AT1G05730		Eukaryotic protein of unknown function (DUF842)
isotig20576	isogroup17144	528	7	Thhalv10013103m|PACid:20205967	5.54966e-50	AT5G19090		Heavy metal transport/detoxification superfamily protein
isotig20577	isogroup17145	526	10	Thhalv10019546m|PACid:20191757	4.6547e-64	AT1G67800		Copine (Calcium-dependent phospholipid-binding protein) family
isotig20578	isogroup17146	528	8	Thhalv10013970m|PACid:20205633	2.01243e-72	AT5G54890		RNA-binding CRS1 / YhbY (CRM) domain-containing protein
isotig20579	isogroup17147	528	13	Carubv10020194m|PACid:20906307	2.1508e-86	AT2G26000	BRIZ2	zinc finger (C3HC4-type RING finger) family protein
isotig20580	isogroup17148	528	10	Thhalv10004674m|PACid:20199711	7.17388e-95	AT2G02180	TOM3	tobamovirus multiplication protein 3
isotig20581	isogroup17149	528	7	Thhalv10022872m|PACid:20202408	4.20513e-93	AT2G18600		Ubiquitin-conjugating enzyme family protein
isotig20582	isogroup17150	528	10	Thhalv10024909m|PACid:20196068	2.02094e-68	AT4G32520	SHM3	serine hydroxymethyltransferase 3
isotig20583	isogroup17151	528	9	Thhalv10028001m|PACid:20189336	3.65441e-66	AT5G41560		FUNCTIONS IN: molecular_function unknown
isotig20584	isogroup17152	527	6	Thhalv10000095m|PACid:20208962	2.05223e-63	AT2G22910	NAGS1	N-acetyl-l-glutamate synthase 1
isotig20585	isogroup17153	527	27	Thhalv10000578m|PACid:20208594	5.05402e-31	AT2G21780		unknown protein
isotig20586	isogroup17154	527	41	Bra006143|PACid:22708414	2.01466e-80	AT5G12190		RNA-binding (RRM/RBD/RNP motifs) family protein
isotig20588	isogroup17156	514	8	Bra012324|PACid:22699642	1.31323e-85	AT1G22400	UGT85A1, ATUGT85A1	UDP-Glycosyltransferase superfamily protein
isotig20589	isogroup17157	526	7	Thhalv10027647m|PACid:20189919	6.89874e-11	AT2G04620		Cation efflux family protein
isotig20590	isogroup17158	527	17	Thhalv10018325m|PACid:20191844	8.2871e-61	AT5G51280		DEAD-box protein abstrakt, putative
isotig20591	isogroup17159	526	6	Thhalv10024397m|PACid:20193537	6.70528e-82	AT4G21880		Pentatricopeptide repeat (PPR) superfamily protein
isotig20592	isogroup17160	527	65	Thhalv10026576m|PACid:20194847	1.10828e-72	AT4G36500		unknown protein
isotig20593	isogroup17161	523	6	865142|PACid:16037550	3.41861e-98	AT3G27440	UKL5	uridine kinase-like 5
isotig20594	isogroup17162	527	6	Thhalv10000131m|PACid:20208632	3.92078e-114	AT2G23180	CYP96A1	cytochrome P450, family 96, subfamily A, polypeptide 1
isotig20595	isogroup17163	528	11	Thhalv10025917m|PACid:20194346	3.52098e-84	AT4G30993		Calcineurin-like metallo-phosphoesterase superfamily protein
isotig20596	isogroup17164	525	6	Carubv10011627m|PACid:20889327	7.07656e-59	AT1G23520		Domain of unknown function (DUF220)
isotig20597	isogroup17165	527	7	476946|PACid:16041511	8.21154e-66	AT1G77800		PHD finger family protein
isotig20598	isogroup17166	526	6	AT2G32010.2|PACid:19639862	2.84695e-118	AT2G32010	CVL1	CVP2 like 1
isotig20599	isogroup17167	525	6	Carubv10013145m|PACid:20900596	4.74911e-71	Carubv10013145m|PACid:20900596	BED zinc finger ;hAT family dimerisation domain
isotig20600	isogroup17168	527	7	AT2G30942.1|PACid:19643562	2.38659e-37	AT2G30942		Protein of unknown function (DUF3317)
isotig20602	isogroup17170	527	7	871508|PACid:16052529	2.44364e-26	AT3G02260	BIG, DOC1, TIR3, UMB1, ASA1, LPR1, CRM1	auxin transport protein (BIG)
isotig20603	isogroup17171	526	132	Thhalv10015167m|PACid:20205299	1.01344e-16	AT3G09390	MT2A, ATMT-K, ATMT-1	metallothionein 2A
isotig20604	isogroup17172	526	6	AT5G62440.1|PACid:19670039	3.86464e-86	AT5G62440		Protein of unknown function (DUF3223)
isotig20605	isogroup17173	526	61	Thhalv10026643m|PACid:20193092	8.27626e-62	AT4G14320		Zinc-binding ribosomal protein family protein
isotig20606	isogroup17174	526	11	Thhalv10012851m|PACid:20204932	1.22749e-67	AT5G60280		Concanavalin A-like lectin protein kinase family protein
isotig20607	isogroup17175	525	22	AT5G65180.2|PACid:19667723	9.45437e-40	AT5G65180		ENTH/VHS family protein
isotig20608	isogroup17176	524	11	AT1G47740.2|PACid:19650964	7.74235e-74	AT1G47740		PPPDE putative thiol peptidase family protein
isotig20609	isogroup17177	525	11	Thhalv10005826m|PACid:20190513	1.10747e-49	AT3G57830		Leucine-rich repeat protein kinase family protein
isotig20610	isogroup17178	526	6	474058|PACid:16051426	2.30474e-91	AT1G49160	WNK7	Protein kinase superfamily protein
isotig20611	isogroup17179	526	10	Thhalv10025096m|PACid:20193859	4.00796e-85	AT4G22910	FZR2, CCS52A1	FIZZY-related 2
isotig20612	isogroup17180	526	7	Bra033095|PACid:22687915	6.09296e-89	AT3G29280		unknown protein
isotig20613	isogroup17181	526	38	Thhalv10015813m|PACid:20206284	5.01025e-40	AT5G59613		unknown protein
isotig20615	isogroup17183	526	71	Thhalv10006414m|PACid:20190748	1.53431e-81	AT3G62410	CP12-2, CP12	CP12 domain-containing protein 2
isotig20616	isogroup17184	527	109	Thhalv10026628m|PACid:20194433	1.11187e-62	AT4G22310		Uncharacterised protein family (UPF0041)
isotig20617	isogroup17185	526	6	Thhalv10016644m|PACid:20180788	4.98221e-79	AT2G36430		Plant protein of unknown function (DUF247)
isotig20618	isogroup17186	525	16	AT5G02280.1|PACid:19673165	1.39886e-102	AT5G02280		SNARE-like superfamily protein
isotig20620	isogroup17188	526	6	Bra026701|PACid:22715849	1.636e-45	Bra026701
isotig20621	isogroup17189	524	6	Thhalv10025002m|PACid:20194126	9.5009e-62	AT4G31450		RING/U-box superfamily protein
isotig20622	isogroup17190	525	8	Thhalv10011903m|PACid:20185023	8.0126e-28	AT1G47280		unknown protein
isotig20623	isogroup17191	523	7	Carubv10025899m|PACid:20913761	2.69582e-11	AT5G56250	HAP8	hapless 8
isotig20624	isogroup17192	525	27	Bra038355|PACid:22689673	7.42647e-85	AT1G68760	ATNUDT1, ATNUDX1, NUDX1	nudix hydrolase 1
isotig20625	isogroup17193	525	48	Thhalv10021828m|PACid:20182189	6.51132e-33	AT3G18280		Bifunctional inhibitor/lipid-transfer protein/seed storage 2S albumin superfamily protein
isotig20627	isogroup17195	525	18	AT5G35740.1|PACid:19667805	1.31105e-70	AT5G35740		Carbohydrate-binding X8 domain superfamily protein
isotig20628	isogroup17196	526	6	Bra028511|PACid:22689201	8.83718e-108	AT5G41870		Pectin lyase-like superfamily protein
isotig20629	isogroup17197	524	71	Thhalv10002308m|PACid:20200644	5.00057e-68	AT2G19740		Ribosomal protein L31e family protein
isotig20630	isogroup17198	525	10	Bra026811|PACid:22715045	2.494e-09	AT1G14690	MAP65-7	microtubule-associated protein 65-7
isotig20633	isogroup17201	525	9	Thhalv10020002m|PACid:20183286	4.12304e-66	AT3G20250	APUM5, PUM5	pumilio 5
isotig20634	isogroup17202	525	6	Carubv10002983m|PACid:20907789	6.97266e-11	AT5G24500		unknown protein
isotig20635	isogroup17203	525	18	AT4G04972.1|PACid:19644791	1.56435e-38	AT4G04972		unknown protein.
isotig20637	isogroup17205	525	8	Thhalv10015537m|PACid:20204469	8.27104e-61	AT2G30290	VSR2, AtVSR2	VACUOLAR SORTING RECEPTOR 2
isotig20638	isogroup17206	523	13	Thhalv10006863m|PACid:20187060	1.20001e-87	AT1G32970		Subtilisin-like serine endopeptidase family protein
isotig20639	isogroup17207	526	23	Thhalv10026729m|PACid:20196089	1.79356e-44	AT4G26710		ATPase, V0 complex, subunit E
isotig20640	isogroup17208	525	9	Thhalv10016131m|PACid:20179780	4.44913e-108	AT2G36810		ARM repeat superfamily protein
isotig20641	isogroup17209	524	7	Thhalv10024179m|PACid:20194524	4.31145e-104	AT4G39420		unknown protein
isotig20642	isogroup17210	525	6	496554|PACid:16045764	1.65165e-92	AT5G63640		ENTH/VHS/GAT family protein
isotig20644	isogroup17212	524	7	Bra009722|PACid:22698442	1.59217e-14	AT5G24010		Protein kinase superfamily protein
isotig20645	isogroup17213	522	6	Bra039012|PACid:22701659	2.47255e-61	AT2G19710		Regulator of Vps4 activity in the MVB pathway protein
isotig20646	isogroup17214	523	6	Bra022720|PACid:22690573	6.46683e-106	AT5G54440	CLUB, AtTRS130	CLUB
isotig20647	isogroup17215	524	101	901094|PACid:16046951	7.91813e-61	AT2G24940	AtMAPR2, MAPR2	membrane-associated progesterone binding protein 2
isotig20648	isogroup17216	523	7	Carubv10022752m|PACid:20902435	2.32636e-50	AT2G43040	NPG1	tetratricopeptide repeat (TPR)-containing protein
isotig20649	isogroup17217	524	6	864807|PACid:16048145	1.11741e-114	AT2G03480	QUL2	QUASIMODO2 LIKE 2
isotig20650	isogroup17218	523	22	Bra015022|PACid:22700144	8.84563e-44	Bra015022	Late embryogenesis abundant protein (LEA) family protein
isotig20651	isogroup17219	524	6	Thhalv10024242m|PACid:20195642	9.48447e-39	AT4G31210		DNA topoisomerase, type IA, core
isotig20652	isogroup17220	523	12	355148|PACid:16059816	5.63881e-74	AT4G16150		calmodulin binding
isotig20653	isogroup17221	525	6	Thhalv10018817m|PACid:20191807	7.90024e-67	AT1G66810		Zinc finger C-x8-C-x5-C-x3-H type family protein
isotig20654	isogroup17222	524	8	908657|PACid:16039368	4.7152e-97	AT5G07180	ERL2	ERECTA-like 2
isotig20655	isogroup17223	524	11	Carubv10026425m|PACid:20913026	6.29285e-34	AT5G52430		hydroxyproline-rich glycoprotein family protein
isotig20656	isogroup17224	517	6	Carubv10027155m|PACid:20911935	2.39707e-06	AT5G57520	ZFP2, ATZFP2	zinc finger protein 2
isotig20657	isogroup17225	519	11	AT1G63350.1|PACid:19654302	1.29256e-53	AT1G62630		Disease resistance protein (CC-NBS-LRR class) family
isotig20658	isogroup17226	517	8	AT1G71330.1|PACid:19653153	9.52858e-99	AT1G71330	ATNAP5, NAP5	non-intrinsic ABC protein 5
isotig20659	isogroup17227	524	6	Thhalv10018303m|PACid:20190895	4.35042e-106	AT1G67960		CONTAINS InterPro DOMAIN/s: Membrane protein,Tapt1/CMV receptor (InterPro:IPR008010)
isotig20660	isogroup17228	524	11	Thhalv10026625m|PACid:20194158	1.04872e-48	AT4G25950	VATG3	vacuolar ATP synthase G3
isotig20661	isogroup17229	525	24	Thhalv10005680m|PACid:20199481	8.85209e-101	AT5G49050		FUNCTIONS IN: molecular_function unknown
isotig20662	isogroup17230	523	6	Bra008524|PACid:22689521	2.92234e-91	AT4G00560		NAD(P)-binding Rossmann-fold superfamily protein
isotig20663	isogroup17231	524	79	Bra037522|PACid:22695037	1.9248e-56	AT5G47890		NADH-ubiquinone oxidoreductase B8 subunit, putative
isotig20664	isogroup17232	524	9	490178|PACid:16042947	2.76784e-48	AT4G05060		PapD-like superfamily protein
isotig20665	isogroup17233	523	24	490024|PACid:16036106	2.18484e-34	AT4G12050		Predicted AT-hook DNA-binding family protein
isotig20666	isogroup17234	523	25	Thhalv10011878m|PACid:20184580	7.31492e-33	AT2G25720		unknown protein
isotig20667	isogroup17235	524	101	Thhalv10021979m|PACid:20183418	1.35082e-30	AT3G08610		unknown protein
isotig20668	isogroup17236	523	11	Bra003858|PACid:22699323	7.04929e-60	AT1G17750	PEPR2, AtPEPR2	PEP1 receptor 2
isotig20669	isogroup17237	523	28	Thhalv10009199m|PACid:20187669	1.34631e-62	AT1G03330		Small nuclear ribonucleoprotein family protein
isotig20670	isogroup17238	522	12	Thhalv10004106m|PACid:20198969	1.53368e-60	AT3G27190	UKL2	uridine kinase-like 2
isotig20671	isogroup17239	519	8	AT5G37810.1|PACid:19668716	2.65406e-62	AT5G37810	NIP4;1, NLM4	NOD26-like intrinsic protein 4
isotig20672	isogroup17240	523	14	Thhalv10015951m|PACid:20206609	5.35046e-31	Thhalv10015951m|PACid:20206609	NADH dehydrogenase 2B
isotig20673	isogroup17241	523	45	Thhalv10019341m|PACid:20191476	1.69803e-76	AT1G77940		Ribosomal protein L7Ae/L30e/S12e/Gadd45 family protein
isotig20674	isogroup17242	523	8	321588|PACid:16053051	3.90463e-65	AT2G38920		SPX (SYG1/Pho81/XPR1) domain-containing protein / zinc finger (C3HC4-type RING finger) protein-related
isotig20675	isogroup17243	523	7	AT4G00050.1|PACid:19644682	2.90466e-82	AT4G00050	UNE10	basic helix-loop-helix (bHLH) DNA-binding superfamily protein
isotig20676	isogroup17244	519	10	Bra019431|PACid:22695392	6.47085e-72	AT3G44550	FAR5	fatty acid reductase 5
isotig20677	isogroup17245	524	12	473514|PACid:16056521	6.48005e-76	AT1G33410	SAR1	SUPPRESSOR OF AUXIN RESISTANCE1
isotig20678	isogroup17246	521	17	471390|PACid:16058191	3.77216e-41	AT1G62886		Nucleotide excision repair, TFIIH, subunit TTDA
isotig20679	isogroup17247	523	19	Carubv10021660m|PACid:20904797	8.27516e-78	AT1G09200		Histone superfamily protein
isotig20680	isogroup17248	523	50	Bra008452|PACid:22691369	1.5022e-15	Bra008452	cysteine-rich RLK (RECEPTOR-like protein kinase) 8
isotig20681	isogroup17249	523	9	Carubv10013983m|PACid:20898405	3.94931e-109	AT3G20650		mRNA capping enzyme family protein
isotig20682	isogroup17250	523	6	Thhalv10001453m|PACid:20188860	3.92231e-54	AT2G43235		unknown protein
isotig20683	isogroup17251	523	7	Thhalv10011427m|PACid:20184821	1.5929e-94	AT1G54360	TAF6B	TBP-ASSOCIATED FACTOR 6B
isotig20684	isogroup17252	523	66	Thhalv10005142m|PACid:20198865	4.77834e-59	AT3G28900		Ribosomal protein L34e superfamily protein
isotig20685	isogroup17253	523	6	Thhalv10025538m|PACid:20195358	6.41809e-73	AT4G30830		Protein of unknown function, DUF593
isotig20686	isogroup17254	523	6	Bra006945|PACid:22717787	3.76312e-97	AT3G52750	FTSZ2-2	Tubulin/FtsZ family protein
isotig20687	isogroup17255	524	50	Thhalv10015187m|PACid:20203822	1.61506e-38	AT5G50335		unknown protein
isotig20688	isogroup17256	523	7	Thhalv10013475m|PACid:20203620	3.30491e-92	AT5G07800		Flavin-binding monooxygenase family protein
isotig20689	isogroup17257	521	9	Carubv10015228m|PACid:20901024	9.44026e-55	AT3G08530		Clathrin, heavy chain
isotig20690	isogroup17258	522	65	Thhalv10026541m|PACid:20195843	1.04278e-77	AT3G22230		Ribosomal L27e protein family
isotig20691	isogroup17259	522	14	Thhalv10019687m|PACid:20191090	6.95726e-80	AT1G78270	AtUGT85A4, UGT85A4	UDP-glucosyl transferase 85A4
isotig20692	isogroup17260	522	8	Thhalv10018155m|PACid:20191794	3.29199e-92	AT1G67530		ARM repeat superfamily protein
isotig20694	isogroup17262	520	7	Thhalv10017436m|PACid:20180645	3.98619e-60	AT2G31940		unknown protein
isotig20695	isogroup17263	522	7	Thhalv10006081m|PACid:20190668	9.87871e-59	AT3G60410		Protein of unknown function (DUF1639)
isotig20696	isogroup17264	522	17	Thhalv10027065m|PACid:20194468	5.10469e-28	AT5G51250		Galactose oxidase/kelch repeat superfamily protein
isotig20698	isogroup17266	522	41	905664|PACid:16052545	2.5552e-28	AT3G45160		Putative membrane lipoprotein
isotig20699	isogroup17267	522	23	AT1G07260.1|PACid:19657816	4.06174e-85	AT1G07260	UGT71C3	UDP-glucosyl transferase 71C3
isotig20702	isogroup17270	523	6	AT5G04620.1|PACid:19670911	9.33009e-116	AT5G04620	ATBIOF, BIOF	biotin F
isotig20703	isogroup17271	521	6	Thhalv10018291m|PACid:20192289	2.01728e-82	AT1G76550		Phosphofructokinase family protein
isotig20704	isogroup17272	521	11	Carubv10019945m|PACid:20905118	1.72034e-68	AT1G63100		GRAS family transcription factor
isotig20706	isogroup17274	522	6	Thhalv10020365m|PACid:20181410	3.75588e-108	AT3G16180		Major facilitator superfamily protein
isotig20707	isogroup17275	522	14	Thhalv10026405m|PACid:20194684	1.15539e-75	AT4G33040		Thioredoxin superfamily protein
isotig20708	isogroup17276	521	7	471814|PACid:16065817	2.85749e-50	AT1G16150	WAKL4	wall associated kinase-like 4
isotig20709	isogroup17277	522	10	Carubv10012755m|PACid:20907217	1.71651e-19	Carubv10012755m|PACid:20907217
isotig20710	isogroup17278	520	7	AT3G56460.1|PACid:19662486	2.0927e-113	AT3G56460		GroES-like zinc-binding alcohol dehydrogenase family protein
isotig20711	isogroup17279	521	8	Thhalv10019898m|PACid:20182217	5.7376e-99	AT3G03300	DCL2	dicer-like 2
isotig20712	isogroup17280	519	15	Thhalv10029050m|PACid:20197177	1.73949e-93	AT4G00680	ADF8	actin depolymerizing factor 8
isotig20713	isogroup17281	520	13	AT2G26267.1|PACid:19639399	1.13092e-18	AT2G26267		unknown protein
isotig20714	isogroup17282	521	8	Thhalv10001331m|PACid:20188895	9.0341e-59	AT2G46915		Protein of unknown function (DUF3754)
isotig20715	isogroup17283	521	77	Carubv10027424m|PACid:20914074	1.98469e-27	AT5G50810	TIM8	translocase inner membrane subunit 8
isotig20716	isogroup17284	520	15	Carubv10013386m|PACid:20897620	5.78735e-60	AT3G21240	4CL2, AT4CL2	4-coumarate:CoA ligase 2
isotig20717	isogroup17285	521	9	Bra040858|PACid:22687356	2.9748e-19	AT1G22470		unknown protein
isotig20718	isogroup17286	521	7	908352|PACid:16047815	3.00985e-71	AT5G04670		Enhancer of polycomb-like transcription factor protein
isotig20719	isogroup17287	520	7	Carubv10017285m|PACid:20886492	3.59468e-50	AT3G62770	AtATG18a	Transducin/WD40 repeat-like superfamily protein
isotig20720	isogroup17288	521	8	890436|PACid:16046820	1.50297e-78	AT1G29170	WAVE2	SCAR family protein
isotig20721	isogroup17289	519	8	Bra024603|PACid:22716529	3.29664e-31	AT1G23480	ATCSLA03, CSLA03, ATCSLA3, CSLA3	cellulose synthase-like A3
isotig20722	isogroup17290	520	7	Carubv10000641m|PACid:20908789	1.03393e-114	AT4G05520	ATEHD2, EHD2	EPS15 homology domain 2
isotig20723	isogroup17291	521	6	Thhalv10016577m|PACid:20179545	1.94589e-110	AT2G36970		UDP-Glycosyltransferase superfamily protein
isotig20724	isogroup17292	521	23	Thhalv10008970m|PACid:20187593	8.29552e-07	AT1G01940		Cyclophilin-like peptidyl-prolyl cis-trans isomerase family protein
isotig20725	isogroup17293	521	8	Thhalv10000838m|PACid:20202909	5.11755e-28	AT2G01480		O-fucosyltransferase family protein
isotig20726	isogroup17294	521	21	Thhalv10021702m|PACid:20183760	9.03859e-82	AT3G14560		unknown protein
isotig20727	isogroup17295	521	17	495902|PACid:16036475	4.3907e-41	AT5G57990	UBP23	ubiquitin-specific protease 23
isotig20730	isogroup17298	519	7	Thhalv10007270m|PACid:20185868	5.37542e-100	AT1G20510	OPCL1	OPC-8:0 CoA ligase1
isotig20731	isogroup17299	521	44	895567|PACid:16035502	8.74241e-62	AT1G21190		Small nuclear ribonucleoprotein family protein
isotig20732	isogroup17300	523	7	Thhalv10011434m|PACid:20184615	2.00736e-08	AT1G57570		Mannose-binding lectin superfamily protein
isotig20733	isogroup17301	520	57	Carubv10018185m|PACid:20887567	1.65617e-22	AT3G56910	PSRP5	plastid-specific 50S ribosomal protein 5
isotig20734	isogroup17302	520	35	Bra000032|PACid:22710675	1.31333e-40	AT2G37975		Yos1-like protein
isotig20735	isogroup17303	520	34	Thhalv10020378m|PACid:20181969	8.68439e-34	AT3G12690	AGC1.5	AGC kinase 1.5
isotig20736	isogroup17304	516	6	Carubv10023427m|PACid:20902372	8.78813e-59	AT2G46200		unknown protein
isotig20737	isogroup17305	519	21	Bra020780|PACid:22689547	1.25964e-79	AT3G06070		unknown protein
isotig20738	isogroup17306	520	15	324229|PACid:16044172	2.54052e-65	AT3G57190		peptide chain release factor, putative
isotig20739	isogroup17307	518	8	ATMG00810.1|PACid:19643614	1.34456e-24	ATMG00810	ORF240B	DNA/RNA polymerases superfamily protein
isotig20740	isogroup17308	512	7	Thhalv10013854m|PACid:20205204	1.44797e-64	AT5G13860	ELC-Like	ELCH-like
isotig20741	isogroup17309	520	17	Thhalv10025042m|PACid:20195599	3.3175e-92	AT4G14030	SBP1	selenium-binding protein 1
isotig20742	isogroup17310	520	8	Thhalv10024634m|PACid:20193645	1.79339e-31	AT4G16070		Mono-/di-acylglycerol lipase, N-terminal
isotig20743	isogroup17311	519	8	Thhalv10007315m|PACid:20187522	1.37487e-62	AT1G29820		Magnesium transporter CorA-like family protein
isotig20744	isogroup17312	520	11	Thhalv10024709m|PACid:20194400	1.97515e-93	AT4G36050		endonuclease/exonuclease/phosphatase family protein
isotig20745	isogroup17313	520	10	Bra031489|PACid:22703026	1.41078e-72	AT1G60660	B5 #5, ATCB5LP, CB5LP	cytochrome B5-like protein
isotig20746	isogroup17314	520	11	Thhalv10016988m|PACid:20179571	1.25045e-67	AT2G41660	MIZ1	Protein of unknown function, DUF617
isotig20747	isogroup17315	519	9	Thhalv10018656m|PACid:20191393	1.26813e-60	AT1G78560		Sodium Bile acid symporter family
isotig20748	isogroup17316	520	21	Thhalv10011875m|PACid:20184893	1.47937e-54	AT1G50732		unknown protein.
isotig20749	isogroup17317	519	9	Thhalv10004095m|PACid:20199583	1.41957e-84	AT5G64360		Chaperone DnaJ-domain superfamily protein
isotig20750	isogroup17318	520	14	AT2G28410.1|PACid:19638069	5.88533e-47	AT2G28410		unknown protein
isotig20751	isogroup17319	520	143	Thhalv10015069m|PACid:20203591	2.28548e-69	AT5G22580		Stress responsive A/B Barrel Domain
isotig20752	isogroup17320	520	6	Thhalv10002784m|PACid:20196885	6.41876e-16	Thhalv10002784m|PACid:20196885	Plant self-incompatibility protein S1 family
isotig20753	isogroup17321	519	9	Bra013760|PACid:22703710	2.31024e-71	AT4G24080	ALL1	aldolase like
isotig02036	isogroup00470	461	21	Carubv10003672m|PACid:20910417	1.49637e-49	Carubv10003672m|PACid:20910417	SAUR-like auxin-responsive protein family
isotig02037	isogroup00470	466	14	Carubv10003672m|PACid:20910417	1.55354e-49	Carubv10003672m|PACid:20910417	SAUR-like auxin-responsive protein family
isotig02038	isogroup00471	444	32	AT1G77080.5|PACid:19652600	3.38945e-19	AT1G77080		K-box region and MADS-box transcription factor family protein
isotig02039	isogroup00471	454	31	Thhalv10005055m|PACid:20199933	3.2609e-24	Thhalv10005055m|PACid:20199933	K-box region and MADS-box transcription factor family protein
isotig02040	isogroup00471	409	31	AT1G77080.5|PACid:19652600	4.74014e-19	AT1G77080		K-box region and MADS-box transcription factor family protein
isotig02041	isogroup00472	448	7	Bra021754|PACid:22720735	8.63841e-49	Bra021754	Disease resistance protein (TIR-NBS-LRR class) family
isotig02042	isogroup00472	436	7	Bra021754|PACid:22720735	1.29988e-60	Bra021754	Disease resistance protein (TIR-NBS-LRR class) family
isotig02043	isogroup00472	401	7	Bra021754|PACid:22720735	5.43392e-60	Bra021754	Disease resistance protein (TIR-NBS-LRR class) family
isotig02047	isogroup00474	488	13	905782|PACid:16033900	2.66695e-54	AT3G46020		RNA-binding (RRM/RBD/RNP motifs) family protein
isotig02050	isogroup00475	491	16	Thhalv10000723m|PACid:20208810	8.64216e-30	AT3G47680		DNA binding
isotig02051	isogroup00475	471	16	Thhalv10000723m|PACid:20208810	6.81386e-30	AT3G47680		DNA binding
isotig02053	isogroup00476	3317	135	Thhalv10010122m|PACid:20207511	1.20431e-157	AT3G46970	ATPHS2, PHS2	alpha-glucan phosphorylase 2
isotig02054	isogroup00476	2971	127	Thhalv10010122m|PACid:20207511	0	AT3G46970	ATPHS2, PHS2	alpha-glucan phosphorylase 2
isotig02055	isogroup00477	3151	52	Thhalv10019989m|PACid:20183754	0	AT3G23640	HGL1	heteroglycan glucosidase 1
isotig20755	isogroup17323	517	17	Carubv10024357m|PACid:20902091	2.22256e-48	AT2G35795		Chaperone DnaJ-domain superfamily protein
isotig20756	isogroup17324	518	15	Thhalv10020102m|PACid:20182960	1.69037e-25	AT3G16630	ATKINESIN-13A, KINESIN-13A	P-loop containing nucleoside triphosphate hydrolases superfamily protein
isotig20757	isogroup17325	520	8	Thhalv10007787m|PACid:20188576	5.35103e-25	AT1G05170		Galactosyltransferase family protein
isotig20758	isogroup17326	520	7	Thhalv10018545m|PACid:20191279	1.17506e-50	AT1G71980		Protease-associated (PA) RING/U-box zinc finger family protein
isotig20760	isogroup17328	519	9	857748|PACid:16045583	2.3793e-36	AT4G28710	XIH, ATXIH	Myosin family protein with Dil domain
isotig20761	isogroup17329	518	10	Thhalv10014122m|PACid:20204933	2.56761e-98	AT5G14980		alpha/beta-Hydrolases superfamily protein
isotig20762	isogroup17330	519	7	AT1G29750.2|PACid:19649980	1.30467e-48	AT1G29750	RKF1	receptor-like kinase in flowers 1
isotig20763	isogroup17331	519	6	Thhalv10003880m|PACid:20200187	4.36653e-09	AT5G24830		Tetratricopeptide repeat (TPR)-like superfamily protein
isotig20764	isogroup17332	519	6	876737|PACid:16057015	5.66062e-107	AT1G67070	DIN9, PMI2	Mannose-6-phosphate isomerase, type I
isotig20765	isogroup17333	519	9	920038|PACid:16048311	2.21733e-28	920038|PACid:16048311
isotig20766	isogroup17334	518	10	Thhalv10003824m|PACid:20199468	3.34067e-43	Thhalv10003824m|PACid:20199468	Actin binding Calponin homology (CH) domain-containing protein
isotig20768	isogroup17336	519	7	Thhalv10019899m|PACid:20183941	3.08178e-96	AT3G01320	SNL1	SIN3-like 1
isotig20769	isogroup17337	518	71	Thhalv10005238m|PACid:20199108	5.01192e-46	AT2G02510		NADH dehydrogenase (ubiquinone)s
isotig20770	isogroup17338	519	28	Bra036581|PACid:22714125	1.63069e-31	AT5G26717		Putative membrane lipoprotein
isotig20771	isogroup17339	519	6	Thhalv10012568m|PACid:20204937	3.95317e-90	AT5G06670		P-loop containing nucleoside triphosphate hydrolases superfamily protein
isotig20772	isogroup17340	520	7	485301|PACid:16059527	5.37764e-62	AT3G49410		Transcription factor IIIC, subunit 5
isotig20774	isogroup17342	519	7	478288|PACid:16044316	1.2044e-71	AT3G09670		Tudor/PWWP/MBT superfamily protein
isotig20775	isogroup17343	521	7	342637|PACid:16035524	4.21237e-89	AT3G24660	TMKL1	transmembrane kinase-like 1
isotig20776	isogroup17344	517	6	Thhalv10010576m|PACid:20207682	6.88654e-75	AT3G49690	RAX3, MYB84, ATMYB84	myb domain protein 84
isotig20777	isogroup17345	519	8	Bra020576|PACid:22690309	4.75372e-49	AT5G27760		Hypoxia-responsive family protein
isotig20778	isogroup17346	519	6	Bra039927|PACid:22718099	2.74099e-94	AT2G22770	NAI1	basic helix-loop-helix (bHLH) DNA-binding superfamily protein
isotig20779	isogroup17347	519	19	Thhalv10007794m|PACid:20188006	5.38444e-33	AT1G32160		Protein of unknown function (DUF760)
isotig20780	isogroup17348	519	20	330185|PACid:16056824	1.02265e-50	AT5G35390		Leucine-rich repeat protein kinase family protein
isotig20781	isogroup17349	519	118	Bra039946|PACid:22716724	9.98921e-23	AT2G23120		Late embryogenesis abundant protein, group 6
isotig20782	isogroup17350	519	9	Carubv10008721m|PACid:20889213	1.9987e-60	AT1G29690	CAD1	MAC/Perforin domain-containing protein
isotig20783	isogroup17351	518	13	Thhalv10005901m|PACid:20190323	2.11674e-48	AT3G55990	ESK1, TBL29	Plant protein of unknown function (DUF828)
isotig20784	isogroup17352	518	6	Bra014262|PACid:22723866	2.59828e-93	AT1G51420	ATSPP1, SPP1	sucrose-phosphatase 1
isotig20786	isogroup17354	518	10	Carubv10003030m|PACid:20909378	1.02028e-49	AT5G08770		unknown protein
isotig20787	isogroup17355	515	12	Carubv10020443m|PACid:20906877	4.45513e-78	AT1G61800	GPT2, ATGPT2	glucose-6-phosphate/phosphate translocator 2
isotig20788	isogroup17356	518	11	487608|PACid:16063481	4.97065e-27	AT5G07730		unknown protein
isotig20789	isogroup17357	517	8	Bra018369|PACid:22684802	1.33379e-57	AT2G29660		zinc finger (C2H2 type) family protein
isotig20790	isogroup17358	518	8	Thhalv10024536m|PACid:20193226	3.56855e-73	AT4G32910		CONTAINS InterPro DOMAIN/s: Nuclear pore complex protein, Nucleoporin Nup85-like (InterPro:IPR011502)
isotig20791	isogroup17359	518	11	Thhalv10007371m|PACid:20187820	4.49319e-68	AT1G25375		Metallo-hydrolase/oxidoreductase superfamily protein
isotig20792	isogroup17360	517	18	Thhalv10021800m|PACid:20182034	9.18967e-55	Thhalv10021800m|PACid:20182034	Chaperone DnaJ-domain superfamily protein
isotig20793	isogroup17361	518	12	Thhalv10008538m|PACid:20186003	6.32663e-49	AT1G01730		unknown protein
isotig20795	isogroup17363	518	29	484844|PACid:16049432	4.97707e-44	AT3G44280		unknown protein
isotig20796	isogroup17364	518	27	910025|PACid:16048735	1.19528e-35	AT5G19875		unknown protein
isotig20798	isogroup17366	519	12	Bra018795|PACid:22697161	5.07274e-115	AT1G49820	ATMTK, MTK	S-methyl-5-thioribose kinase
isotig20799	isogroup17367	517	64	Thhalv10001045m|PACid:20202920	5.48072e-66	AT5G46030		unknown protein
isotig20800	isogroup17368	518	9	494400|PACid:16053910	8.38844e-106	AT5G45820	CIPK20, SnRK3.6, PKS18	CBL-interacting protein kinase 20
isotig20801	isogroup17369	517	9	Thhalv10007318m|PACid:20187640	1.83363e-29	AT1G18580	GAUT11	galacturonosyltransferase 11
isotig20802	isogroup17370	518	8	Thhalv10026440m|PACid:20194500	3.55401e-93	AT4G32870		Polyketide cyclase/dehydrase and lipid transport superfamily protein
isotig20803	isogroup17371	516	8	Thhalv10011665m|PACid:20184498	1.80771e-67	AT1G52530		CONTAINS InterPro DOMAIN/s: Hus1-like protein (InterPro:IPR007150)
isotig20805	isogroup17373	517	8	AT3G10470.1|PACid:19662762	2.15615e-42	AT3G10470		C2H2-type zinc finger family protein
isotig20806	isogroup17374	516	8	Carubv10017096m|PACid:20887096	9.93201e-86	AT3G26744	ICE1, ATICE1, SCRM	basic helix-loop-helix (bHLH) DNA-binding superfamily protein
isotig20807	isogroup17375	517	6	487244|PACid:16061775	1.31972e-51	AT5G04620	ATBIOF, BIOF	biotin F
isotig20808	isogroup17376	517	17	AT3G48180.1|PACid:19662754	1.36046e-24	AT3G48180		unknown protein
isotig20809	isogroup17377	516	9	Bra026611|PACid:22689995	4.35819e-65	AT2G02180	TOM3	tobamovirus multiplication protein 3
isotig20810	isogroup17378	512	7	AT5G47590.1|PACid:19671300	1.17478e-27	AT5G47590		Heat shock protein HSP20/alpha crystallin family
isotig20811	isogroup17379	517	34	Thhalv10025064m|PACid:20195207	3.51693e-40	AT4G36480	ATLCB1, LCB1, EMB2779, FBR11	long-chain base1
isotig20812	isogroup17380	517	7	Thhalv10005767m|PACid:20190182	6.33373e-21	AT3G63340		Protein phosphatase 2C family protein
isotig20813	isogroup17381	517	8	Bra024727|PACid:22716952	6.08278e-27	AT3G57210		Protein of unknown function (DUF626)
isotig20814	isogroup17382	515	6	Thhalv10008565m|PACid:20187175	5.61398e-67	Thhalv10008565m|PACid:20187175	cytochrome c oxidase assembly protein CtaG / Cox11 family
isotig20815	isogroup17383	517	10	AT2G45550.1|PACid:19640882	8.02054e-98	AT2G45570	CYP76C2	cytochrome P450, family 76, subfamily C, polypeptide 2
isotig20816	isogroup17384	516	18	Thhalv10018869m|PACid:20191463	3.43228e-15	AT1G72830	HAP2C, ATHAP2C, NF-YA3	nuclear factor Y, subunit A3
isotig20818	isogroup17386	518	8	Thhalv10006467m|PACid:20190299	1.30585e-50	AT3G58200		TRAF-like family protein
isotig20819	isogroup17387	518	13	Thhalv10011186m|PACid:20184806	1.64557e-54	AT1G49040	SCD1	stomatal cytokinesis defective / SCD1 protein (SCD1)
isotig20821	isogroup17389	515	6	Bra016044|PACid:22701624	8.30799e-22	AT1G72650	TRFL6	TRF-like 6
isotig20823	isogroup17391	513	6	895842|PACid:16038379	5.54747e-90	AT1G79360	ATOCT2, OCT2, 2-Oct	organic cation/carnitine transporter 2
isotig20824	isogroup17392	517	7	Thhalv10027033m|PACid:20192848	1.19259e-58	Bra000823	ankyrin repeat family protein
isotig20825	isogroup17393	519	61	Bra032129|PACid:22720134	2.82156e-34	AT2G24040		Low temperature and salt responsive protein family
isotig20826	isogroup17394	519	21	Carubv10006062m|PACid:20896448	1.75518e-27	Carubv10006062m|PACid:20896448
isotig20827	isogroup17395	516	6	Thhalv10006551m|PACid:20187195	1.04856e-37	AT1G17580	MYA1, ATMYA1, XI-1	myosin 1
isotig20828	isogroup17396	515	8	Thhalv10010650m|PACid:20206930	7.55612e-88	AT3G46870		Pentatricopeptide repeat (PPR) superfamily protein
isotig20829	isogroup17397	516	7	Thhalv10007548m|PACid:20185926	6.8948e-78	AT1G08490	ATSUFS, SUFS, ATCPNIFS, ATNFS2, CPNIFS	chloroplastic NIFS-like cysteine desulfurase
isotig20830	isogroup17398	516	7	Thhalv10010054m|PACid:20207725	1.78143e-95	AT3G52250		Duplicated homeodomain-like superfamily protein
isotig20831	isogroup17399	516	26	AT4G21090.3|PACid:19644635	1.46712e-52	AT4G21090	ATMFDX2, MFDX2	MITOCHONDRIAL FERREDOXIN 2
isotig20832	isogroup17400	513	6	Thhalv10010246m|PACid:20207285	3.06942e-83	AT3G54140	ATPTR1, PTR1	peptide transporter 1
isotig20834	isogroup17402	513	21	Bra000349|PACid:22709886	1.33387e-81	AT2G44310		Calcium-binding EF-hand family protein
isotig20835	isogroup17403	515	97	AT3G01130.1|PACid:19662358	1.46528e-29	AT3G01130		unknown protein
isotig20837	isogroup17405	516	11	Thhalv10016529m|PACid:20181037	6.31412e-103	AT2G30320		Pseudouridine synthase family protein
isotig20839	isogroup17407	515	8	Thhalv10011346m|PACid:20184529	3.56304e-52	AT1G49050		Eukaryotic aspartyl protease family protein
isotig20840	isogroup17408	516	11	490579|PACid:16041878	6.24752e-70	AT4G38200		SEC7-like guanine nucleotide exchange family protein
isotig20841	isogroup17409	515	14	Bra031667|PACid:22716596	8.88067e-69	Bra031667
isotig20842	isogroup17410	516	33	Thhalv10019940m|PACid:20183931	1.38271e-39	AT3G17750		Protein kinase superfamily protein
isotig20843	isogroup17411	515	6	Thhalv10024592m|PACid:20193332	1.09948e-75	AT4G22730		Leucine-rich repeat protein kinase family protein
isotig20844	isogroup17412	515	11	Thhalv10004265m|PACid:20199495	2.87401e-74	AT3G27220		Galactose oxidase/kelch repeat superfamily protein
isotig20845	isogroup17413	516	58	Thhalv10019232m|PACid:20192125	1.64705e-92	AT1G76405		unknown protein
isotig20846	isogroup17414	517	13	Thhalv10011476m|PACid:20184933	2.17793e-26	AT1G47500	ATRBP47C', RBP47C'	RNA-binding protein 47C'
isotig20847	isogroup17415	516	10	Thhalv10005172m|PACid:20198375	5.11109e-57	Thhalv10005172m|PACid:20198375
isotig20848	isogroup17416	515	156	Thhalv10015813m|PACid:20206284	3.79635e-36	AT5G59613		unknown protein
isotig20851	isogroup17419	517	12	915315|PACid:16038258	2.88777e-76	AT4G15080		DHHC-type zinc finger family protein
isotig20852	isogroup17420	516	7	857619|PACid:16040900	2.25053e-47	AT4G29910	ORC5, ATORC5	origin recognition complex protein 5
isotig20853	isogroup17421	516	7	Thhalv10028423m|PACid:20198027	3.1122e-72	AT4G02020	EZA1, SWN, SDG10	SET domain-containing protein
isotig20854	isogroup17422	515	8	Thhalv10005789m|PACid:20190413	7.96809e-32	AT3G61670		Protein of unknown function (DUF3133)
isotig20855	isogroup17423	513	25	Thhalv10007659m|PACid:20188451	8.26732e-31	AT1G14350	FLP, MYB124	Duplicated homeodomain-like superfamily protein
isotig20856	isogroup17424	515	7	476362|PACid:16060476	1.96016e-86	AT1G72330	ALAAT2	alanine aminotransferase 2
isotig20857	isogroup17425	515	7	Thhalv10019582m|PACid:20192012	8.56297e-25	AT1G73510		unknown protein
isotig20858	isogroup17426	518	9	Thhalv10013151m|PACid:20204790	3.16522e-68	AT5G13660		unknown protein
isotig20859	isogroup17427	516	15	AT1G73960.1|PACid:19650140	3.82711e-12	AT1G73960	TAF2	TBP-associated factor 2
isotig20860	isogroup17428	514	20	AT1G13600.1|PACid:19651980	1.20783e-63	AT1G13600	AtbZIP58, bZIP58	basic leucine-zipper 58
isotig20861	isogroup17429	514	7	Carubv10011949m|PACid:20890435	8.36513e-107	AT1G27320	AHK3, HK3	histidine kinase 3
isotig20862	isogroup17430	515	15	AT5G63110.1|PACid:19669064	8.64967e-94	AT5G63110	HDA6, AXE1, ATHDA6, RTS1, RPD3B, SIL1	histone deacetylase 6
isotig20863	isogroup17431	514	7	Thhalv10020454m|PACid:20183514	7.42542e-76	AT3G07210		unknown protein
isotig20864	isogroup17432	512	7	Thhalv10022570m|PACid:20202238	5.21135e-71	AT2G17580		Polynucleotide adenylyltransferase family protein
isotig20865	isogroup17433	515	6	Carubv10019107m|PACid:20887829	8.28828e-104	AT3G58480		calmodulin-binding family protein
isotig20866	isogroup17434	515	12	480914|PACid:16051003	2.82514e-57	AT2G20780		Major facilitator superfamily protein
isotig20867	isogroup17435	515	14	Thhalv10028740m|PACid:20197683	9.98086e-74	AT4G11300		Protein of unknown function (DUF793)
isotig20868	isogroup17436	515	42	331885|PACid:16055519	8.14047e-85	AT5G55570		unknown protein
isotig20869	isogroup17437	516	13	Thhalv10013599m|PACid:20206665	1.16978e-45	AT5G15860	ATPCME, PCME	prenylcysteine methylesterase
isotig20870	isogroup17438	514	49	Thhalv10021795m|PACid:20181563	1.91812e-47	AT3G13227		serine-rich protein-related
isotig20871	isogroup17439	515	25	Thhalv10006684m|PACid:20185483	1.5657e-08	AT1G05460	SDE3	P-loop containing nucleoside triphosphate hydrolases superfamily protein
isotig20872	isogroup17440	515	6	Carubv10011116m|PACid:20893169	3.0844e-16	AT1G08600	ATRX	P-loop containing nucleoside triphosphate hydrolases superfamily protein
isotig20873	isogroup17441	515	22	Carubv10022926m|PACid:20901229	1.08559e-56	AT2G43070	SPPL3, ATSPPL3	SIGNAL PEPTIDE PEPTIDASE-LIKE 3
isotig20874	isogroup17442	514	10	Thhalv10006273m|PACid:20190528	1.79497e-90	AT3G58550		Bifunctional inhibitor/lipid-transfer protein/seed storage 2S albumin superfamily protein
isotig20875	isogroup17443	515	7	AT3G59690.1|PACid:19661461	1.0048e-34	AT3G59690	IQD13	IQ-domain 13
isotig20876	isogroup17444	515	7	Carubv10011915m|PACid:20889594	7.60549e-88	AT1G11950		Transcription factor jumonji (jmjC) domain-containing protein
isotig20877	isogroup17445	516	6	Thhalv10007767m|PACid:20187961	3.89026e-79	AT1G06250		alpha/beta-Hydrolases superfamily protein
isotig20878	isogroup17446	515	6	Thhalv10008136m|PACid:20186231	4.49104e-72	AT1G21440		Phosphoenolpyruvate carboxylase family protein
isotig20879	isogroup17447	515	8	AT2G21480.1|PACid:19643513	5.86485e-85	AT2G21480		Malectin/receptor-like protein kinase family protein
isotig20880	isogroup17448	515	13	Thhalv10001745m|PACid:20189123	1.77367e-54	AT2G44578		RING/U-box superfamily protein
isotig20882	isogroup17450	514	33	Thhalv10014988m|PACid:20204128	5.40564e-19	AT5G01881		unknown protein
isotig20883	isogroup17451	513	80	Thhalv10015079m|PACid:20206574	2.37407e-72	AT5G07960		unknown protein
isotig20884	isogroup17452	514	7	AT5G04460.2|PACid:19667118	1.44355e-85	AT5G04460		RING/U-box superfamily protein
isotig20885	isogroup17453	513	7	Thhalv10020740m|PACid:20181425	2.20428e-95	AT3G15720		Pectin lyase-like superfamily protein
isotig20886	isogroup17454	514	10	Thhalv10022677m|PACid:20202183	2.97214e-70	AT2G48020		Major facilitator superfamily protein
isotig20887	isogroup17455	513	14	Bra016424|PACid:22723284	7.81795e-59	Bra016424	UDP-glucosyl transferase 73B5
isotig20888	isogroup17456	515	7	Thhalv10013262m|PACid:20204862	3.10182e-64	AT5G19840		2-oxoglutarate (2OG) and Fe(II)-dependent oxygenase superfamily protein
isotig20889	isogroup17457	514	6	903861|PACid:16037249	1.41283e-32	AT2G44410		RING/U-box superfamily protein
isotig20891	isogroup17459	514	21	Carubv10013686m|PACid:20898210	1.94077e-82	AT3G16850		Pectin lyase-like superfamily protein
isotig20892	isogroup17460	515	8	Bra038083|PACid:22722066	7.66157e-87	AT4G15430		ERD (early-responsive to dehydration stress) family protein
isotig20893	isogroup17461	514	19	Carubv10026124m|PACid:20912900	2.72557e-25	AT5G66130	ATRAD17, RAD17	RADIATION SENSITIVE 17
isotig20894	isogroup17462	512	7	AT1G09570.2|PACid:19658069	8.88056e-111	AT1G09570	PHYA, FHY2, FRE1, HY8	phytochrome A
isotig20895	isogroup17463	514	7	Thhalv10011200m|PACid:20184524	3.46089e-83	AT1G45160		Protein kinase superfamily protein
isotig20896	isogroup17464	512	54	Carubv10028217m|PACid:20913309	1.85639e-46	AT5G43970	TOM22-V, TOM9-2, ATTOM22-V	translocase of outer membrane 22-V
isotig20897	isogroup17465	515	36	Bra013738|PACid:22704287	2.14933e-29	AT4G23870		unknown protein
isotig20898	isogroup17466	513	7	Thhalv10019149m|PACid:20191416	1.45194e-63	AT1G69680		Mog1/PsbP/DUF1795-like photosystem II reaction center PsbP family protein
isotig20899	isogroup17467	515	27	Carubv10027326m|PACid:20913832	8.34819e-74	AT5G50930		Histone superfamily protein
isotig20900	isogroup17468	514	7	AT5G67340.1|PACid:19668603	1.85531e-67	AT5G67340		ARM repeat superfamily protein
isotig20901	isogroup17469	513	7	AT5G60760.1|PACid:19672495	1.20814e-38	AT5G60760		P-loop containing nucleoside triphosphate hydrolases superfamily protein
isotig20902	isogroup17470	514	16	Thhalv10013876m|PACid:20205077	3.37865e-73	AT5G18430		GDSL-like Lipase/Acylhydrolase superfamily protein
isotig20904	isogroup17472	514	8	Thhalv10020143m|PACid:20183588	1.21311e-35	AT3G13682	LDL2	LSD1-like2
isotig20905	isogroup17473	513	79	AT3G06680.1|PACid:19662757	3.66312e-38	AT3G06700		Ribosomal L29e protein family
isotig20906	isogroup17474	514	6	Bra024730|PACid:22714143	1.79482e-100	Bra024730	phosphoenolpyruvate carboxylase 4
isotig20907	isogroup17475	514	8	Thhalv10007321m|PACid:20188535	6.15728e-85	AT1G34340		alpha/beta-Hydrolases superfamily protein
isotig20908	isogroup17476	514	9	Thhalv10008228m|PACid:20186172	3.28499e-73	AT1G27700		Syntaxin/t-SNARE family protein
isotig20910	isogroup17478	513	19	Thhalv10021758m|PACid:20181655	4.2538e-68	AT1G48440		B-cell receptor-associated 31-like
isotig20911	isogroup17479	509	56	Bra033111|PACid:22690321	1.58109e-19	AT3G29780	RALFL27	ralf-like 27
isotig20912	isogroup17480	514	15	Carubv10019752m|PACid:20906376	6.73488e-06	AT1G74310	ATHSP101, HSP101, HOT1	heat shock protein 101
isotig20913	isogroup17481	513	10	Thhalv10015115m|PACid:20205067	6.6433e-61	AT5G03440		unknown protein
isotig20914	isogroup17482	515	8	Thhalv10025257m|PACid:20194876	5.15671e-63	AT2G22650		FAD-dependent oxidoreductase family protein
isotig20915	isogroup17483	509	7	Thhalv10016295m|PACid:20180893	8.2096e-33	AT2G37360		ABC-2 type transporter family protein
isotig20917	isogroup17485	513	9	Thhalv10016494m|PACid:20181188	5.16214e-50	AT2G38330		MATE efflux family protein
isotig20918	isogroup17486	513	36	Bra035732|PACid:22719732	8.38953e-76	AT5G51190		Integrase-type DNA-binding superfamily protein
isotig20919	isogroup17487	513	18	Thhalv10003747m|PACid:20198342	5.44686e-73	AT5G65110	ACX2, ATACX2	acyl-CoA oxidase 2
isotig20920	isogroup17488	513	6	Carubv10012395m|PACid:20893073	1.71626e-102	AT1G48090		calcium-dependent lipid-binding family protein
isotig20921	isogroup17489	513	6	Thhalv10024926m|PACid:20194429	1.8902e-32	AT4G35880		Eukaryotic aspartyl protease family protein
isotig20922	isogroup17490	513	93	Thhalv10021853m|PACid:20182985	4.64189e-24	AT3G15353	MT3	metallothionein 3
isotig20923	isogroup17491	513	15	AT5G05330.1|PACid:19669578	6.33542e-88	AT5G05330		HMG-box (high mobility group) DNA-binding family protein
isotig20924	isogroup17492	514	14	AT2G05940.1|PACid:19638620	6.18108e-86	AT2G05940		Protein kinase superfamily protein
isotig20925	isogroup17493	513	7	Bra041148|PACid:22712771	4.2893e-16	Bra041148
isotig20926	isogroup17494	512	6	Carubv10021285m|PACid:20904382	1.12361e-44	AT1G78940		Protein kinase protein with adenine nucleotide alpha hydrolases-like domain
isotig20927	isogroup17495	513	60	Thhalv10015048m|PACid:20203201	1.58549e-74	AT5G05960		Bifunctional inhibitor/lipid-transfer protein/seed storage 2S albumin superfamily protein
isotig20929	isogroup17497	513	38	Thhalv10029015m|PACid:20197927	9.14669e-65	AT4G10110		RNA-binding (RRM/RBD/RNP motifs) family protein
isotig20930	isogroup17498	513	9	Thhalv10025226m|PACid:20195969	1.91003e-57	AT4G29190		Zinc finger C-x8-C-x5-C-x3-H type family protein
isotig20931	isogroup17499	512	8	Thhalv10009307m|PACid:20186992	7.87918e-48	AT1G21695		hydroxyproline-rich glycoprotein family protein
isotig20933	isogroup17501	513	7	Thhalv10020116m|PACid:20182466	5.52283e-80	AT3G07060	emb1974	NHL domain-containing protein
isotig20934	isogroup17502	510	33	Thhalv10015220m|PACid:20204289	3.99205e-35	Thhalv10015220m|PACid:20204289	Ribosomal protein L33 family protein
isotig20935	isogroup17503	512	6	Bra008180|PACid:22690430	9.12896e-26	Bra008180
isotig20936	isogroup17504	509	8	489351|PACid:16041072	2.1183e-41	AT5G24880		BEST Arabidopsis thaliana protein match is: calmodulin-binding protein-related (TAIR:AT5G10660.1)
isotig20937	isogroup17505	513	16	Thhalv10006852m|PACid:20185838	2.48877e-38	AT1G04140		Transducin family protein / WD-40 repeat family protein
isotig20938	isogroup17506	513	15	Carubv10001766m|PACid:20909288	2.89278e-85	AT4G10170		SNARE-like superfamily protein
isotig20939	isogroup17507	513	21	Thhalv10017161m|PACid:20180934	1.78184e-88	AT2G33255		Haloacid dehalogenase-like hydrolase (HAD) superfamily protein
isotig20940	isogroup17508	512	86	Thhalv10000378m|PACid:20208296	7.66106e-44	AT2G22425		Microsomal signal peptidase 12 kDa subunit (SPC12)
isotig20941	isogroup17509	513	23	491553|PACid:16057097	2.75421e-86	AT4G31840	ENODL15, AtENODL15	early nodulin-like protein 15
isotig20942	isogroup17510	512	14	Thhalv10021160m|PACid:20183721	2.77482e-81	AT3G20800		Cell differentiation, Rcd1-like protein
isotig20943	isogroup17511	512	18	878662|PACid:16057866	2.54137e-58	AT1G04990		Zinc finger C-x8-C-x5-C-x3-H type family protein
isotig20945	isogroup17513	512	6	492046|PACid:16042073	4.30651e-96	AT4G27480		Core-2/I-branching beta-1,6-N-acetylglucosaminyltransferase family protein
isotig20946	isogroup17514	512	34	345605|PACid:16035070	1.54264e-85	AT2G38255		Protein of Unknown Function (DUF239)
isotig20947	isogroup17515	512	11	Thhalv10028811m|PACid:20197757	1.14413e-80	AT4G11410		NAD(P)-binding Rossmann-fold superfamily protein
isotig20948	isogroup17516	512	17	Bra002855|PACid:22693991	2.07639e-57	AT5G56040		Leucine-rich receptor-like protein kinase family protein
isotig20949	isogroup17517	511	9	Thhalv10013073m|PACid:20206488	5.34856e-49	AT5G53770		Nucleotidyltransferase family protein
isotig20950	isogroup17518	511	96	Carubv10027479m|PACid:20912301	2.49589e-48	AT5G42300	UBL5	ubiquitin-like protein 5
isotig20954	isogroup17522	510	6	Bra026065|PACid:22698775	2.56986e-111	AT1G16330	CYCB3;1	cyclin b3
isotig02056	isogroup00477	3111	51	Thhalv10019989m|PACid:20183754	0	AT3G23640	HGL1	heteroglycan glucosidase 1
isotig02057	isogroup00478	2977	72	Thhalv10024340m|PACid:20194313	0	AT4G19710	AK-HSDH II, AK-HSDH	aspartate kinase-homoserine dehydrogenase ii
isotig02058	isogroup00478	2976	61	492891|PACid:16062735	1.50903e-148	AT4G19710	AK-HSDH II, AK-HSDH	aspartate kinase-homoserine dehydrogenase ii
isotig02059	isogroup00479	2686	212	Bra035582|PACid:22690407	9.27913e-15	Bra035582	DEK domain-containing chromatin associated protein
isotig02060	isogroup00479	2676	215	Bra035582|PACid:22690407	5.22747e-19	Bra035582	DEK domain-containing chromatin associated protein
isotig02061	isogroup00480	2530	53	Thhalv10024616m|PACid:20195529	0	AT4G18640	MRH1	Leucine-rich repeat protein kinase family protein
isotig02062	isogroup00480	2444	49	Thhalv10024616m|PACid:20195529	0	AT4G18640	MRH1	Leucine-rich repeat protein kinase family protein
isotig02063	isogroup00481	2513	90	Thhalv10006894m|PACid:20188118	0	AT1G08520	ALB1, ALB-1V, V157, PDE166, CHLD	ALBINA 1
isotig02064	isogroup00481	2366	89	Thhalv10006894m|PACid:20188118	0	AT1G08520	ALB1, ALB-1V, V157, PDE166, CHLD	ALBINA 1
isotig02065	isogroup00482	2327	81	AT5G35160.2|PACid:19665378	3.844e-137	AT5G35160		Endomembrane protein 70 protein family
isotig02066	isogroup00482	2310	86	AT5G35160.2|PACid:19665378	3.2343e-137	AT5G35160		Endomembrane protein 70 protein family
isotig02067	isogroup00483	2309	49	906087|PACid:16064038	0	906087|PACid:16064038
isotig02068	isogroup00483	2287	59	Thhalv10010066m|PACid:20207717	0	AT3G48430	REF6	relative of early flowering 6
isotig02069	isogroup00484	2356	64	Thhalv10006553m|PACid:20186850	4.79196e-06	Thhalv10006553m|PACid:20186850	GYF domain-containing protein
isotig02070	isogroup00484	2185	62	472916|PACid:16050670	0	AT1G27430		GYF domain-containing protein
isotig02071	isogroup00485	2219	53	Carubv10013064m|PACid:20900465	6.47494e-55	AT3G10270	GYRB1	DNA GYRASE B1
isotig02072	isogroup00485	2217	53	Carubv10013064m|PACid:20900465	0	AT3G10270	GYRB1	DNA GYRASE B1
isotig02073	isogroup00486	2311	193	355852|PACid:16040040	9.24076e-107	AT5G41690		RNA-binding (RRM/RBD/RNP motifs) family protein
isotig02074	isogroup00486	2122	183	355852|PACid:16040040	1.8221e-107	AT5G41690		RNA-binding (RRM/RBD/RNP motifs) family protein
isotig02075	isogroup00487	2428	69	Bra007925|PACid:22688768	2.39104e-45	AT1G70570		anthranilate phosphoribosyltransferase, putative
isotig20955	isogroup17523	512	18	Bra026714|PACid:22717961	5.40741e-63	AT1G16570		UDP-Glycosyltransferase superfamily protein
isotig20956	isogroup17524	509	6	Thhalv10004570m|PACid:20199713	1.83846e-87	AT5G28830		calcium-binding EF hand family protein
isotig20957	isogroup17525	512	21	Carubv10019205m|PACid:20887423	2.21855e-58	AT3G62790		NADH-ubiquinone oxidoreductase-related
isotig20959	isogroup17527	510	13	494798|PACid:16063210	3.85388e-29	AT5G42350		Galactose oxidase/kelch repeat superfamily protein
isotig20960	isogroup17528	513	6	Carubv10013601m|PACid:20898495	3.28386e-92	AT3G18500		DNAse I-like superfamily protein
isotig20961	isogroup17529	512	8	Thhalv10007042m|PACid:20186030	8.71351e-60	AT1G05950		unknown protein
isotig20962	isogroup17530	512	7	471977|PACid:16066145	2.25732e-23	AT1G17680		tetratricopeptide repeat (TPR)-containing protein
isotig20964	isogroup17532	508	8	Bra013107|PACid:22708579	4.08193e-50	AT2G15440		Protein of unknown function (DUF579)
isotig20965	isogroup17533	512	9	Carubv10013095m|PACid:20899235	6.00314e-74	AT3G15940		UDP-Glycosyltransferase superfamily protein
isotig20966	isogroup17534	513	11	AT5G05690.2|PACid:19671770	8.60117e-76	AT5G05690	CPD, CYP90A, CYP90, CBB3, DWF3, CYP90A1	Cytochrome P450 superfamily protein
isotig20967	isogroup17535	510	7	Carubv10009491m|PACid:20892143	1.37759e-85	AT1G08340		Rho GTPase activating protein with PAK-box/P21-Rho-binding domain
isotig20968	isogroup17536	511	7	Thhalv10009912m|PACid:20186385	5.62315e-47	AT1G05420	ATOFP12, OFP12	ovate family protein 12
isotig20969	isogroup17537	511	44	Bra026270|PACid:22703304	1.00991e-84	AT4G28280	LLG3	LORELEI-LIKE-GPI ANCHORED PROTEIN 3
isotig20970	isogroup17538	510	7	Thhalv10021614m|PACid:20183180	2.59723e-78	AT3G20060	UBC19	ubiquitin-conjugating enzyme19
isotig20971	isogroup17539	509	6	Thhalv10018138m|PACid:20191834	5.77903e-72	AT1G76280		Tetratricopeptide repeat (TPR)-like superfamily protein
isotig20972	isogroup17540	511	6	Thhalv10019869m|PACid:20182062	2.57232e-79	AT3G02260	BIG, DOC1, TIR3, UMB1, ASA1, LPR1, CRM1	auxin transport protein (BIG)
isotig20974	isogroup17542	511	6	Thhalv10012800m|PACid:20206061	4.94619e-71	AT5G53020		Ribonuclease P protein subunit P38-related
isotig20975	isogroup17543	511	7	Thhalv10015403m|PACid:20203781	2.01303e-50	AT5G55100		SWAP (Suppressor-of-White-APricot)/surp domain-containing protein
isotig20976	isogroup17544	511	21	Bra012977|PACid:22712021	3.36565e-49	AT5G61220		LYR family of Fe/S cluster biogenesis protein
isotig20977	isogroup17545	511	16	865941|PACid:16039690	7.88384e-65	AT3G46350		Leucine-rich repeat protein kinase family protein
isotig20978	isogroup17546	511	8	AT1G21580.1|PACid:19656534	7.21579e-79	AT1G21580		Zinc finger C-x8-C-x5-C-x3-H type family protein
isotig20979	isogroup17547	511	12	Thhalv10006633m|PACid:20188718	1.18363e-61	AT1G09620		ATP binding
isotig20980	isogroup17548	512	16	Carubv10014756m|PACid:20900342	2.43968e-66	AT3G14600		Ribosomal protein L18ae/LX family protein
isotig20981	isogroup17549	511	8	Carubv10000900m|PACid:20908447	4.07696e-106	Carubv10000900m|PACid:20908447	cysteine-rich RLK (RECEPTOR-like protein kinase) 34
isotig20982	isogroup17550	505	7	Thhalv10016453m|PACid:20180990	3.04013e-42	AT2G32120	HSP70T-2	heat-shock protein 70T-2
isotig20983	isogroup17551	511	7	Thhalv10019973m|PACid:20183510	5.31794e-43	AT3G17920		Outer arm dynein light chain 1 protein
isotig20984	isogroup17552	509	32	Thhalv10015097m|PACid:20204972	2.05759e-67	AT5G20180		Ribosomal protein L36
isotig20985	isogroup17553	510	28	483522|PACid:16039517	1.03644e-82	AT2G44040		Dihydrodipicolinate reductase, bacterial/plant
isotig20986	isogroup17554	507	13	Thhalv10002645m|PACid:20196485	5.73891e-12	AT3G23930		unknown protein
isotig20987	isogroup17555	509	6	Thhalv10026690m|PACid:20193721	1.14365e-44	AT4G23493		unknown protein
isotig20988	isogroup17556	509	42	Thhalv10022875m|PACid:20202240	2.29977e-89	AT2G18250	ATCOAD, COAD	4-phosphopantetheine adenylyltransferase
isotig20989	isogroup17557	513	8	486615|PACid:16062334	1.0877e-63	AT3G61415	ASK21, SK21	SKP1-like 21
isotig20990	isogroup17558	509	8	871508|PACid:16052529	9.82405e-88	AT3G02260	BIG, DOC1, TIR3, UMB1, ASA1, LPR1, CRM1	auxin transport protein (BIG)
isotig20991	isogroup17559	510	6	Thhalv10012763m|PACid:20204747	3.404e-66	AT5G52410		INVOLVED IN: biological_process unknown
isotig20992	isogroup17560	510	9	Thhalv10018329m|PACid:20191259	1.74164e-81	AT1G71040	LPR2	Cupredoxin superfamily protein
isotig20993	isogroup17561	510	7	Bra000114|PACid:22708545	4.43573e-34	AT2G28290	SYD, CHR3	P-loop containing nucleoside triphosphate hydrolases superfamily protein
isotig20995	isogroup17563	510	6	490494|PACid:16039990	1.25085e-96	AT4G00750		S-adenosyl-L-methionine-dependent methyltransferases superfamily protein
isotig20996	isogroup17564	510	9	Thhalv10002925m|PACid:20196340	6.56307e-48	AT3G44940		Protein of unknown function (DUF1635)
isotig20997	isogroup17565	509	18	910795|PACid:16058485	1.85338e-70	AT5G27820		Ribosomal L18p/L5e family protein
isotig20998	isogroup17566	509	20	Thhalv10010634m|PACid:20206753	1.86951e-58	Thhalv10010634m|PACid:20206753	DHHC-type zinc finger family protein
isotig20999	isogroup17567	509	7	AT5G64970.1|PACid:19665419	4.57792e-35	AT5G64970		Mitochondrial substrate carrier family protein
isotig21001	isogroup17569	509	7	Thhalv10001895m|PACid:20200763	5.44132e-84	AT2G25800		Protein of unknown function (DUF810)
isotig21002	isogroup17570	509	6	Thhalv10000205m|PACid:20208833	1.07589e-67	AT2G24540	AFR	Galactose oxidase/kelch repeat superfamily protein
isotig21004	isogroup17572	510	9	Bra039757|PACid:22691414	3.36326e-114	AT1G66250		O-Glycosyl hydrolases family 17 protein
isotig21005	isogroup17573	509	16	Thhalv10024296m|PACid:20194032	2.15318e-66	AT4G36180		Leucine-rich receptor-like protein kinase family protein
isotig21006	isogroup17574	509	10	Carubv10013328m|PACid:20898376	2.0033e-109	AT3G13690		Protein kinase protein with adenine nucleotide alpha hydrolases-like domain
isotig21007	isogroup17575	510	6	Bra035540|PACid:22689679	1.02209e-78	Bra035540	DOMON domain-containing protein / dopamine beta-monooxygenase N-terminal domain-containing protein
isotig21009	isogroup17577	509	7	Thhalv10001631m|PACid:20188998	8.87357e-86	AT2G45660	AGL20, SOC1, ATSOC1	AGAMOUS-like 20
isotig21010	isogroup17578	509	6	Bra033278|PACid:22692201	4.76722e-78	AT1G01190	CYP78A8	cytochrome P450, family 78, subfamily A, polypeptide 8
isotig21011	isogroup17579	508	15	Thhalv10007679m|PACid:20185743	1.18445e-49	AT1G08980	ATAMI1, AMI1, ATTOC64-I, TOC64-I	amidase 1
isotig21012	isogroup17580	509	7	Thhalv10012410m|PACid:20205859	9.74738e-61	AT5G15680		ARM repeat superfamily protein
isotig21013	isogroup17581	507	10	Thhalv10014274m|PACid:20203478	1.24539e-21	AT5G02470	DPA	Transcription factor DP
isotig21014	isogroup17582	509	9	AT2G25730.2|PACid:19641300	1.84123e-83	AT2G25730		unknown protein
isotig21015	isogroup17583	509	7	Thhalv10028555m|PACid:20197748	1.42317e-45	AT4G08810	SUB1	calcium ion binding
isotig21016	isogroup17584	509	7	Bra022108|PACid:22688636	1.13015e-96	AT5G47150		YDG/SRA domain-containing protein
isotig21018	isogroup17586	508	9	ATMG00180.1|PACid:19643665	1.73897e-10	ATMG00180	CCB452	cytochrome C biogenesis 452
isotig21019	isogroup17587	509	22	Thhalv10002044m|PACid:20200781	2.47065e-31	AT2G26680		CONTAINS InterPro DOMAIN/s: Methyltransferase FkbM (InterPro:IPR006342)
isotig21020	isogroup17588	509	7	Thhalv10005960m|PACid:20190114	5.03337e-75	AT3G59300		Pentatricopeptide repeat (PPR) superfamily protein
isotig21021	isogroup17589	510	7	Thhalv10028461m|PACid:20197906	5.74611e-52	AT4G11160		Translation initiation factor 2, small GTP-binding protein
isotig21022	isogroup17590	509	14	Bra039376|PACid:22694713	1.02225e-79	AT3G13180		NOL1/NOP2/sun family protein / antitermination NusB domain-containing protein
isotig21023	isogroup17591	509	9	Bra015269|PACid:22694571	2.07425e-54	AT1G03820		unknown protein
isotig21024	isogroup17592	507	6	Thhalv10007827m|PACid:20185473	7.73712e-77	AT1G13520		Protein of unknown function (DUF1262)
isotig21025	isogroup17593	509	30	Thhalv10022903m|PACid:20202297	6.41378e-76	AT2G16710		Iron-sulphur cluster biosynthesis family protein
isotig21027	isogroup17595	509	7	Thhalv10020174m|PACid:20181813	2.75601e-66	AT3G22780	TSO1, ATTSO1	Tesmin/TSO1-like CXC domain-containing protein
isotig21028	isogroup17596	507	11	Bra018967|PACid:22695173	3.06979e-11	Bra018967	RNA-binding (RRM/RBD/RNP motifs) family protein
isotig21029	isogroup17597	509	18	Thhalv10013023m|PACid:20204351	4.86615e-69	AT3G08930		LMBR1-like membrane protein
isotig21030	isogroup17598	507	16	Thhalv10022474m|PACid:20202481	1.35721e-28	AT3G07910		FUNCTIONS IN: molecular_function unknown
isotig21031	isogroup17599	509	7	856672|PACid:16048465	9.6066e-68	AT4G39650	GGT2	gamma-glutamyl transpeptidase 2
isotig21032	isogroup17600	508	9	Thhalv10028665m|PACid:20197035	3.50566e-44	AT4G09560		Protease-associated (PA) RING/U-box zinc finger family protein
isotig21033	isogroup17601	509	6	347129|PACid:16052768	6.95127e-68	AT3G27520		unknown protein
isotig21034	isogroup17602	507	8	Bra006155|PACid:22710728	9.88412e-45	Bra006155	Eukaryotic aspartyl protease family protein
isotig21035	isogroup17603	507	8	Thhalv10020358m|PACid:20181939	8.22585e-40	AT3G13000		Protein of unknown function, DUF547
isotig21037	isogroup17605	508	9	Thhalv10014807m|PACid:20203153	4.94125e-89	Thhalv10014807m|PACid:20203153	acylphosphatase family
isotig21038	isogroup17606	509	34	Thhalv10026620m|PACid:20192715	1.27642e-43	AT4G39235		unknown protein
isotig21039	isogroup17607	508	6	AT5G60040.1|PACid:19673068	3.85251e-97	AT5G60040	NRPC1	nuclear RNA polymerase C1
isotig21040	isogroup17608	509	7	Thhalv10001813m|PACid:20179513	1.61778e-15	AT1G35510		O-fucosyltransferase family protein
isotig21042	isogroup17610	508	16	Thhalv10027579m|PACid:20194031	2.75649e-75	AT4G36680		Tetratricopeptide repeat (TPR)-like superfamily protein
isotig21043	isogroup17611	508	13	Carubv10023327m|PACid:20903014	1.61838e-64	AT2G26930	ATCDPMEK, PDE277, ISPE, CDPMEK	4-(cytidine 5'-phospho)-2-C-methyl-D-erithritol kinase
isotig21044	isogroup17612	508	26	Thhalv10020044m|PACid:20182051	1.23211e-37	AT3G02890		RING/FYVE/PHD zinc finger superfamily protein
isotig21045	isogroup17613	508	32	348499|PACid:16037544	1.86712e-34	AT3G54080		Concanavalin A-like lectin family protein
isotig21046	isogroup17614	508	98	Bra022995|PACid:22707921	1.44017e-17	Bra022995	Glycine-rich protein family
isotig21047	isogroup17615	508	8	Thhalv10005506m|PACid:20198574	3.36165e-06	AT3G27030		unknown protein
isotig21048	isogroup17616	507	29	488628|PACid:16065953	5.83083e-75	AT5G17610		unknown protein
isotig21049	isogroup17617	510	159	913521|PACid:16039844	2.03114e-28	AT4G29735		unknown protein
isotig21051	isogroup17619	508	11	894602|PACid:16049180	4.02054e-104	AT1G68370	ARG1	Chaperone DnaJ-domain superfamily protein
isotig21052	isogroup17620	508	9	AT2G37680.1|PACid:19640225	5.11239e-104	AT2G37680		CONTAINS InterPro DOMAIN/s: Vacuolar import/degradation protein Vid24 (InterPro:IPR018618)
isotig21053	isogroup17621	508	10	Thhalv10018332m|PACid:20192013	1.37725e-63	AT1G65890	AAE12	acyl activating enzyme 12
isotig21055	isogroup17623	508	27	Carubv10017483m|PACid:20887161	3.33798e-85	AT3G54690		Sugar isomerase (SIS) family protein
isotig21056	isogroup17624	508	63	Thhalv10022893m|PACid:20202017	1.87052e-43	AT2G17240		unknown protein
isotig21057	isogroup17625	503	16	AT5G45600.2|PACid:19671734	2.7218e-24	AT5G45600	GAS41	YEATS family protein
isotig21058	isogroup17626	507	44	Thhalv10010874m|PACid:20207515	7.32973e-15	Bra006981
isotig21059	isogroup17627	507	6	AT3G56810.1|PACid:19664842	1.20174e-75	AT3G56810		unknown protein
isotig21060	isogroup17628	509	28	Thhalv10002162m|PACid:20200626	7.66355e-66	AT1G11765		Plant self-incompatibility protein S1 family
isotig21062	isogroup17630	508	91	Thhalv10010851m|PACid:20207019	9.69166e-52	AT5G59690		Histone superfamily protein
isotig21063	isogroup17631	505	99	Bra021232|PACid:22703410	1.07409e-67	AT3G17210	ATHS1, HS1	heat stable protein 1
isotig21064	isogroup17632	506	20	Thhalv10029065m|PACid:20197368	5.8483e-31	AT1G56220		Dormancy/auxin associated family protein
isotig21065	isogroup17633	507	6	Thhalv10001103m|PACid:20202629	6.72646e-100	Thhalv10001103m|PACid:20202629
isotig21066	isogroup17634	507	10	Carubv10025451m|PACid:20901992	2.84134e-87	AT2G36130		Cyclophilin-like peptidyl-prolyl cis-trans isomerase family protein
isotig21067	isogroup17635	507	12	Thhalv10020106m|PACid:20181781	6.04144e-73	AT3G19720	ARC5	P-loop containing nucleoside triphosphate hydrolases superfamily protein
isotig21068	isogroup17636	507	10	Thhalv10019520m|PACid:20191627	1.20981e-99	AT1G71100	RSW10	Ribose 5-phosphate isomerase, type A protein
isotig21069	isogroup17637	507	13	Thhalv10008438m|PACid:20187773	4.61247e-83	AT1G28410		FUNCTIONS IN: molecular_function unknown
isotig21070	isogroup17638	507	10	Carubv10009217m|PACid:20891846	1.74565e-71	AT1G28210	ATJ1	DNAJ heat shock family protein
isotig21071	isogroup17639	505	9	AT4G20980.4|PACid:19648425	6.81755e-54	AT4G20980		Eukaryotic translation initiation factor 3 subunit 7 (eIF-3)
isotig21072	isogroup17640	506	7	Thhalv10014195m|PACid:20203494	2.74531e-60	AT5G17660		tRNA (guanine-N-7) methyltransferase
isotig21073	isogroup17641	506	12	AT2G34450.1|PACid:19643007	5.11853e-64	AT2G34450		HMG-box (high mobility group) DNA-binding family protein
isotig21074	isogroup17642	506	29	Bra009575|PACid:22692674	1.12173e-62	AT5G02640		unknown protein
isotig21075	isogroup17643	506	12	Thhalv10026377m|PACid:20192776	1.00026e-85	AT4G13220		unknown protein
isotig21076	isogroup17644	505	12	Thhalv10016086m|PACid:20204214	3.44491e-31	AT5G01840	ATOFP1, OFP1	ovate family protein 1
isotig21077	isogroup17645	506	6	Thhalv10019934m|PACid:20183398	9.0938e-79	AT3G20720		unknown protein
isotig21078	isogroup17646	506	8	AT4G04040.1|PACid:19648496	2.07427e-79	AT4G04040	MEE51	Phosphofructokinase family protein
isotig21079	isogroup17647	505	8	Carubv10017687m|PACid:20886221	3.56679e-77	AT3G59390		unknown protein
isotig21080	isogroup17648	506	7	Thhalv10004276m|PACid:20198244	2.2425e-99	AT5G64970		Mitochondrial substrate carrier family protein
isotig21081	isogroup17649	507	15	AT3G08000.1|PACid:19662949	3.67322e-55	AT3G08000		RNA-binding (RRM/RBD/RNP motifs) family protein
isotig21082	isogroup17650	506	88	Thhalv10009075m|PACid:20185731	5.02407e-84	AT1G33810		unknown protein
isotig21083	isogroup17651	506	15	Thhalv10007021m|PACid:20185857	1.37299e-106	AT1G33060	ANAC014, NAC014	NAC 014
isotig21084	isogroup17652	506	7	Bra024797|PACid:22697858	6.77391e-50	AT2G02960		RING/FYVE/PHD zinc finger superfamily protein
isotig21085	isogroup17653	506	18	Bra037497|PACid:22696070	4.12758e-48	Bra037497	Heavy metal transport/detoxification superfamily protein
isotig21086	isogroup17654	506	6	Carubv10014850m|PACid:20898157	1.0352e-07	AT2G04700		ferredoxin thioredoxin reductase catalytic beta chain family protein
isotig21087	isogroup17655	506	12	892328|PACid:16033831	2.90141e-32	AT1G53030		Cytochrome C oxidase copper chaperone (COX17)
isotig21088	isogroup17656	506	6	Thhalv10007881m|PACid:20187881	8.63498e-63	AT1G12850		Phosphoglycerate mutase family protein
isotig21089	isogroup17657	506	10	Carubv10010738m|PACid:20889155	1.30529e-25	AT1G55205		unknown protein
isotig21090	isogroup17658	506	8	AT1G03160.2|PACid:19650902	1.91981e-99	AT1G03160	FZL	FZO-like
isotig21091	isogroup17659	503	8	Bra040009|PACid:22718338	5.86814e-11	AT1G33230		TMPIT-like protein
isotig21092	isogroup17660	507	9	Thhalv10006935m|PACid:20188646	1.69208e-96	Thhalv10006935m|PACid:20188646	endoplasmic reticulum-type calcium-transporting ATPase 3
isotig21093	isogroup17661	506	6	Bra002313|PACid:22693761	5.90826e-28	AT5G20590	TBL5	TRICHOME BIREFRINGENCE-LIKE 5
isotig21094	isogroup17662	505	10	Carubv10005894m|PACid:20895555	9.15092e-85	AT4G28820		HIT-type Zinc finger family protein
isotig21095	isogroup17663	506	24	912391|PACid:16048393	2.37214e-50	AT4G39320		microtubule-associated protein-related
isotig21096	isogroup17664	506	34	Bra012887|PACid:22712011	8.51339e-64	AT3G50800		unknown protein
isotig21098	isogroup17666	506	26	Bra038639|PACid:22694818	5.71568e-29	AT5G63500		Protein of unknown function (DUF 3339)
isotig21100	isogroup17668	506	39	AT5G15802.1|PACid:19672002	1.3545e-38	AT5G15802		unknown protein
isotig21101	isogroup17669	506	13	Carubv10014602m|PACid:20899892	1.52484e-82	AT3G15060	AtRABA1g, RABA1g	RAB GTPase homolog A1G
isotig21102	isogroup17670	505	13	Thhalv10019352m|PACid:20191032	8.02592e-31	AT1G69970	CLE26	CLAVATA3/ESR-RELATED 26
isotig21103	isogroup17671	505	6	Thhalv10020909m|PACid:20183263	2.39652e-61	AT3G06380	ATTLP9, TLP9	tubby-like protein 9
isotig21105	isogroup17673	504	10	Carubv10016450m|PACid:20898808	1.17839e-51	AT3G05190		D-aminoacid aminotransferase-like PLP-dependent enzymes superfamily protein
isotig21106	isogroup17674	505	30	Thhalv10005051m|PACid:20198416	6.80886e-59	AT5G65300		unknown protein
isotig21107	isogroup17675	505	7	Thhalv10024657m|PACid:20195946	1.33723e-93	AT4G15080		DHHC-type zinc finger family protein
isotig21109	isogroup17677	503	16	Thhalv10009956m|PACid:20188721	2.09549e-36	AT1G06515		Protein of unknown function (DUF3317)
isotig21110	isogroup17678	507	6	Thhalv10006066m|PACid:20190437	3.35802e-31	Thhalv10006066m|PACid:20190437	RWD domain-containing protein
isotig21111	isogroup17679	501	9	Thhalv10005466m|PACid:20198285	9.95254e-57	Thhalv10005466m|PACid:20198285	Ribosomal protein L22p/L17e family protein
isotig21112	isogroup17680	505	9	Thhalv10002122m|PACid:20200545	2.5932e-85	AT2G19680		Mitochondrial ATP synthase subunit G protein
isotig21113	isogroup17681	504	7	AT5G43710.1|PACid:19672754	6.29219e-113	AT5G43710		Glycosyl hydrolase family 47 protein
isotig21114	isogroup17682	506	6	Carubv10004237m|PACid:20895746	1.28087e-83	AT4G32350		Regulator of Vps4 activity in the MVB pathway protein
isotig21116	isogroup17684	505	14	Thhalv10006051m|PACid:20190716	8.49324e-35	AT3G62620		sucrose-phosphatase-related
isotig21117	isogroup17685	506	11	Bra036036|PACid:22715404	4.78835e-76	AT3G49880		glycosyl hydrolase family protein 43
isotig21118	isogroup17686	505	93	Carubv10015042m|PACid:20900728	6.75286e-07	AT3G02480		Late embryogenesis abundant protein (LEA) family protein
isotig21119	isogroup17687	486	20	Bra031572|PACid:22717685	1.26682e-25	Bra031572	receptor like protein 1
isotig21120	isogroup17688	505	21	Bra038125|PACid:22686162	6.44896e-90	AT2G06925	ATSPLA2-ALPHA, PLA2-ALPHA	Phospholipase A2 family protein
isotig21121	isogroup17689	505	7	489522|PACid:16046252	4.12084e-90	AT5G26920	CBP60G	Cam-binding protein 60-like G
isotig21122	isogroup17690	504	12	Thhalv10028018m|PACid:20189809	1.41301e-26	AT5G40960		Protein of unknown function (DUF 3339)
isotig21123	isogroup17691	505	9	Bra017619|PACid:22707619	7.68724e-27	Bra017619
isotig21124	isogroup17692	506	10	894469|PACid:16064886	4.02177e-83	AT1G67340		HCP-like superfamily protein with MYND-type zinc finger
isotig21126	isogroup17694	505	6	903241|PACid:16057014	1.0642e-08	AT2G39810	HOS1	ubiquitin-protein ligases
isotig21127	isogroup17695	503	6	Thhalv10000313m|PACid:20208352	7.05125e-79	AT2G23780		RING/U-box superfamily protein
isotig21128	isogroup17696	504	9	Thhalv10025794m|PACid:20194969	2.08386e-73	AT4G25700	BETA-OHASE 1, B1, chy1, BCH1	beta-hydroxylase 1
isotig21129	isogroup17697	504	13	AT3G63350.1|PACid:19664103	3.58119e-81	AT3G63350	AT-HSFA7B, HSFA7B	winged-helix DNA-binding transcription factor family protein
isotig21130	isogroup17698	497	9	Thhalv10018216m|PACid:20192307	1.52096e-84	AT1G65730	YSL7	YELLOW STRIPE like 7
isotig21133	isogroup17701	503	15	318121|PACid:16056403	2.31125e-20	AT3G13435		unknown protein
isotig21134	isogroup17702	504	8	Carubv10004142m|PACid:20894021	1.03059e-48	AT4G37270	HMA1, ATHMA1	heavy metal atpase 1
isotig21135	isogroup17703	504	6	Thhalv10006531m|PACid:20187082	2.3799e-89	AT1G01040	DCL1	dicer-like 1
isotig21136	isogroup17704	504	8	335126|PACid:16045101	2.98068e-82	AT1G18710	AtMYB47, MYB47	myb domain protein 47
isotig21137	isogroup17705	504	9	Bra018997|PACid:22697352	3.31981e-38	AT1G52880	NAM, ANAC018, ATNAM, NARS2	NAC (No Apical Meristem) domain transcriptional regulator superfamily protein
isotig21138	isogroup17706	504	23	Thhalv10004233m|PACid:20200081	3.71348e-43	AT5G64090		FUNCTIONS IN: molecular_function unknown
isotig21140	isogroup17708	505	7	912335|PACid:16042934	1.16662e-56	AT4G38850	SAUR_AC1, ATSAUR15, SAUR15, SAUR-AC1	SAUR-like auxin-responsive protein family
isotig21141	isogroup17709	504	32	AT1G61780.1|PACid:19653549	1.25122e-71	AT1G61780		postsynaptic protein-related
isotig21142	isogroup17710	504	8	AT2G33820.1|PACid:19643530	2.56113e-104	AT2G33820	ATMBAC1, MBAC1	Mitochondrial substrate carrier family protein
isotig21143	isogroup17711	504	7	Carubv10018197m|PACid:20886663	6.78262e-14	Carubv10018197m|PACid:20886663	Clathrin adaptor complex small chain family protein
isotig21144	isogroup17712	504	14	Thhalv10018004m|PACid:20191538	6.26918e-100	AT1G71220	EBS1	UDP-glucose:glycoprotein glucosyltransferases
isotig21145	isogroup17713	503	8	AT4G08920.1|PACid:19647949	5.63939e-67	AT4G08920	CRY1, BLU1, HY4, OOP2, ATCRY1	cryptochrome 1
isotig21146	isogroup17714	503	7	Carubv10017818m|PACid:20888510	4.40135e-24	AT3G60250	CKB3	casein kinase II beta chain 3
isotig21147	isogroup17715	502	7	AT5G54660.1|PACid:19672085	2.50207e-38	AT5G54660		HSP20-like chaperones superfamily protein
isotig21148	isogroup17716	502	6	Carubv10020225m|PACid:20905979	1.1995e-58	AT1G61215	BRD4	bromodomain 4
isotig21149	isogroup17717	503	15	AT5G15810.1|PACid:19666788	1.14559e-59	AT5G15810		N2,N2-dimethylguanosine tRNA methyltransferase
isotig21150	isogroup17718	503	11	Carubv10000379m|PACid:20909342	8.95795e-77	AT5G05970	NEDD1	Transducin/WD40 repeat-like superfamily protein
isotig21151	isogroup17719	503	8	Bra013575|PACid:22703594	4.4092e-107	AT4G21940	CPK15	calcium-dependent protein kinase 15
isotig21152	isogroup17720	500	40	Bra035628|PACid:22690061	5.49597e-30	AT2G19750		Ribosomal protein S30 family protein
isotig21153	isogroup17721	503	11	918931|PACid:16050766	1.71565e-71	AT5G57560	TCH4, XTH22	Xyloglucan endotransglucosylase/hydrolase family protein
isotig21154	isogroup17722	502	9	Bra035846|PACid:22718202	5.85564e-22	AT5G63410		Leucine-rich repeat protein kinase family protein
isotig02076	isogroup00487	1959	65	Thhalv10018314m|PACid:20191142	0	AT1G70570		anthranilate phosphoribosyltransferase, putative
isotig02077	isogroup00488	2181	158	Thhalv10006610m|PACid:20187980	1.08037e-180	AT1G20920		P-loop containing nucleoside triphosphate hydrolases superfamily protein
isotig02078	isogroup00488	2177	157	Thhalv10006610m|PACid:20187980	1.04437e-180	AT1G20920		P-loop containing nucleoside triphosphate hydrolases superfamily protein
isotig02079	isogroup00489	2273	57	Thhalv10020672m|PACid:20181793	0	AT3G17420	GPK1	glyoxysomal protein kinase 1
isotig02080	isogroup00489	1960	47	Thhalv10020672m|PACid:20181793	0	AT3G17420	GPK1	glyoxysomal protein kinase 1
isotig02081	isogroup00490	2170	61	Bra030338|PACid:22720478	1.8575e-48	AT4G15540		EamA-like transporter family
isotig02082	isogroup00490	1961	57	Bra030338|PACid:22720478	0	AT4G15540		EamA-like transporter family
isotig02083	isogroup00491	2102	156	Thhalv10011617m|PACid:20184432	0	AT1G54320		LEM3 (ligand-effect modulator 3) family protein / CDC50 family protein
isotig02084	isogroup00491	2003	122	Thhalv10011617m|PACid:20184432	0	AT1G54320		LEM3 (ligand-effect modulator 3) family protein / CDC50 family protein
isotig02085	isogroup00492	2990	69	Thhalv10027632m|PACid:20189560	2.06291e-36	AT5G41140		Myosin heavy chain-related protein
isotig02086	isogroup00492	1079	28	AT5G41140.2|PACid:19670972	2.26006e-39	AT5G41140		Myosin heavy chain-related protein
isotig02087	isogroup00493	2181	62	Thhalv10016621m|PACid:20180540	0	AT2G41540	GPDHC1	6-phosphogluconate dehydrogenase family protein
isotig02088	isogroup00493	1891	57	Thhalv10016621m|PACid:20180540	0	AT2G41540	GPDHC1	6-phosphogluconate dehydrogenase family protein
isotig02089	isogroup00494	2019	42	481634|PACid:16049582	0	AT2G27350		OTU-like cysteine protease family protein
isotig02090	isogroup00494	1938	39	481634|PACid:16049582	0	AT2G27350		OTU-like cysteine protease family protein
isotig02091	isogroup00495	1955	83	Bra007179|PACid:22712994	0	AT3G55610	P5CS2	delta 1-pyrroline-5-carboxylate synthase 2
isotig02092	isogroup00495	1955	64	Bra005012|PACid:22686190	0	AT2G39800	P5CS1	delta1-pyrroline-5-carboxylate synthase 1
isotig02093	isogroup00496	1932	45	Thhalv10000735m|PACid:20179468	0	Thhalv10000735m|PACid:20179468	RGPR-related
isotig02094	isogroup00496	1918	43	Thhalv10000735m|PACid:20179468	0	Thhalv10000735m|PACid:20179468	RGPR-related
isotig02095	isogroup00497	1911	98	Thhalv10018397m|PACid:20191314	0	AT1G75680	AtGH9B7, GH9B7	glycosyl hydrolase 9B7
isotig21155	isogroup17723	503	6	Thhalv10016504m|PACid:20180091	9.42284e-102	AT2G41190		Transmembrane amino acid transporter family protein
isotig21156	isogroup17724	503	7	Thhalv10014876m|PACid:20205021	5.0792e-76	AT5G01880		RING/U-box superfamily protein
isotig21157	isogroup17725	502	7	Thhalv10003920m|PACid:20200068	6.71899e-36	AT3G26370		O-fucosyltransferase family protein
isotig21158	isogroup17726	503	20	Thhalv10022886m|PACid:20202241	6.2691e-88	AT2G19310		HSP20-like chaperones superfamily protein
isotig21159	isogroup17727	502	9	Thhalv10017948m|PACid:20180310	1.6653e-30	AT2G38420		Pentatricopeptide repeat (PPR) superfamily protein
isotig21160	isogroup17728	503	6	Thhalv10028606m|PACid:20197852	6.81645e-62	Bra000718	alpha/beta-Hydrolases superfamily protein
isotig21161	isogroup17729	503	10	Thhalv10012683m|PACid:20204254	8.66008e-08	AT5G08390		Transducin/WD40 repeat-like superfamily protein
isotig21162	isogroup17730	503	7	AT2G47680.1|PACid:19641061	7.24376e-60	AT2G47680		zinc finger (CCCH type) helicase family protein
isotig21163	isogroup17731	503	14	Carubv10010159m|PACid:20893175	1.5393e-72	AT1G09580		emp24/gp25L/p24 family/GOLD family protein
isotig21165	isogroup17733	503	7	Thhalv10027451m|PACid:20195244	1.34736e-54	AT4G29440		Regulator of Vps4 activity in the MVB pathway protein
isotig21166	isogroup17734	502	6	Thhalv10013119m|PACid:20205395	4.9698e-102	AT5G53760	MLO11, ATMLO11	Seven transmembrane MLO family protein
isotig21167	isogroup17735	503	7	Thhalv10008316m|PACid:20187559	2.44312e-116	AT1G18340		basal transcription factor complex subunit-related
isotig21168	isogroup17736	503	10	877537|PACid:16043997	1.68517e-47	AT1G74280		alpha/beta-Hydrolases superfamily protein
isotig21169	isogroup17737	504	6	Bra017944|PACid:22698001	1.67143e-58	AT1G21710	OGG1, ATOGG1	8-oxoguanine-DNA glycosylase 1
isotig21170	isogroup17738	499	42	Bra037118|PACid:22718118	7.48245e-44	AT5G67320	HOS15	WD-40 repeat family protein
isotig21171	isogroup17739	500	6	Thhalv10027034m|PACid:20194356	1.91403e-09	AT4G28560	RIC7	ROP-interactive CRIB motif-containing protein 7
isotig21172	isogroup17740	503	6	913000|PACid:16040720	5.84785e-10	AT4G34020		Class I glutamine amidotransferase-like superfamily protein
isotig21173	isogroup17741	501	8	Bra024330|PACid:22698644	7.0802e-61	AT5G64816		unknown protein
isotig21174	isogroup17742	502	8	Carubv10010165m|PACid:20893055	4.86827e-71	Carubv10010165m|PACid:20893055	Calcium-dependent phospholipid-binding Copine family protein
isotig21175	isogroup17743	502	21	Bra011550|PACid:22703269	1.42421e-56	AT4G34660		SH3 domain-containing protein
isotig21176	isogroup17744	499	9	Carubv10008555m|PACid:20892036	5.04827e-07	AT1G12300		Tetratricopeptide repeat (TPR)-like superfamily protein
isotig21177	isogroup17745	502	9	Thhalv10007447m|PACid:20187529	9.92082e-70	AT1G02260		Divalent ion symporter
isotig21178	isogroup17746	502	6	Bra025240|PACid:22695038	1.01821e-17	AT3G26990		ENTH/VHS family protein
isotig21179	isogroup17747	502	10	Thhalv10001314m|PACid:20188783	1.08998e-81	AT2G46060		transmembrane protein-related
isotig21180	isogroup17748	500	9	Thhalv10020333m|PACid:20183206	4.83007e-57	AT3G03570		Protein of unknown function (DUF3550/UPF0682)
isotig21181	isogroup17749	501	9	Thhalv10024188m|PACid:20195515	5.02537e-79	AT4G38760		Protein of unknown function (DUF3414)
isotig21182	isogroup17750	502	27	Thhalv10000409m|PACid:20208577	3.32811e-51	AT2G23090		Uncharacterised protein family SERF
isotig21183	isogroup17751	502	22	AT1G07370.1|PACid:19655146	5.33359e-93	AT2G29570	PCNA2, ATPCNA2	proliferating cell nuclear antigen 2
isotig21184	isogroup17752	502	14	Thhalv10025162m|PACid:20194200	2.31479e-58	AT4G33270	CDC20.1	Transducin family protein / WD-40 repeat family protein
isotig21185	isogroup17753	502	52	AT3G52130.1|PACid:19663431	8.54841e-57	AT3G52130		Bifunctional inhibitor/lipid-transfer protein/seed storage 2S albumin superfamily protein
isotig21186	isogroup17754	502	9	Bra006545|PACid:22707229	4.82188e-65	AT5G20170		RNA polymerase II transcription mediators
isotig21187	isogroup17755	501	24	474342|PACid:16049143	1.0653e-62	AT1G52240	ATROPGEF11, ROPGEF11, PIRF1	RHO guanyl-nucleotide exchange factor 11
isotig21188	isogroup17756	501	7	Thhalv10020948m|PACid:20182448	5.73831e-101	AT3G12110	ACT11	actin-11
isotig21189	isogroup17757	502	86	Thhalv10017500m|PACid:20180633	1.08795e-48	AT2G31490		unknown protein
isotig21191	isogroup17759	501	26	Thhalv10006122m|PACid:20190464	8.38276e-58	AT3G58010	PGL34	plastoglobulin 34kD
isotig21192	isogroup17760	504	8	Thhalv10019893m|PACid:20181977	4.34883e-23	AT3G13080	ATMRP3, MRP3, ABCC3	multidrug resistance-associated protein 3
isotig21193	isogroup17761	501	7	Thhalv10024691m|PACid:20193424	2.27396e-98	AT4G24890	ATPAP24, PAP24	purple acid phosphatase 24
isotig21194	isogroup17762	500	9	Carubv10000616m|PACid:20908494	4.62015e-102	AT5G17850		Sodium/calcium exchanger family protein
isotig21195	isogroup17763	501	10	AT2G16535.1|PACid:19639056	8.21865e-16	AT2G16505		Maternally expressed gene (MEG) family protein
isotig21196	isogroup17764	502	10	Thhalv10020098m|PACid:20182484	2.05967e-19	AT3G20200		Protein kinase protein with adenine nucleotide alpha hydrolases-like domain
isotig21197	isogroup17765	502	13	Thhalv10005139m|PACid:20199342	2.38584e-60	AT5G66040	STR16	sulfurtransferase protein 16
isotig21198	isogroup17766	502	16	Bra012206|PACid:22699295	7.06789e-64	AT3G25940		TFIIB zinc-binding protein
isotig21200	isogroup17768	500	6	Thhalv10012921m|PACid:20205836	1.32307e-10	AT5G55960		unknown protein
isotig21202	isogroup17770	501	8	Bra041034|PACid:22702421	1.36619e-70	AT3G22150		Tetratricopeptide repeat (TPR)-like superfamily protein
isotig21203	isogroup17771	497	8	491663|PACid:16061529	1.55269e-95	AT4G30870	ATMUS81, MUS81	Restriction endonuclease, type II-like superfamily protein
isotig21204	isogroup17772	501	32	Carubv10018308m|PACid:20887081	9.23004e-62	AT3G59840		unknown protein
isotig21205	isogroup17773	501	67	Bra024832|PACid:22697091	6.15589e-27	AT2G02100	LCR69, PDF2.2	low-molecular-weight cysteine-rich 69
isotig21206	isogroup17774	501	22	Carubv10013755m|PACid:20900358	2.25099e-112	Carubv10013755m|PACid:20900358	proteinaceous RNase P 2
isotig21207	isogroup17775	501	27	Thhalv10026114m|PACid:20194530	4.26917e-87	AT4G38090		Ribosomal protein S5 domain 2-like superfamily protein
isotig21208	isogroup17776	501	11	488135|PACid:16043585	5.04118e-76	AT5G13210		Uncharacterised conserved protein UCP015417, vWA
isotig21209	isogroup17777	501	11	AT5G04720.1|PACid:19672643	8.50383e-68	AT5G04720	ADR1-L2	ADR1-like 2
isotig21210	isogroup17778	501	6	Carubv10004263m|PACid:20893973	3.30143e-08	AT5G41770		crooked neck protein, putative / cell cycle protein, putative
isotig21211	isogroup17779	500	6	AT1G15510.1|PACid:19651458	1.38249e-10	AT1G15510	ATECB2, ECB2, VAC1	Tetratricopeptide repeat (TPR)-like superfamily protein
isotig21212	isogroup17780	501	37	Thhalv10026600m|PACid:20194580	1.37899e-67	AT4G13950	RALFL31	ralf-like 31
isotig21213	isogroup17781	501	11	Thhalv10019299m|PACid:20191990	5.37508e-64	AT1G68450		VQ motif-containing protein
isotig21214	isogroup17782	501	24	Thhalv10025478m|PACid:20193654	2.40675e-11	AT4G31350		Core-2/I-branching beta-1,6-N-acetylglucosaminyltransferase family protein
isotig21215	isogroup17783	500	34	Thhalv10010898m|PACid:20207313	1.20238e-48	AT5G63150		unknown protein
isotig21216	isogroup17784	498	12	Bra008045|PACid:22688473	2.23649e-82	AT1G72730		DEA(D/H)-box RNA helicase family protein
isotig21217	isogroup17785	501	9	479521|PACid:16050241	2.21432e-60	AT3G20020	ATPRMT6, PRMT6	protein arginine methyltransferase 6
isotig21218	isogroup17786	501	9	Thhalv10000622m|PACid:20208342	1.10604e-99	Thhalv10000622m|PACid:20208342	Protein kinase superfamily protein
isotig21219	isogroup17787	502	8	492396|PACid:16035871	1.27772e-35	AT4G24490		RAB geranylgeranyl transferase alpha subunit 1
isotig21220	isogroup17788	501	49	888122|PACid:16048589	1.89888e-54	AT1G08880	HTA5, H2AXA, G-H2AX, GAMMA-H2AX	Histone superfamily protein
isotig21221	isogroup17789	501	28	Carubv10002390m|PACid:20910116	1.41981e-36	AT1G73790		Protein of unknown function (DUF3743)
isotig21222	isogroup17790	500	9	Thhalv10022566m|PACid:20201894	2.21948e-64	AT2G14120	DRP3B	dynamin related protein
isotig21224	isogroup17792	501	8	496052|PACid:16046937	2.54357e-80	AT5G59040	COPT3	copper transporter 3
isotig21225	isogroup17793	501	7	909329|PACid:16060070	9.95592e-82	AT5G13770		Pentatricopeptide repeat (PPR-like) superfamily protein
isotig21226	isogroup17794	501	10	Thhalv10020801m|PACid:20181775	4.64326e-49	AT3G02690		nodulin MtN21 /EamA-like transporter family protein
isotig21227	isogroup17795	502	11	Thhalv10029048m|PACid:20197032	4.991e-60	AT4G10280		RmlC-like cupins superfamily protein
isotig21228	isogroup17796	499	14	Bra022723|PACid:22689752	1.02041e-65	AT5G54490	PBP1	pinoid-binding protein 1
isotig21229	isogroup17797	500	6	Carubv10000216m|PACid:20910313	7.12554e-45	AT5G02390		Protein of unknown function (DUF3741)
isotig21230	isogroup17798	501	9	Thhalv10010392m|PACid:20207522	2.48883e-62	AT3G49180	RID3	Transducin/WD40 repeat-like superfamily protein
isotig21231	isogroup17799	501	7	Carubv10021859m|PACid:20904965	2.06768e-61	AT1G79890		RAD3-like DNA-binding helicase protein
isotig21232	isogroup17800	498	12	Bra021884|PACid:22719904	4.70562e-51	AT2G33855		unknown protein
isotig21233	isogroup17801	500	11	Carubv10023631m|PACid:20902425	2.9206e-84	AT2G45690	SSE1, SSE, PEX16, ATPEX16	shrunken seed protein (SSE1)
isotig21234	isogroup17802	499	18	Thhalv10021626m|PACid:20183792	2.03194e-73	AT3G10120		unknown protein
isotig21235	isogroup17803	500	8	Thhalv10017260m|PACid:20180906	2.69716e-33	Thhalv10017260m|PACid:20180906	embryo defective 3012
isotig21236	isogroup17804	496	7	AT1G58220.1|PACid:19650517	4.02344e-31	AT1G09710		Homeodomain-like superfamily protein
isotig21237	isogroup17805	499	17	900476|PACid:16043809	1.71979e-18	900476|PACid:16043809
isotig21238	isogroup17806	501	17	912710|PACid:16052927	7.92871e-46	AT4G36570	ATRL3, RL3	RAD-like 3
isotig21239	isogroup17807	498	7	Thhalv10010167m|PACid:20207823	5.09795e-112	AT3G51050		FG-GAP repeat-containing protein
isotig21240	isogroup17808	500	7	494320|PACid:16062578	6.23768e-89	AT5G46580		pentatricopeptide (PPR) repeat-containing protein
isotig21241	isogroup17809	500	69	AT1G77885.1|PACid:19655028	1.15437e-39	AT1G77885		unknown protein
isotig21242	isogroup17810	499	26	Thhalv10019346m|PACid:20191563	3.5344e-66	AT1G73120		unknown protein
isotig21243	isogroup17811	499	6	Thhalv10014411m|PACid:20204470	7.23485e-112	AT5G05930	GC1	guanylyl cyclase 1
isotig21244	isogroup17812	500	60	Carubv10014926m|PACid:20899662	1.72519e-51	AT3G10860		Cytochrome b-c1 complex, subunit 8 protein
isotig21246	isogroup17814	500	134	Bra024837|PACid:22697056	3.12897e-49	AT2G02050		NADH-ubiquinone oxidoreductase B18 subunit, putative
isotig21247	isogroup17815	499	6	891676|PACid:16036282	2.23444e-71	AT1G48540		Outer arm dynein light chain 1 protein
isotig21248	isogroup17816	500	16	Bra032845|PACid:22717138	2.24697e-44	AT1G27730	STZ, ZAT10	salt tolerance zinc finger
isotig21249	isogroup17817	503	11	Thhalv10026833m|PACid:20193455	1.01019e-15	AT4G16460		unknown protein
isotig21250	isogroup17818	500	6	AT1G02800.1|PACid:19656474	1.81602e-67	AT1G02800	ATCEL2, CEL2	cellulase 2
isotig21251	isogroup17819	500	8	Thhalv10024218m|PACid:20195796	3.41408e-57	AT4G36520		Chaperone DnaJ-domain superfamily protein
isotig21252	isogroup17820	499	23	Thhalv10015210m|PACid:20204543	1.94932e-46	AT5G20165		unknown protein
isotig21253	isogroup17821	500	16	Bra024291|PACid:22698752	5.56594e-61	AT5G64380		Inositol monophosphatase family protein
isotig21254	isogroup17822	500	18	Thhalv10009027m|PACid:20185711	1.57408e-100	AT1G23290	RPL27A, RPL27AB	Ribosomal protein L18e/L15 superfamily protein
isotig21255	isogroup17823	499	7	Thhalv10021264m|PACid:20183537	1.58775e-87	AT3G09320		DHHC-type zinc finger family protein
isotig21256	isogroup17824	500	6	Bra002196|PACid:22693398	5.7906e-57	AT5G18950		Tetratricopeptide repeat (TPR)-like superfamily protein
isotig21257	isogroup17825	500	14	Thhalv10027022m|PACid:20193886	1.29893e-60	AT4G16230		GDSL-like Lipase/Acylhydrolase superfamily protein
isotig21258	isogroup17826	500	10	Thhalv10011484m|PACid:20184604	5.90122e-75	AT1G50630		Protein of unknown function (DUF3537)
isotig21259	isogroup17827	500	44	Thhalv10022000m|PACid:20183952	2.78452e-96	AT1G55130	TMN6, AtTMN6	Endomembrane protein 70 protein family
isotig21260	isogroup17828	499	6	Thhalv10018816m|PACid:20190876	3.7053e-96	AT1G65030		Transducin/WD40 repeat-like superfamily protein
isotig21261	isogroup17829	499	7	482458|PACid:16037266	2.02184e-63	AT2G34930		disease resistance family protein / LRR family protein
isotig21263	isogroup17831	499	8	355460|PACid:16066090	4.83522e-26	355460|PACid:16066090	Polynucleotidyl transferase, ribonuclease H-like superfamily protein
isotig21264	isogroup17832	499	9	Thhalv10008588m|PACid:20186141	1.07696e-81	AT1G29550		Eukaryotic initiation factor 4E protein
isotig21265	isogroup17833	498	7	Thhalv10019922m|PACid:20182383	6.31211e-86	AT3G11910	UBP13	ubiquitin-specific protease 13
isotig21266	isogroup17834	499	8	918148|PACid:16058579	9.56496e-45	AT5G51150		Mitochondrial import inner membrane translocase subunit Tim17/Tim22/Tim23 family protein
isotig21267	isogroup17835	494	6	Carubv10022629m|PACid:20902083	1.6392e-96	AT2G34710	PHB, ATHB14, ATHB-14, PHB-1D	Homeobox-leucine zipper family protein / lipid-binding START domain-containing protein
isotig21269	isogroup17837	499	8	913700|PACid:16056608	1.11467e-40	AT4G28220	NDB1	NAD(P)H dehydrogenase B1
isotig21270	isogroup17838	499	44	Thhalv10009138m|PACid:20186486	7.14034e-56	AT1G17510		unknown protein
isotig21271	isogroup17839	500	6	Thhalv10005802m|PACid:20190387	1.49836e-27	AT3G59820		LETM1-like protein
isotig21272	isogroup17840	499	12	Thhalv10022580m|PACid:20201848	1.23594e-100	AT4G34040		RING/U-box superfamily protein
isotig21274	isogroup17842	499	8	Thhalv10010478m|PACid:20207006	1.49603e-47	AT3G54000		CONTAINS InterPro DOMAIN/s: Uncharacterised conserved protein UCP022260 (InterPro:IPR016802)
isotig21275	isogroup17843	499	20	AT3G29270.2|PACid:19662302	6.91809e-64	AT3G29270		RING/U-box superfamily protein
isotig21276	isogroup17844	499	37	Thhalv10011034m|PACid:20207493	6.12531e-48	ATCG00500	ACCD	acetyl-CoA carboxylase carboxyl transferase subunit beta
isotig21277	isogroup17845	499	6	917001|PACid:16063854	1.09929e-75	917001|PACid:16063854
isotig21278	isogroup17846	499	18	AT5G10620.1|PACid:19670430	6.90202e-94	AT5G10620		methyltransferases
isotig21279	isogroup17847	499	16	Thhalv10023269m|PACid:20201714	1.17847e-26	AT1G61080		Hydroxyproline-rich glycoprotein family protein
isotig21280	isogroup17848	499	7	Thhalv10028843m|PACid:20197367	2.57095e-74	AT4G01250	WRKY22, AtWRKY22	WRKY family transcription factor
isotig21281	isogroup17849	499	14	Thhalv10023080m|PACid:20201968	2.1776e-62	AT2G18010		SAUR-like auxin-responsive protein family
isotig21282	isogroup17850	499	11	Thhalv10015535m|PACid:20205981	1.69233e-44	AT5G17490	RGL3	RGA-like protein 3
isotig21283	isogroup17851	498	7	Thhalv10016359m|PACid:20180644	1.60629e-57	AT2G32590		LOCATED IN: chloroplast
isotig21284	isogroup17852	499	22	875125|PACid:16045862	2.46467e-39	AT5G62950		RNA polymerase II, Rpb4, core protein
isotig21285	isogroup17853	499	8	Thhalv10001989m|PACid:20200560	4.72456e-63	AT2G27430		ARM repeat superfamily protein
isotig21287	isogroup17855	499	6	AT1G03900.1|PACid:19654689	1.92857e-51	AT1G03900	ATNAP4, NAP4	non-intrinsic ABC protein 4
isotig21288	isogroup17856	499	15	AT1G19500.1|PACid:19657331	1.62047e-37	AT1G19500		unknown protein
isotig21289	isogroup17857	498	7	914366|PACid:16062043	1.00243e-21	914366|PACid:16062043
isotig21290	isogroup17858	500	8	Thhalv10028921m|PACid:20197823	8.48629e-60	AT4G10150		RING/U-box superfamily protein
isotig21291	isogroup17859	499	15	Thhalv10021809m|PACid:20182195	2.05479e-08	AT3G13910		Protein of unknown function (DUF3511)
isotig21292	isogroup17860	500	10	AT2G38995.1|PACid:19641090	4.76434e-81	AT2G38995		O-acyltransferase (WSD1-like) family protein
isotig21293	isogroup17861	498	86	AT4G05070.1|PACid:19646871	1.51011e-34	AT4G05070		Wound-responsive family protein
isotig21294	isogroup17862	498	10	AT3G52750.1|PACid:19659088	7.70179e-85	AT3G52750	FTSZ2-2	Tubulin/FtsZ family protein
isotig21295	isogroup17863	499	9	Carubv10018003m|PACid:20885865	2.49354e-61	AT3G59440		Calcium-binding EF-hand family protein
isotig21296	isogroup17864	498	6	AT5G55820.1|PACid:19673225	3.60964e-59	AT5G55820		CONTAINS InterPro DOMAIN/s: Inner centromere protein, ARK-binding region (InterPro:IPR005635)
isotig21297	isogroup17865	498	8	AT1G49650.1|PACid:19651755	1.89071e-57	AT1G49650		alpha/beta-Hydrolases superfamily protein
isotig21298	isogroup17866	499	9	Carubv10026232m|PACid:20911947	9.13418e-94	AT5G65760		Serine carboxypeptidase S28 family protein
isotig21299	isogroup17867	498	7	Thhalv10014409m|PACid:20203413	4.43345e-101	AT5G14140		zinc ion binding
isotig21300	isogroup17868	497	15	Thhalv10000012m|PACid:20208427	2.5865e-102	AT2G23740		nucleic acid binding
isotig21301	isogroup17869	498	13	Carubv10025127m|PACid:20902267	3.21913e-45	AT2G40810	ATATG18C, ATG18C	homolog of yeast autophagy 18C
isotig21302	isogroup17870	497	6	Thhalv10021126m|PACid:20183245	6.54625e-103	AT3G06490	MYB108, AtMYB108, BOS1	myb domain protein 108
isotig21304	isogroup17872	499	9	316696|PACid:16066199	7.65179e-68	AT1G77855		unknown protein
isotig21305	isogroup17873	498	17	Bra017939|PACid:22695350	2.36974e-51	AT1G21670		LOCATED IN: cell wall, plant-type cell wall
isotig21306	isogroup17874	498	13	Carubv10011401m|PACid:20890200	6.24618e-60	Bra031711	aminophospholipid ATPase 3
isotig21307	isogroup17875	498	8	Thhalv10018666m|PACid:20190873	3.5343e-35	AT1G79060		unknown protein
isotig21308	isogroup17876	498	8	864743|PACid:16063500	1.22265e-56	AT2G02955	MEE12	maternal effect embryo arrest 12
isotig21309	isogroup17877	498	11	490140|PACid:16064289	2.21682e-79	AT4G04955	ATALN, ALN	allantoinase
isotig21310	isogroup17878	497	42	Carubv10010819m|PACid:20890233	6.46058e-42	AT1G27330		Ribosome associated membrane protein RAMP4
isotig21311	isogroup17879	498	25	316070|PACid:16048771	4.01465e-56	AT1G70800		Calcium-dependent lipid-binding (CaLB domain) family protein
isotig21312	isogroup17880	498	6	Bra020946|PACid:22723684	1.83537e-102	AT4G19900		alpha 1,4-glycosyltransferase family protein
isotig21313	isogroup17881	498	101	Carubv10007618m|PACid:20895047	2.70344e-36	AT5G38760		Late embryogenesis abundant protein (LEA) family protein
isotig21314	isogroup17882	491	6	Thhalv10028667m|PACid:20197068	1.64023e-29	AT4G00110	GAE3	UDP-D-glucuronate 4-epimerase 3
isotig21315	isogroup17883	498	85	Carubv10018269m|PACid:20888115	2.12187e-59	AT3G61110	ARS27A, RS27A	ribosomal protein S27
isotig21316	isogroup17884	499	9	Thhalv10010739m|PACid:20207666	1.61675e-25	AT3G55770		GATA type zinc finger transcription factor family protein
isotig21317	isogroup17885	495	7	Carubv10021700m|PACid:20904518	4.61906e-95	AT1G79000	HAC1	histone acetyltransferase of the CBP family 1
isotig21318	isogroup17886	498	8	Thhalv10010354m|PACid:20207710	3.78147e-86	Bra003220	UDP-Glycosyltransferase superfamily protein
isotig21319	isogroup17887	498	21	Thhalv10023473m|PACid:20201528	8.3489e-15	AT1G61240		Protein of unknown function (DUF707)
isotig21320	isogroup17888	498	38	AT2G02100.1|PACid:19643428	9.31469e-46	AT2G02100	LCR69, PDF2.2	low-molecular-weight cysteine-rich 69
isotig21321	isogroup17889	498	49	AT2G04115.1|PACid:19639246	1.86973e-16	AT2G04115		Plant self-incompatibility protein S1 family
isotig21322	isogroup17890	498	30	AT3G14430.1|PACid:19661003	9.04911e-46	AT3G14430		unknown protein
isotig21323	isogroup17891	495	6	Thhalv10023214m|PACid:20201612	1.65028e-13	AT1G63020	NRPD1A	nuclear RNA polymerase D1A
isotig21324	isogroup17892	498	7	Thhalv10003846m|PACid:20198401	7.45518e-68	AT5G49460	ACLB-2	ATP citrate lyase subunit B 2
isotig21325	isogroup17893	497	6	Bra039435|PACid:22685476	8.39147e-80	AT3G05480	RAD9	cell cycle checkpoint control protein family
isotig21326	isogroup17894	498	8	Bra034707|PACid:22684077	3.95315e-39	AT2G17600		Cysteine/Histidine-rich C1 domain family protein
isotig21327	isogroup17895	499	8	Carubv10016657m|PACid:20887815	1.30557e-20	AT3G47750	ATATH3, ABCA4	ATP binding cassette subfamily A4
isotig21328	isogroup17896	494	9	Thhalv10010561m|PACid:20206964	5.29147e-17	AT3G49290	ABIL2	ABL interactor-like protein 2
isotig21329	isogroup17897	497	6	AT1G11800.1|PACid:19649285	6.58189e-82	AT1G11800		endonuclease/exonuclease/phosphatase family protein
isotig21330	isogroup17898	497	10	AT1G71830.1|PACid:19652224	1.02388e-51	AT1G34210	SERK2, ATSERK2	somatic embryogenesis receptor-like kinase 2
isotig21331	isogroup17899	497	13	AT1G22940.1|PACid:19651214	1.66559e-100	AT1G22940	TH1, TH-1, THIE	thiamin biosynthesis protein, putative
isotig21332	isogroup17900	497	7	Thhalv10024523m|PACid:20195581	2.4027e-55	Thhalv10024523m|PACid:20195581	splicing factor-related
isotig21333	isogroup17901	493	8	Carubv10005734m|PACid:20894339	2.4132e-22	AT4G28950	ARAC7, ATROP9, ATRAC7, RAC7, ROP9	RHO-related protein from plants 9
isotig21334	isogroup17902	497	14	Thhalv10013854m|PACid:20205204	6.9077e-08	AT5G13860	ELC-Like	ELCH-like
isotig21335	isogroup17903	497	20	Thhalv10025698m|PACid:20195269	8.9943e-81	AT4G22190		unknown protein
isotig21336	isogroup17904	497	12	494187|PACid:16045240	8.68462e-29	AT5G47750	D6PKL2, PK5	D6 protein kinase like 2
isotig21337	isogroup17905	497	7	Thhalv10007543m|PACid:20188465	1.81843e-51	AT1G21400		Thiamin diphosphate-binding fold (THDP-binding) superfamily protein
isotig21338	isogroup17906	496	6	Thhalv10028646m|PACid:20197274	2.95881e-34	AT4G00500		alpha/beta-Hydrolases superfamily protein
isotig21339	isogroup17907	497	7	Bra030246|PACid:22719202	2.40566e-90	AT2G22330	CYP79B3	cytochrome P450, family 79, subfamily B, polypeptide 3
isotig21340	isogroup17908	497	8	AT5G12270.1|PACid:19667620	7.17398e-100	AT5G12270		2-oxoglutarate (2OG) and Fe(II)-dependent oxygenase superfamily protein
isotig21341	isogroup17909	496	11	857153|PACid:16051856	1.7488e-79	AT4G34135	UGT73B2	UDP-glucosyltransferase 73B2
isotig21342	isogroup17910	496	12	Thhalv10029062m|PACid:20197696	4.94406e-35	AT4G10330		glycine-rich protein
isotig21343	isogroup17911	496	31	Thhalv10015169m|PACid:20205754	1.71446e-41	Thhalv10015169m|PACid:20205754	homolog of anti-oxidant 1
isotig21344	isogroup17912	497	6	Thhalv10004771m|PACid:20198206	8.24535e-81	AT3G29575	AFP3	ABI five binding protein 3
isotig21345	isogroup17913	496	9	Thhalv10008880m|PACid:20187899	6.38922e-36	AT1G28510		Optic atrophy 3 protein (OPA3)
isotig21346	isogroup17914	497	11	496387|PACid:16034844	2.94178e-96	AT5G62100	ATBAG2, BAG2	BCL-2-associated athanogene 2
isotig21347	isogroup17915	496	10	894300|PACid:16053182	5.73518e-14	894300|PACid:16053182
isotig21348	isogroup17916	497	7	Bra038808|PACid:22708365	2.93803e-24	Bra038808	Ribonuclease H-like superfamily protein
isotig21349	isogroup17917	497	7	903395|PACid:16066240	1.67763e-47	AT2G40930	UBP5, ATUBP5, PDE323	ubiquitin-specific protease 5
isotig21350	isogroup17918	497	6	Thhalv10005810m|PACid:20190706	1.51389e-88	AT3G62310		RNA helicase family protein
isotig21352	isogroup17920	496	107	892108|PACid:16062694	4.82491e-49	AT1G51400		Photosystem II 5 kD protein
isotig21353	isogroup17921	497	7	Thhalv10028952m|PACid:20196910	6.19963e-36	AT4G00850	GIF3	GRF1-interacting factor 3
isotig21354	isogroup17922	496	13	Carubv10008682m|PACid:20890132	4.19537e-77	Carubv10008682m|PACid:20890132	Apoptosis inhibitory protein 5 (API5)
isotig02096	isogroup00497	1897	97	Thhalv10018397m|PACid:20191314	0	AT1G75680	AtGH9B7, GH9B7	glycosyl hydrolase 9B7
isotig02097	isogroup00498	1914	53	Thhalv10011225m|PACid:20184834	2.18424e-32	AT1G47550	SEC3A	exocyst complex component sec3A
isotig02098	isogroup00498	1838	44	Thhalv10011225m|PACid:20184834	0	AT1G47550	SEC3A	exocyst complex component sec3A
isotig02101	isogroup00500	1858	28	Thhalv10016145m|PACid:20180662	7.84626e-11	AT2G39480	PGP6	P-glycoprotein 6
isotig02102	isogroup00500	1858	26	AT3G55320.1|PACid:19664094	1.41545e-13	AT3G55320	PGP20	P-glycoprotein 20
isotig02103	isogroup00501	1914	52	Thhalv10016465m|PACid:20180818	1.00463e-48	AT2G39130		Transmembrane amino acid transporter family protein
isotig02104	isogroup00501	1799	45	Thhalv10016465m|PACid:20180818	0	AT2G39130		Transmembrane amino acid transporter family protein
isotig02105	isogroup00502	1888	125	Thhalv10007729m|PACid:20188211	0	AT1G09840	ATSK41, SK41	shaggy-like protein kinase 41
isotig02106	isogroup00502	1787	109	Thhalv10007729m|PACid:20188211	0	AT1G09840	ATSK41, SK41	shaggy-like protein kinase 41
isotig02107	isogroup00503	1831	94	Bra040277|PACid:22705125	0	AT3G06580	GAL1, GALK	Mevalonate/galactokinase family protein
isotig02108	isogroup00503	1760	91	Bra029589|PACid:22684231	0	AT3G06580	GAL1, GALK	Mevalonate/galactokinase family protein
isotig02109	isogroup00504	1821	38	Thhalv10013245m|PACid:20205763	0	AT5G06905	CYP712A2	cytochrome P450, family 712, subfamily A, polypeptide 2
isotig02110	isogroup00504	1757	42	Thhalv10013245m|PACid:20205763	0	AT5G06905	CYP712A2	cytochrome P450, family 712, subfamily A, polypeptide 2
isotig02111	isogroup00505	1820	54	AT3G19290.1|PACid:19662065	1.85425e-09	AT3G19290	ABF4	ABRE binding factor 4
isotig02112	isogroup00505	1714	49	AT3G19290.1|PACid:19662065	1.1758e-170	AT3G19290	ABF4	ABRE binding factor 4
isotig02113	isogroup00506	1766	34	482629|PACid:16049550	6.91523e-167	AT2G36490	DML1, ROS1	demeter-like 1
isotig02114	isogroup00506	1755	41	482629|PACid:16049550	1.95104e-163	AT2G36490	DML1, ROS1	demeter-like 1
isotig02115	isogroup00507	1801	32	488402|PACid:16057843	1.00221e-174	AT5G15580	LNG1	longifolia1
isotig21355	isogroup17923	497	9	Bra029072|PACid:22707434	3.97552e-59	AT5G53390		O-acyltransferase (WSD1-like) family protein
isotig21356	isogroup17924	497	16	Bra033251|PACid:22694268	1.45032e-88	AT1G01600	CYP86A4	cytochrome P450, family 86, subfamily A, polypeptide 4
isotig21357	isogroup17925	498	6	Thhalv10018196m|PACid:20192037	1.09606e-58	AT1G69450		Early-responsive to dehydration stress protein (ERD4)
isotig21358	isogroup17926	496	10	Carubv10018431m|PACid:20887796	1.58737e-31	AT3G62450		unknown protein
isotig21359	isogroup17927	494	43	Carubv10022407m|PACid:20904554	6.01259e-17	AT1G76850	SEC5A	exocyst complex component sec5
isotig21360	isogroup17928	496	16	Bra007976|PACid:22690076	1.52278e-51	AT1G71430		unknown protein
isotig21361	isogroup17929	496	12	Carubv10004637m|PACid:20894004	4.76667e-15	Carubv10004637m|PACid:20894004	Basic-leucine zipper (bZIP) transcription factor family protein
isotig21362	isogroup17930	496	81	Thhalv10001683m|PACid:20189285	6.80474e-72	AT2G44620	MTACP-1, MTACP1	mitochondrial acyl carrier protein 1
isotig21363	isogroup17931	496	11	Thhalv10011535m|PACid:20184696	2.41518e-27	AT1G53230	TCP3	TEOSINTE BRANCHED 1, cycloidea and PCF transcription factor 3
isotig21364	isogroup17932	496	9	Thhalv10000047m|PACid:20208828	1.27664e-06	AT2G23140		RING/U-box superfamily protein with ARM repeat domain
isotig21365	isogroup17933	495	13	Bra001078|PACid:22708908	3.08379e-52	AT3G03470	CYP89A9	cytochrome P450, family 87, subfamily A, polypeptide 9
isotig21366	isogroup17934	496	78	Thhalv10005020m|PACid:20199453	1.50479e-69	AT1G43560	Aty2, ty2	thioredoxin Y2
isotig21367	isogroup17935	495	9	Thhalv10022766m|PACid:20202161	5.61511e-84	AT2G19010		GDSL-like Lipase/Acylhydrolase superfamily protein
isotig21368	isogroup17936	497	12	Thhalv10028772m|PACid:20197093	4.23049e-35	AT4G09900	ATMES12, MES12	methyl esterase 12
isotig21369	isogroup17937	496	26	Carubv10018191m|PACid:20885761	3.74746e-53	AT5G59690		Histone superfamily protein
isotig21370	isogroup17938	496	14	Thhalv10028563m|PACid:20197561	4.28345e-91	AT4G05160		AMP-dependent synthetase and ligase family protein
isotig21371	isogroup17939	496	7	Carubv10012133m|PACid:20889291	2.63129e-90	AT1G23090	AST91, SULTR3;3	sulfate transporter 91
isotig21372	isogroup17940	496	10	Thhalv10013133m|PACid:20203460	7.69444e-54	AT5G50420		O-fucosyltransferase family protein
isotig21373	isogroup17941	496	21	AT1G72690.1|PACid:19651604	9.43074e-20	AT1G72690		unknown protein
isotig21374	isogroup17942	496	27	AT5G44460.1|PACid:19672115	1.22281e-84	AT5G44460	CML43	calmodulin like 43
isotig21375	isogroup17943	496	37	Thhalv10021880m|PACid:20183128	1.72518e-27	AT3G22210		unknown protein
isotig21376	isogroup17944	495	17	Thhalv10005804m|PACid:20190112	6.93119e-13	AT3G56140		Protein of unknown function (DUF399 and DUF3411)
isotig21377	isogroup17945	494	11	Thhalv10017374m|PACid:20181072	3.63637e-97	AT2G31725		Eukaryotic protein of unknown function (DUF842)
isotig21379	isogroup17947	497	7	Thhalv10010073m|PACid:20207431	6.84812e-23	AT3G44050		P-loop containing nucleoside triphosphate hydrolases superfamily protein
isotig21380	isogroup17948	496	15	Bra034519|PACid:22683566	2.15058e-66	AT1G62510		Bifunctional inhibitor/lipid-transfer protein/seed storage 2S albumin superfamily protein
isotig21381	isogroup17949	496	6	Thhalv10022891m|PACid:20202473	2.43838e-79	AT2G17850		Rhodanese/Cell cycle control phosphatase superfamily protein
isotig21382	isogroup17950	496	11	Thhalv10003160m|PACid:20208147	8.47837e-64	Thhalv10003160m|PACid:20208147	zinc knuckle (CCHC-type) family protein
isotig21383	isogroup17951	494	6	Thhalv10023876m|PACid:20201219	1.18734e-42	Thhalv10023876m|PACid:20201219	NAC (No Apical Meristem) domain transcriptional regulator superfamily protein
isotig21384	isogroup17952	496	67	Thhalv10019410m|PACid:20190843	1.60504e-32	AT1G76200		unknown protein
isotig21386	isogroup17954	495	6	Bra001569|PACid:22707202	1.20321e-113	AT3G14850	TBL41	TRICHOME BIREFRINGENCE-LIKE 41
isotig21387	isogroup17955	495	6	Thhalv10011211m|PACid:20184060	8.98807e-62	AT1G50410		SNF2 domain-containing protein / helicase domain-containing protein / zinc finger protein-related
isotig21388	isogroup17956	495	7	329411|PACid:16036045	4.45665e-65	AT4G22070	WRKY31, ATWRKY31	WRKY DNA-binding protein 31
isotig21389	isogroup17957	495	52	Thhalv10022900m|PACid:20201793	1.97375e-86	AT2G16700	ADF5	actin depolymerizing factor 5
isotig21390	isogroup17958	495	8	474140|PACid:16043943	5.51748e-79	AT1G50030	TOR	target of rapamycin
isotig21391	isogroup17959	496	7	Bra012099|PACid:22701565	1.93751e-33	AT5G66750	DDM1, CHR01, CHR1, CHA1, SOM4, SOM1, ATDDM1	chromatin remodeling 1
isotig21392	isogroup17960	494	17	Thhalv10013737m|PACid:20203714	1.52643e-37	AT5G02290	NAK	Protein kinase superfamily protein
isotig21393	isogroup17961	495	16	Bra002647|PACid:22692870	2.38543e-13	AT5G58480		O-Glycosyl hydrolases family 17 protein
isotig21394	isogroup17962	495	6	Thhalv10018821m|PACid:20191466	1.13761e-14	Thhalv10018821m|PACid:20191466	recA DNA recombination family protein
isotig21395	isogroup17963	496	8	Thhalv10009070m|PACid:20186160	1.84204e-76	AT1G03810		Nucleic acid-binding, OB-fold-like protein
isotig21396	isogroup17964	494	10	Thhalv10003579m|PACid:20198946	4.77238e-60	AT5G65770	LINC4	little nuclei4
isotig21397	isogroup17965	495	6	AT1G55325.2|PACid:19653710	7.82488e-11	AT1G55325	GCT	RNA polymerase II transcription mediators
isotig21398	isogroup17966	496	8	AT1G21270.1|PACid:19656642	1.13173e-44	AT1G21270	WAK2	wall-associated kinase 2
isotig21399	isogroup17967	492	6	Thhalv10013083m|PACid:20204537	4.16566e-72	AT5G14120		Major facilitator superfamily protein
isotig21400	isogroup17968	495	6	324601|PACid:16042094	3.3359e-55	Bra014426	WRKY DNA-binding protein 46
isotig21401	isogroup17969	495	7	Bra020218|PACid:22688427	2.1568e-27	Bra020218	Protein kinase superfamily protein
isotig21402	isogroup17970	493	7	Bra027164|PACid:22715246	6.41361e-84	AT1G60220	OTS1, ULP1D	UB-like protease 1D
isotig21403	isogroup17971	495	7	Thhalv10021704m|PACid:20181716	1.16828e-68	AT3G17609	HYH	HY5-homolog
isotig21404	isogroup17972	494	16	Thhalv10028005m|PACid:20189905	1.81683e-55	AT5G40080		Mitochondrial ribosomal protein L27
isotig21405	isogroup17973	493	7	Thhalv10026021m|PACid:20193071	1.97292e-105	AT4G16210	ECHIA, E-COAH-2	enoyl-CoA hydratase/isomerase A
isotig21406	isogroup17974	495	16	Thhalv10010365m|PACid:20207739	1.9421e-83	AT3G52160	KCS15	3-ketoacyl-CoA synthase 15
isotig21407	isogroup17975	495	6	Thhalv10020684m|PACid:20182872	2.95238e-08	AT3G11890		Sterile alpha motif (SAM) domain-containing protein
isotig21408	isogroup17976	494	14	492714|PACid:16053401	1.26124e-58	AT4G21610	LOL2	lsd one like 2
isotig21409	isogroup17977	495	6	347421|PACid:16066156	9.35609e-29	AT3G42880		Leucine-rich repeat protein kinase family protein
isotig21410	isogroup17978	495	10	AT1G74780.1|PACid:19656037	1.52835e-72	AT1G74780		Nodulin-like / Major Facilitator Superfamily protein
isotig21411	isogroup17979	495	9	Thhalv10008138m|PACid:20187662	4.05996e-86	AT1G09480		NAD(P)-binding Rossmann-fold superfamily protein
isotig21412	isogroup17980	494	10	Bra004026|PACid:22699677	6.01707e-71	AT1G68620		alpha/beta-Hydrolases superfamily protein
isotig21413	isogroup17981	495	8	907035|PACid:16052501	8.22365e-25	AT3G56010		unknown protein
isotig21414	isogroup17982	496	7	AT3G19810.1|PACid:19664946	1.23537e-42	AT3G19810		Protein of unknown function (DUF177)
isotig21416	isogroup17984	495	14	Thhalv10028981m|PACid:20197474	2.56164e-61	Thhalv10028981m|PACid:20197474	DERLIN-2.2
isotig21417	isogroup17985	495	9	Bra038483|PACid:22702595	1.97778e-54	AT4G27170	SESA4, AT2S4	seed storage albumin 4
isotig21418	isogroup17986	495	8	470196|PACid:16052219	7.518e-78	AT1G02370		Tetratricopeptide repeat (TPR)-like superfamily protein
isotig21419	isogroup17987	495	13	Thhalv10015655m|PACid:20205253	1.36993e-42	AT5G14760	AO	L-aspartate oxidase
isotig21420	isogroup17988	495	82	AT5G24105.1|PACid:19672151	1.22967e-17	AT5G24105	AGP41	arabinogalactan protein 41
isotig21421	isogroup17989	495	21	906244|PACid:16059766	1.74764e-63	AT3G49530	ANAC062, NTL6, NAC062	NAC domain containing protein 62
isotig21422	isogroup17990	494	9	AT2G38770.1|PACid:19640249	2.01808e-68	AT2G38770	EMB2765	P-loop containing nucleoside triphosphate hydrolases superfamily protein
isotig21423	isogroup17991	494	7	Bra029018|PACid:22708878	3.97054e-93	AT5G54590	CRLK1	Protein kinase superfamily protein
isotig21425	isogroup17993	493	7	Thhalv10027676m|PACid:20189907	1.12915e-102	AT5G39900		Small GTP-binding protein
isotig21426	isogroup17994	494	7	Carubv10022903m|PACid:20903975	6.95429e-99	AT2G35510	SRO1	similar to RCD one 1
isotig21427	isogroup17995	494	7	Thhalv10003903m|PACid:20200137	9.77432e-73	AT3G26810	AFB2	auxin signaling F-box 2
isotig21428	isogroup17996	495	12	Thhalv10007339m|PACid:20186542	4.61656e-44	AT1G15020	ATQSOX1, QSO2, QSOX1	quiescin-sulfhydryl oxidase 1
isotig21429	isogroup17997	493	8	Bra016896|PACid:22719038	3.27726e-22	Bra016896	Chaperone DnaJ-domain superfamily protein
isotig21430	isogroup17998	494	14	AT5G25810.1|PACid:19665846	4.31098e-57	AT5G25810	tny	Integrase-type DNA-binding superfamily protein
isotig21431	isogroup17999	494	9	480586|PACid:16036292	3.06374e-83	AT2G17030		F-box family protein with a domain of unknown function (DUF295)
isotig21432	isogroup18000	490	6	AT4G14500.2|PACid:19645648	2.65234e-38	AT4G14500		Polyketide cyclase/dehydrase and lipid transport superfamily protein
isotig21433	isogroup18001	494	14	Carubv10006545m|PACid:20894702	4.61607e-98	AT4G15520		tRNA/rRNA methyltransferase (SpoU) family protein
isotig21434	isogroup18002	494	8	Carubv10008101m|PACid:20891947	6.5001e-48	AT1G18910		zinc ion binding
isotig21435	isogroup18003	487	69	Thhalv10021820m|PACid:20183290	2.08343e-41	Bra022364	Bifunctional inhibitor/lipid-transfer protein/seed storage 2S albumin superfamily protein
isotig21436	isogroup18004	496	19	Thhalv10016612m|PACid:20181213	3.55275e-18	AT5G59830		unknown protein
isotig21437	isogroup18005	495	8	Thhalv10012563m|PACid:20204481	1.63335e-61	Thhalv10012563m|PACid:20204481	RNA binding (RRM/RBD/RNP motifs) family protein
isotig21438	isogroup18006	495	38	AT3G06680.1|PACid:19662757	8.48395e-38	AT3G06700		Ribosomal L29e protein family
isotig21439	isogroup18007	494	7	Bra023907|PACid:22706371	6.96386e-68	AT3G21070	NADK1, ATNADK-1	NAD kinase 1
isotig21440	isogroup18008	494	8	AT1G63810.1|PACid:19654730	2.79376e-99	AT1G63810		CONTAINS InterPro DOMAIN/s: Nrap protein (InterPro:IPR005554)
isotig21441	isogroup18009	491	17	Bra000520|PACid:22710761	7.10977e-54	AT5G22110	ATDPB2, CYL2, DPB2	DNA polymerase epsilon subunit B2
isotig21442	isogroup18010	493	7	Carubv10013845m|PACid:20898919	3.60453e-14	AT3G06190	ATBPM2, BPM2	BTB-POZ and MATH domain 2
isotig21443	isogroup18011	492	13	Carubv10014754m|PACid:20900437	8.06614e-46	AT3G02640		unknown protein
isotig21444	isogroup18012	494	6	316721|PACid:16065860	6.14407e-89	AT1G78130	UNE2	Major facilitator superfamily protein
isotig21445	isogroup18013	494	9	AT1G11120.2|PACid:19654502	8.26086e-69	AT4G28170		unknown protein
isotig21446	isogroup18014	492	9	480380|PACid:16040466	2.25266e-46	AT2G15000		unknown protein
isotig21447	isogroup18015	493	8	Bra013784|PACid:22703464	4.75643e-54	AT4G24270	EMB140	EMBRYO DEFECTIVE 140
isotig21448	isogroup18016	493	30	Thhalv10009104m|PACid:20188321	4.05539e-64	Bra015530	photosystem II reaction center W
isotig21449	isogroup18017	493	11	AT2G17050.1|PACid:19638543	9.34477e-61	AT2G17050		disease resistance protein (TIR-NBS-LRR class), putative
isotig21450	isogroup18018	492	7	Carubv10025382m|PACid:20901544	1.60461e-60	AT2G47110	UBQ6	ubiquitin 6
isotig21451	isogroup18019	493	11	Thhalv10013537m|PACid:20204931	3.21607e-86	AT5G14450		GDSL-like Lipase/Acylhydrolase superfamily protein
isotig21452	isogroup18020	493	39	Carubv10027450m|PACid:20911317	1.46595e-46	AT5G59845		Gibberellin-regulated family protein
isotig21453	isogroup18021	490	6	AT1G63400.1|PACid:19652219	2.95971e-08	AT1G63400		Pentatricopeptide repeat (PPR) superfamily protein
isotig21454	isogroup18022	489	6	Thhalv10018555m|PACid:20190890	4.39742e-13	AT1G69280		unknown protein
isotig21455	isogroup18023	492	9	Thhalv10018600m|PACid:20191197	5.61856e-58	AT1G75110	RRA2	Nucleotide-diphospho-sugar transferase family protein
isotig21456	isogroup18024	491	13	Bra026021|PACid:22697663	3.15316e-20	Bra026021	Ubiquitin-specific protease family C19-related protein
isotig21457	isogroup18025	493	12	481268|PACid:16041982	2.30135e-105	AT2G24120	PDE319, SCA3	DNA/RNA polymerases superfamily protein
isotig21459	isogroup18027	492	9	Thhalv10005773m|PACid:20190362	1.14674e-45	AT3G56370		Leucine-rich repeat protein kinase family protein
isotig21460	isogroup18028	492	6	Bra016714|PACid:22723060	2.00118e-06	AT1G14020		O-fucosyltransferase family protein
isotig21462	isogroup18030	494	39	Thhalv10001746m|PACid:20189046	5.37109e-37	AT2G43510	ATTI1, TI1	trypsin inhibitor protein 1
isotig21463	isogroup18031	494	11	915810|PACid:16042366	9.46088e-65	AT1G51250		Plant self-incompatibility protein S1 family
isotig21464	isogroup18032	493	21	Thhalv10006085m|PACid:20190533	1.88026e-13	AT3G60340		alpha/beta-Hydrolases superfamily protein
isotig21465	isogroup18033	492	11	Thhalv10011663m|PACid:20184268	4.88006e-93	AT1G49660	AtCXE5, CXE5	carboxyesterase 5
isotig21466	isogroup18034	493	7	Thhalv10000850m|PACid:20202726	1.27723e-100	Thhalv10000850m|PACid:20202726	cullin4
isotig21467	isogroup18035	493	9	AT3G27320.2|PACid:19658958	4.77033e-49	AT3G27320		alpha/beta-Hydrolases superfamily protein
isotig21468	isogroup18036	493	10	AT3G07930.1|PACid:19661675	3.07057e-28	AT3G07930		DNA glycosylase superfamily protein
isotig21469	isogroup18037	493	11	Bra006074|PACid:22711071	5.08682e-100	Bra006074	histidine kinase 5
isotig21470	isogroup18038	492	21	Thhalv10005131m|PACid:20198317	2.54283e-69	AT5G25240		unknown protein
isotig21471	isogroup18039	493	9	AT3G13040.2|PACid:19658641	1.30725e-11	AT3G13040		myb-like HTH transcriptional regulator family protein
isotig21472	isogroup18040	492	7	Thhalv10005550m|PACid:20198268	9.75857e-26	AT2G03150	emb1579	ATP/GTP-binding protein family
isotig21473	isogroup18041	495	14	Bra003646|PACid:22701315	2.93348e-107	AT1G78340	ATGSTU22, GSTU22	glutathione S-transferase TAU 22
isotig21474	isogroup18042	494	9	AT4G27740.1|PACid:19645538	1.4842e-66	AT4G27740		Yippee family putative zinc-binding protein
isotig21475	isogroup18043	493	10	Bra029168|PACid:22708910	3.44508e-76	AT5G51545	LPA2	low psii accumulation2
isotig21476	isogroup18044	491	7	Bra034708|PACid:22686248	3.38456e-78	AT3G13070		CBS domain-containing protein / transporter associated domain-containing protein
isotig21477	isogroup18045	491	7	Bra030687|PACid:22723658	9.36291e-30	Bra030687
isotig21478	isogroup18046	493	7	AT4G17610.1|PACid:19647395	1.65812e-72	AT4G17610		tRNA/rRNA methyltransferase (SpoU) family protein
isotig21479	isogroup18047	493	37	Thhalv10017505m|PACid:20181113	2.70887e-33	AT1G07175		unknown protein
isotig21480	isogroup18048	494	8	896910|PACid:16034258	3.25628e-54	AT3G07450		Bifunctional inhibitor/lipid-transfer protein/seed storage 2S albumin superfamily protein
isotig21481	isogroup18049	488	6	Bra029996|PACid:22704146	3.582e-77	Bra029996	2-oxoglutarate (2OG) and Fe(II)-dependent oxygenase superfamily protein
isotig21482	isogroup18050	492	8	Thhalv10027111m|PACid:20193075	6.02463e-35	AT4G14860	atofp11, OFP11	ovate family protein 11
isotig21483	isogroup18051	493	10	Thhalv10018418m|PACid:20191730	2.0181e-55	AT1G66345		Pentatricopeptide repeat (PPR) superfamily protein
isotig21484	isogroup18052	493	6	Carubv10013118m|PACid:20898792	8.7688e-40	Carubv10013118m|PACid:20898792	RING/FYVE/PHD zinc finger superfamily protein
isotig21485	isogroup18053	492	8	Bra015146|PACid:22701339	7.13847e-99	AT2G04305		Magnesium transporter CorA-like family protein
isotig21486	isogroup18054	492	14	Thhalv10027987m|PACid:20189602	1.27231e-69	AT5G38060		unknown protein
isotig21488	isogroup18056	491	6	Thhalv10006313m|PACid:20190157	5.11698e-75	AT3G60640	ATG8G	Ubiquitin-like superfamily protein
isotig21489	isogroup18057	493	23	Bra036158|PACid:22713069	4.64817e-94	Bra036158	Tetratricopeptide repeat (TPR)-like superfamily protein
isotig21490	isogroup18058	491	19	Thhalv10012922m|PACid:20203569	6.61596e-84	AT5G02500	HSC70-1, HSP70-1, AT-HSC70-1, HSC70	heat shock cognate protein 70-1
isotig21491	isogroup18059	493	11	Thhalv10018276m|PACid:20192497	3.52984e-69	Thhalv10018276m|PACid:20192497	Zincin-like metalloproteases family protein
isotig21492	isogroup18060	492	8	Bra000303|PACid:22711605	2.13531e-90	AT2G43360	BIO2, BIOB	Radical SAM superfamily protein
isotig21493	isogroup18061	492	6	Thhalv10020061m|PACid:20183794	1.88506e-49	AT3G20010		SNF2 domain-containing protein / helicase domain-containing protein / zinc finger protein-related
isotig21494	isogroup18062	493	9	Thhalv10019365m|PACid:20192400	3.11681e-13	AT1G65845		unknown protein
isotig21495	isogroup18063	491	8	Carubv10005251m|PACid:20896997	7.45758e-73	AT4G24940	SAE1A, AT-SAE1-1, ATSAE1A	SUMO-activating enzyme 1A
isotig21496	isogroup18064	490	6	Thhalv10006751m|PACid:20188615	2.61296e-78	AT1G28260		Telomerase activating protein Est1
isotig21498	isogroup18066	488	47	Bra015164|PACid:22700173	2.1124e-46	AT2G05310		unknown protein
isotig21499	isogroup18067	491	12	Thhalv10010223m|PACid:20206856	5.776e-80	AT3G51460	RHD4	Phosphoinositide phosphatase family protein
isotig21500	isogroup18068	491	8	480719|PACid:16054610	2.34022e-75	AT2G18150		Peroxidase superfamily protein
isotig21501	isogroup18069	487	6	Thhalv10001551m|PACid:20189241	2.25372e-60	AT2G44600		unknown protein
isotig21502	isogroup18070	492	13	Thhalv10025000m|PACid:20192825	1.65708e-58	AT4G24830		arginosuccinate synthase family
isotig21503	isogroup18071	492	9	Thhalv10005478m|PACid:20198491	7.64681e-78	AT5G61630		unknown protein
isotig21504	isogroup18072	485	6	Carubv10021510m|PACid:20907086	1.90661e-91	AT1G59725		DNAJ heat shock family protein
isotig21505	isogroup18073	491	6	Carubv10011441m|PACid:20891307	2.60047e-36	Carubv10011441m|PACid:20891307
isotig21507	isogroup18075	491	25	Bra015548|PACid:22694497	2.12743e-51	AT1G07050		CCT motif family protein
isotig21508	isogroup18076	491	22	Thhalv10013294m|PACid:20203863	4.45765e-82	AT5G06900	CYP93D1	cytochrome P450, family 93, subfamily D, polypeptide 1
isotig21509	isogroup18077	491	6	Thhalv10012981m|PACid:20205292	6.45746e-94	AT5G51290		Diacylglycerol kinase family protein
isotig21510	isogroup18078	491	8	Thhalv10013681m|PACid:20204238	4.03399e-35	AT5G50020		DHHC-type zinc finger family protein
isotig21511	isogroup18079	491	7	Carubv10009083m|PACid:20891948	1.51145e-30	AT1G10020		Protein of unknown function (DUF1005)
isotig21513	isogroup18081	491	11	314249|PACid:16058158	2.90289e-58	AT1G48140		dolichol-phosphate mannosyltransferase-related
isotig21514	isogroup18082	490	8	AT2G46540.1|PACid:19643021	3.78007e-35	AT2G46540		unknown protein
isotig21516	isogroup18084	493	148	Thhalv10015228m|PACid:20203246	8.80106e-21	AT5G15970	KIN2, COR6.6	stress-responsive protein (KIN2) / stress-induced protein (KIN2) / cold-responsive protein (COR6.6) / cold-regulated protein (COR6.6)
isotig21517	isogroup18085	487	9	473594|PACid:16036463	4.27596e-109	AT1G34380		5'-3' exonuclease family protein
isotig21519	isogroup18087	491	6	Thhalv10022521m|PACid:20201889	2.61587e-61	AT2G17820	ATHK1, AHK1, HK1	histidine kinase 1
isotig21520	isogroup18088	491	9	Bra025734|PACid:22696768	1.95386e-30	AT1G19360		Nucleotide-diphospho-sugar transferase family protein
isotig21521	isogroup18089	491	13	AT5G43190.1|PACid:19672521	8.08024e-59	AT5G43190		Galactose oxidase/kelch repeat superfamily protein
isotig21522	isogroup18090	490	36	Thhalv10015138m|PACid:20203624	1.89424e-57	AT5G09830		BolA-like family protein
isotig21523	isogroup18091	491	10	Thhalv10006707m|PACid:20186475	1.00522e-44	AT1G34420		leucine-rich repeat transmembrane protein kinase family protein
isotig21524	isogroup18092	492	11	Thhalv10004499m|PACid:20199493	3.82214e-97	AT5G26280		TRAF-like family protein
isotig21525	isogroup18093	491	7	Bra022438|PACid:22686894	2.80517e-33	Bra022438	Galactose oxidase/kelch repeat superfamily protein
isotig21526	isogroup18094	490	9	Thhalv10028387m|PACid:20196928	2.6533e-109	AT4G11800		Calcineurin-like metallo-phosphoesterase superfamily protein
isotig21527	isogroup18095	490	18	Carubv10014969m|PACid:20898198	3.48098e-42	AT4G23710	VHA-G2, VAG2, VATG2	vacuolar ATP synthase subunit G2
isotig21530	isogroup18098	490	8	Thhalv10007653m|PACid:20188036	2.68241e-88	AT1G25530		Transmembrane amino acid transporter family protein
isotig21531	isogroup18099	490	8	Thhalv10013158m|PACid:20204194	3.49148e-63	AT5G53570		Ypt/Rab-GAP domain of gyp1p superfamily protein
isotig21532	isogroup18100	490	6	Thhalv10025122m|PACid:20195490	8.75596e-109	AT4G16430		basic helix-loop-helix (bHLH) DNA-binding superfamily protein
isotig21533	isogroup18101	490	7	Bra011777|PACid:22705926	2.69165e-95	Bra011777	GRAS family transcription factor
isotig21535	isogroup18103	489	6	886988|PACid:16066307	5.38393e-47	AT5G66720		Protein phosphatase 2C family protein
isotig21536	isogroup18104	490	6	Thhalv10010430m|PACid:20207101	1.04959e-06	AT3G48160	DEL1, E2L3, E2FE	DP-E2F-like 1
isotig21537	isogroup18105	482	6	Thhalv10019223m|PACid:20191138	3.05226e-67	AT1G69750	COX19-2, ATCOX19-2	cytochrome c oxidase 19-2
isotig21538	isogroup18106	488	12	893972|PACid:16040323	1.04052e-56	ATCG00170	RPOC2	DNA-directed RNA polymerase family protein
isotig21539	isogroup18107	490	11	492791|PACid:16045999	2.00804e-64	AT4G20960		Cytidine/deoxycytidylate deaminase family protein
isotig21541	isogroup18109	489	6	Bra014364|PACid:22722265	2.37212e-90	AT1G54280		ATPase E1-E2 type family protein / haloacid dehalogenase-like hydrolase family protein
isotig21542	isogroup18110	490	18	Bra007292|PACid:22717926	7.03576e-31	AT3G57000		nucleolar essential protein-related
isotig21543	isogroup18111	490	11	312135|PACid:16060607	3.67567e-57	AT4G17200		F-box and associated interaction domains-containing protein
isotig21544	isogroup18112	491	8	337635|PACid:16051518	2.03069e-51	AT1G55540	emb1011	Nuclear pore complex protein
isotig21545	isogroup18113	490	8	Thhalv10011179m|PACid:20184932	2.58836e-32	AT1G55325	GCT	RNA polymerase II transcription mediators
isotig21546	isogroup18114	491	25	Thhalv10015759m|PACid:20205455	7.31403e-37	AT5G03120		unknown protein
isotig21547	isogroup18115	490	7	Thhalv10013660m|PACid:20205374	3.13506e-65	AT5G15610		Proteasome component (PCI) domain protein
isotig21548	isogroup18116	490	9	Thhalv10006792m|PACid:20188424	8.34454e-105	AT1G30490	PHV, ATHB9	Homeobox-leucine zipper family protein / lipid-binding START domain-containing protein
isotig21549	isogroup18117	490	8	Carubv10001981m|PACid:20909757	1.30327e-34	AT5G23900		Ribosomal protein L13e family protein
isotig21550	isogroup18118	490	7	Thhalv10000663m|PACid:20208812	8.11413e-74	AT2G22290	ATRABH1D, ATRAB-H1D, RAB-H1D, ATRAB6, RABH1d	RAB GTPase homolog H1D
isotig21551	isogroup18119	492	16	Bra036610|PACid:22715630	2.33705e-43	AT5G27870		Plant invertase/pectin methylesterase inhibitor superfamily
isotig21552	isogroup18120	492	66	Bra034280|PACid:22720118	3.60634e-64	AT2G25890		Oleosin family protein
isotig21553	isogroup18121	491	57	Carubv10006179m|PACid:20893759	1.71911e-41	AT4G21105		cytochrome-c oxidases
isotig21554	isogroup18122	490	13	Thhalv10014943m|PACid:20206686	1.38307e-68	AT5G13080	WRKY75, ATWRKY75	WRKY DNA-binding protein 75
isotig02116	isogroup00507	1717	32	Thhalv10012598m|PACid:20204432	0	AT5G15580	LNG1	longifolia1
isotig02117	isogroup00508	1762	63	Carubv10000056m|PACid:20907941	0	AT5G20610		unknown protein
isotig02118	isogroup00508	1748	56	Carubv10000056m|PACid:20907941	0	AT5G20610		unknown protein
isotig02119	isogroup00509	1789	57	860498|PACid:16044206	0	AT5G01960		RING/U-box superfamily protein
isotig02120	isogroup00509	1697	58	860498|PACid:16044206	0	AT5G01960		RING/U-box superfamily protein
isotig02121	isogroup00510	1774	111	AT3G05910.1|PACid:19662096	3.15265e-49	AT3G05910		Pectinacetylesterase family protein
isotig02122	isogroup00510	1698	95	Carubv10013814m|PACid:20897776	0	AT3G05910		Pectinacetylesterase family protein
isotig02123	isogroup00511	1724	30	346838|PACid:16066310	3.02256e-08	346838|PACid:16066310	Protein of unknown function DUF2359, transmembrane
isotig02124	isogroup00511	1708	30	346838|PACid:16066310	2.97866e-08	346838|PACid:16066310	Protein of unknown function DUF2359, transmembrane
isotig02125	isogroup00512	1764	77	Bra020020|PACid:22697919	2.27655e-13	Bra020020	NAD(P)-binding Rossmann-fold superfamily protein
isotig02126	isogroup00512	1583	75	Thhalv10008138m|PACid:20187662	4.04348e-50	AT1G09480		NAD(P)-binding Rossmann-fold superfamily protein
isotig02127	isogroup00513	1759	51	Bra030747|PACid:22723290	4.76787e-156	AT1G08920	ESL1	ERD (early response to dehydration) six-like 1
isotig02128	isogroup00513	1557	42	Bra030747|PACid:22723290	2.47538e-165	AT1G08920	ESL1	ERD (early response to dehydration) six-like 1
isotig02129	isogroup00514	1662	65	Thhalv10018428m|PACid:20191840	0	AT1G71720		Nucleic acid-binding proteins superfamily
isotig02130	isogroup00514	1579	57	Thhalv10018428m|PACid:20191840	0	AT1G71720		Nucleic acid-binding proteins superfamily
isotig02131	isogroup00515	1647	74	Thhalv10010362m|PACid:20207597	0	AT3G52870		IQ calmodulin-binding motif family protein
isotig02132	isogroup00515	1584	67	Thhalv10010362m|PACid:20207597	0	AT3G52870		IQ calmodulin-binding motif family protein
isotig02133	isogroup00516	1651	98	Thhalv10010311m|PACid:20207054	0	AT5G24060		Pentatricopeptide repeat (PPR) superfamily protein
isotig02134	isogroup00516	1556	94	Thhalv10010311m|PACid:20207054	0	AT5G24060		Pentatricopeptide repeat (PPR) superfamily protein
isotig02135	isogroup00517	1656	39	Thhalv10003165m|PACid:20208082	0	AT5G44290		Protein kinase superfamily protein
isotig21555	isogroup18123	490	8	Thhalv10026385m|PACid:20193914	1.0789e-52	AT4G14560	IAA1, AXR5	indole-3-acetic acid inducible
isotig21556	isogroup18124	489	12	Thhalv10016332m|PACid:20180466	5.78637e-39	AT2G40980		Protein kinase superfamily protein
isotig21557	isogroup18125	490	12	Carubv10016638m|PACid:20888081	2.1607e-60	AT3G47730	ATATH1, ATH1, ABCA2	ATP-binding cassette A2
isotig21558	isogroup18126	491	18	477575|PACid:16059724	1.80245e-38	AT3G03272		Protein of unknown function (DUF1278)
isotig21559	isogroup18127	490	7	491919|PACid:16059684	7.24631e-63	AT4G28490	RLK5, HAE	Leucine-rich receptor-like protein kinase family protein
isotig21561	isogroup18129	488	17	Bra026412|PACid:22704454	1.17304e-59	AT4G26670		Mitochondrial import inner membrane translocase subunit Tim17/Tim22/Tim23 family protein
isotig21562	isogroup18130	491	6	Carubv10004442m|PACid:20896937	6.97689e-54	AT4G25610		C2H2-like zinc finger protein
isotig21563	isogroup18131	489	7	Thhalv10005063m|PACid:20199524	1.45643e-86	AT5G48170	SLY2	F-box family protein
isotig21564	isogroup18132	489	8	Thhalv10007905m|PACid:20187637	1.65422e-117	AT1G16250		Galactose oxidase/kelch repeat superfamily protein
isotig21565	isogroup18133	488	8	Thhalv10011381m|PACid:20184824	6.25816e-43	AT1G47240	NRAMP2, ATNRAMP2	NRAMP metal ion transporter 2
isotig21566	isogroup18134	489	30	Carubv10002284m|PACid:20908891	7.82737e-61	AT5G12240		unknown protein
isotig21567	isogroup18135	488	7	Thhalv10002447m|PACid:20196831	7.58765e-87	AT3G24210		Ankyrin repeat family protein
isotig21568	isogroup18136	488	13	Thhalv10012597m|PACid:20206566	2.47989e-37	AT5G14770		Tetratricopeptide repeat (TPR)-like superfamily protein
isotig21569	isogroup18137	489	8	AT1G01960.1|PACid:19656072	2.98702e-38	AT1G01960	EDA10	SEC7-like guanine nucleotide exchange family protein
isotig21570	isogroup18138	489	15	321088|PACid:16036854	4.01806e-57	AT2G33585		unknown protein
isotig21571	isogroup18139	489	8	AT5G49980.1|PACid:19669305	5.45504e-102	AT5G49980	AFB5	auxin F-box protein 5
isotig21572	isogroup18140	489	18	Thhalv10010829m|PACid:20206808	1.29182e-76	AT3G51600	LTP5	lipid transfer protein 5
isotig21573	isogroup18141	489	8	486833|PACid:16049082	7.29116e-53	AT3G63280	ATNEK4, NEK4	NIMA-related kinase 4
isotig21574	isogroup18142	487	13	AT2G39000.2|PACid:19640373	1.3236e-67	AT2G39000		Acyl-CoA N-acyltransferases (NAT) superfamily protein
isotig21575	isogroup18143	488	10	Thhalv10000056m|PACid:20208676	2.45035e-86	AT2G21630		Sec23/Sec24 protein transport family protein
isotig21576	isogroup18144	488	7	Bra018108|PACid:22695162	3.68549e-63	Bra018108	PLANT U-BOX 39
isotig21577	isogroup18145	489	8	Thhalv10007843m|PACid:20186197	2.24789e-52	AT1G04500		CCT motif family protein
isotig21578	isogroup18146	489	10	Thhalv10016053m|PACid:20204572	4.27538e-81	AT5G16940		carbon-sulfur lyases
isotig21579	isogroup18147	488	9	Thhalv10025814m|PACid:20193343	9.86284e-104	AT4G26720	PPX1, PPX-1	protein phosphatase X 1
isotig21580	isogroup18148	489	7	Thhalv10004585m|PACid:20199149	2.18674e-95	AT2G03760	ST, ATST1, RAR047, ST1, AtSOT1, AtSOT12, SOT12	sulphotransferase 12
isotig21581	isogroup18149	486	7	Bra009976|PACid:22696800	4.12981e-65	AT3G05040	HST, HST1	ARM repeat superfamily protein
isotig21582	isogroup18150	490	8	Thhalv10000752m|PACid:20202881	1.04392e-92	AT2G01130		DEA(D/H)-box RNA helicase family protein
isotig21583	isogroup18151	489	10	Thhalv10013830m|PACid:20203606	1.72374e-83	AT5G19150		pfkB-like carbohydrate kinase family protein
isotig21584	isogroup18152	482	11	Carubv10005301m|PACid:20893622	1.82123e-80	AT4G24730		Calcineurin-like metallo-phosphoesterase superfamily protein
isotig21585	isogroup18153	489	11	496904|PACid:16048720	1.76551e-80	AT5G66950		Pyridoxal phosphate (PLP)-dependent transferases superfamily protein
isotig21586	isogroup18154	486	9	Bra004156|PACid:22701602	1.36444e-53	Bra004156	F-box/RNI-like/FBD-like domains-containing protein
isotig21587	isogroup18155	488	12	AT3G49305.1|PACid:19663341	6.59402e-14	AT3G49305		FUNCTIONS IN: molecular_function unknown
isotig21588	isogroup18156	488	6	Bra001052|PACid:22709095	2.03939e-38	Bra001052	Ribosomal protein S7e family protein
isotig21589	isogroup18157	488	15	Thhalv10027834m|PACid:20189407	3.67941e-90	AT5G39220		alpha/beta-Hydrolases superfamily protein
isotig21590	isogroup18158	488	6	Bra006138|PACid:22708797	2.9461e-32	AT5G12040		Nitrilase/cyanide hydratase and apolipoprotein N-acyltransferase family protein
isotig21591	isogroup18159	489	11	Thhalv10024950m|PACid:20193705	9.27704e-79	AT4G17220	ATMAP70-5, MAP70-5	microtubule-associated proteins 70-5
isotig21592	isogroup18160	486	9	Thhalv10024272m|PACid:20192945	3.96971e-45	AT4G26540		Leucine-rich repeat receptor-like protein kinase family protein
isotig21593	isogroup18161	487	6	477824|PACid:16038697	7.81167e-51	AT3G05360	AtRLP30, RLP30	receptor like protein 30
isotig21595	isogroup18163	488	10	Carubv10002579m|PACid:20910099	5.90135e-52	AT5G02570		Histone superfamily protein
isotig21596	isogroup18164	488	6	480536|PACid:16034555	6.98413e-71	AT2G19350		Eukaryotic protein of unknown function (DUF872)
isotig21597	isogroup18165	487	71	Bra002044|PACid:22693742	3.09681e-46	Bra002044	Small nuclear ribonucleoprotein family protein
isotig21598	isogroup18166	488	6	484456|PACid:16056014	1.22404e-102	AT3G26810	AFB2	auxin signaling F-box 2
isotig21599	isogroup18167	488	23	Bra005065|PACid:22683665	1.59965e-90	Bra005065	O-acyltransferase (WSD1-like) family protein
isotig21600	isogroup18168	488	7	476507|PACid:16047233	7.127e-86	AT1G73670	ATMPK15, MPK15	MAP kinase 15
isotig21602	isogroup18170	488	18	Thhalv10013269m|PACid:20204298	1.30825e-69	AT5G10920		L-Aspartase-like family protein
isotig21603	isogroup18171	487	7	Carubv10028553m|PACid:20914226	2.43691e-58	AT5G63610	HEN3, CDKE;1, ATCDK8	cyclin-dependent kinase E
isotig21604	isogroup18172	488	11	AT3G50340.1|PACid:19658841	5.0426e-69	AT3G50340		unknown protein
isotig21605	isogroup18173	487	9	Carubv10009834m|PACid:20890318	4.61997e-68	AT1G01180		S-adenosyl-L-methionine-dependent methyltransferases superfamily protein
isotig21607	isogroup18175	487	7	Carubv10023922m|PACid:20902533	3.02213e-07	AT2G25310		Protein of unknown function (DUF2012)
isotig21608	isogroup18176	488	7	Bra025798|PACid:22698712	1.49887e-57	AT1G20160	ATSBT5.2	Subtilisin-like serine endopeptidase family protein
isotig21610	isogroup18178	488	9	Carubv10011354m|PACid:20890631	1.61818e-94	AT1G02150		Tetratricopeptide repeat (TPR)-like superfamily protein
isotig21611	isogroup18179	480	7	Bra018448|PACid:22684352	5.99117e-59	AT5G35450		Disease resistance protein (CC-NBS-LRR class) family
isotig21612	isogroup18180	486	12	Thhalv10009143m|PACid:20186887	1.635e-69	AT1G28540		unknown protein
isotig21613	isogroup18181	489	10	Thhalv10020169m|PACid:20183663	3.47351e-80	AT3G05350		Metallopeptidase M24 family protein
isotig21614	isogroup18182	489	12	Carubv10004094m|PACid:20894198	1.8294e-50	AT4G13550		triglyceride lipases
isotig21616	isogroup18184	488	7	Bra000100|PACid:22712517	1.02331e-22	AT2G38840		Guanylate-binding family protein
isotig21617	isogroup18185	487	16	Thhalv10002509m|PACid:20196292	6.56258e-31	AT3G43230		RING/FYVE/PHD-type zinc finger family protein
isotig21618	isogroup18186	487	8	Carubv10018827m|PACid:20887340	7.47093e-51	AT3G58090		Disease resistance-responsive (dirigent-like protein) family protein
isotig21619	isogroup18187	488	6	Thhalv10004073m|PACid:20198245	3.77557e-14	AT5G25120	CYP71B11	ytochrome p450, family 71, subfamily B, polypeptide 11
isotig21620	isogroup18188	487	9	Carubv10011735m|PACid:20890780	2.54665e-35	AT1G55365		unknown protein
isotig21621	isogroup18189	488	15	Carubv10015059m|PACid:20900798	4.46486e-102	AT3G12300		unknown protein
isotig21623	isogroup18191	486	7	Bra005138|PACid:22685932	4.92304e-65	AT2G38100		proton-dependent oligopeptide transport (POT) family protein
isotig21624	isogroup18192	487	7	Bra004196|PACid:22699914	6.67687e-30	AT1G66890		FUNCTIONS IN: molecular_function unknown
isotig21626	isogroup18194	483	7	911966|PACid:16060612	3.333e-19	AT4G02510	TOC159, TOC86, PPI2, TOC160, ATTOC159	translocon at the outer envelope membrane of chloroplasts 159
isotig21627	isogroup18195	487	7	Thhalv10029345m|PACid:20197479	8.29636e-26	Bra000726
isotig21628	isogroup18196	484	7	Bra039557|PACid:22703727	9.88242e-64	AT4G15280	UGT71B5	UDP-glucosyl transferase 71B5
isotig21629	isogroup18197	487	9	470314|PACid:16051174	2.56896e-78	AT1G03360	ATRRP4, RRP4	ribosomal RNA processing 4
isotig21630	isogroup18198	486	42	Thhalv10025816m|PACid:20194422	3.5582e-82	AT4G27750	ISI1	binding
isotig21631	isogroup18199	487	36	Thhalv10006935m|PACid:20188646	7.23522e-54	Thhalv10006935m|PACid:20188646	endoplasmic reticulum-type calcium-transporting ATPase 3
isotig21632	isogroup18200	487	7	489950|PACid:16034800	2.45202e-43	AT4G11120		translation elongation factor Ts (EF-Ts), putative
isotig21633	isogroup18201	488	8	AT1G61990.1|PACid:19655337	2.16234e-41	AT1G61990		Mitochondrial transcription termination factor family protein
isotig21634	isogroup18202	487	25	Carubv10010616m|PACid:20892339	3.7264e-63	AT1G28480	GRX480, roxy19	Thioredoxin superfamily protein
isotig21635	isogroup18203	480	6	AT1G08230.2|PACid:19650685	8.33988e-70	AT1G08230		Transmembrane amino acid transporter family protein
isotig21636	isogroup18204	487	18	Thhalv10006432m|PACid:20190043	1.0705e-62	AT3G60590		unknown protein
isotig21637	isogroup18205	487	45	487123|PACid:16049543	1.49155e-55	AT5G03460		unknown protein
isotig21638	isogroup18206	488	8	Bra003790|PACid:22702009	8.93693e-13	AT1G74680		Exostosin family protein
isotig21639	isogroup18207	487	10	Thhalv10027185m|PACid:20193446	2.95196e-38	AT4G37608		unknown protein
isotig21640	isogroup18208	487	6	AT2G31190.1|PACid:19641985	5.6287e-83	AT2G31190	RUS2	Protein of unknown function, DUF647
isotig21641	isogroup18209	486	83	Carubv10015130m|PACid:20898838	3.69768e-34	AT3G07568		unknown protein
isotig21642	isogroup18210	486	12	Carubv10013301m|PACid:20900228	2.07144e-23	AT3G18180		Glycosyltransferase family 61 protein
isotig21643	isogroup18211	487	8	Thhalv10011293m|PACid:20184660	2.79478e-27	AT1G51940		protein kinase family protein / peptidoglycan-binding LysM domain-containing protein
isotig21645	isogroup18213	487	7	474280|PACid:16049971	5.36364e-38	AT1G51660	ATMKK4, MKK4, ATMEK4	mitogen-activated protein kinase kinase 4
isotig21646	isogroup18214	487	8	903376|PACid:16039985	2.27918e-40	AT2G40800		unknown protein
isotig21647	isogroup18215	487	15	471480|PACid:16038242	8.67761e-54	AT1G13250	GATL3	galacturonosyltransferase-like 3
isotig21648	isogroup18216	488	42	496134|PACid:16063050	2.95302e-48	496134|PACid:16063050	Histone superfamily protein
isotig21649	isogroup18217	487	10	Thhalv10027283m|PACid:20193621	2.71019e-58	AT4G38980		unknown protein
isotig21650	isogroup18218	487	6	Thhalv10023689m|PACid:20200974	1.21789e-17	Thhalv10023689m|PACid:20200974	Transducin/WD40 repeat-like superfamily protein
isotig21651	isogroup18219	486	12	Bra041114|PACid:22698818	4.20579e-24	Bra041114
isotig21652	isogroup18220	486	84	487123|PACid:16049543	1.00028e-53	AT5G03460		unknown protein
isotig21653	isogroup18221	487	13	Thhalv10006502m|PACid:20190569	7.24206e-43	AT3G60200		unknown protein
isotig21654	isogroup18222	485	6	AT1G29160.1|PACid:19652192	8.37649e-92	AT1G29160		Dof-type zinc finger DNA-binding family protein
isotig21655	isogroup18223	484	6	Carubv10002729m|PACid:20907327	1.43556e-72	AT5G20510	AL5	alfin-like 5
isotig21656	isogroup18224	487	31	Thhalv10021519m|PACid:20183697	5.40384e-31	AT3G11397	PRA1.A3	prenylated RAB acceptor 1.A3
isotig21657	isogroup18225	487	16	Thhalv10026293m|PACid:20194703	4.34325e-76	AT4G32860		unknown protein
isotig21658	isogroup18226	484	12	Thhalv10004196m|PACid:20199347	6.83303e-68	AT2G02950	PKS1	phytochrome kinase substrate 1
isotig21660	isogroup18228	486	15	909428|PACid:16063676	3.39728e-53	AT5G14610		DEAD box RNA helicase family protein
isotig21661	isogroup18229	486	8	AT4G29930.4|PACid:19645665	3.45724e-77	AT4G29930		basic helix-loop-helix (bHLH) DNA-binding superfamily protein
isotig21662	isogroup18230	486	7	914989|PACid:16043003	5.85439e-68	AT4G17300	NS1, OVA8, ATNS1	Class II aminoacyl-tRNA and biotin synthetases superfamily protein
isotig21663	isogroup18231	486	30	Thhalv10002754m|PACid:20196312	8.12692e-13	AT3G45730		unknown protein
isotig21664	isogroup18232	486	8	Bra013165|PACid:22710123	4.97792e-28	AT5G35320		unknown protein
isotig21665	isogroup18233	486	62	Thhalv10015110m|PACid:20205265	4.59911e-30	AT2G19750		Ribosomal protein S30 family protein
isotig21666	isogroup18234	486	11	Thhalv10024387m|PACid:20194296	1.68268e-48	AT4G36360	BGAL3	beta-galactosidase 3
isotig21667	isogroup18235	484	8	485949|PACid:16061996	2.73656e-30	AT3G55280	RPL23AB	ribosomal protein L23AB
isotig21668	isogroup18236	487	28	Thhalv10015019m|PACid:20206260	3.34433e-92	AT5G53940		Yippee family putative zinc-binding protein
isotig21669	isogroup18237	477	6	Thhalv10028548m|PACid:20197652	5.8427e-70	AT1G54385		ARM repeat superfamily protein
isotig21670	isogroup18238	486	10	Thhalv10018182m|PACid:20191866	4.9825e-91	AT1G72320	APUM23, PUM23	pumilio 23
isotig21671	isogroup18239	485	8	AT3G28480.1|PACid:19662089	1.6599e-14	AT3G28480		Oxoglutarate/iron-dependent oxygenase
isotig21672	isogroup18240	486	8	Bra026365|PACid:22704541	4.45821e-78	AT4G27260	GH3.5, WES1	Auxin-responsive GH3 family protein
isotig21673	isogroup18241	486	17	Thhalv10002636m|PACid:20196237	9.6263e-85	AT5G09380		RNA polymerase III RPC4
isotig21674	isogroup18242	483	9	AT4G30160.2|PACid:19647241	7.33465e-17	AT4G30160	VLN4	villin 4
isotig21676	isogroup18244	488	21	Thhalv10005154m|PACid:20199622	5.77463e-37	AT5G66780		unknown protein
isotig21677	isogroup18245	486	10	Thhalv10000103m|PACid:20208772	9.06733e-106	AT2G25530		AFG1-like ATPase family protein
isotig21678	isogroup18246	487	6	Thhalv10019905m|PACid:20181938	2.66793e-71	AT3G10650		BEST Arabidopsis thaliana protein match is: nucleoporin-related (TAIR:AT5G20200.1)
isotig21679	isogroup18247	484	6	AT4G11450.1|PACid:19643751	4.95349e-59	AT4G11450		Protein of unknown function (DUF3527)
isotig21680	isogroup18248	483	6	AT5G23810.2|PACid:19670600	7.10737e-59	AT5G23810	AAP7	amino acid permease 7
isotig21681	isogroup18249	486	12	Thhalv10017470m|PACid:20180472	2.91475e-20	AT2G33390		unknown protein
isotig21682	isogroup18250	485	8	AT3G15590.1|PACid:19662199	1.23186e-19	AT3G15590		Tetratricopeptide repeat (TPR)-like superfamily protein
isotig21683	isogroup18251	485	12	AT4G14090.1|PACid:19647383	9.40026e-95	AT4G14090		UDP-Glycosyltransferase superfamily protein
isotig21684	isogroup18252	485	45	Thhalv10010784m|PACid:20207000	7.54793e-63	AT3G52860		unknown protein
isotig21685	isogroup18253	485	15	Thhalv10019609m|PACid:20192535	5.44864e-87	AT1G69880	ATH8, TH8	thioredoxin H-type 8
isotig21686	isogroup18254	485	26	Thhalv10027070m|PACid:20193096	8.23111e-50	AT4G16400		unknown protein
isotig21687	isogroup18255	485	8	Thhalv10022765m|PACid:20202425	1.19467e-51	Thhalv10022765m|PACid:20202425	Major facilitator superfamily protein
isotig21688	isogroup18256	485	17	480339|PACid:16041449	1.09537e-30	AT2G14247		Expressed protein
isotig21689	isogroup18257	485	29	Carubv10006023m|PACid:20895792	2.21021e-86	AT2G19720	rps15ab	ribosomal protein S15A B
isotig21690	isogroup18258	486	7	Thhalv10002562m|PACid:20196858	4.85745e-30	Thhalv10002562m|PACid:20196858	scramblase-related
isotig21692	isogroup18260	485	9	Carubv10008304m|PACid:20891465	2.68763e-22	AT1G30490	PHV, ATHB9	Homeobox-leucine zipper family protein / lipid-binding START domain-containing protein
isotig21693	isogroup18261	486	9	323059|PACid:16038413	2.09862e-42	AT3G42170		BED zinc finger
isotig21694	isogroup18262	484	9	Bra012480|PACid:22699221	6.28951e-61	AT1G25390		Protein kinase superfamily protein
isotig21695	isogroup18263	485	8	Thhalv10001813m|PACid:20179513	2.01701e-111	AT1G35510		O-fucosyltransferase family protein
isotig21696	isogroup18264	484	7	494689|PACid:16064105	8.06623e-15	AT5G43160	QWRF9	Family of unknown function (DUF566)
isotig21697	isogroup18265	483	9	AT5G18920.1|PACid:19667469	1.08329e-43	AT5G18920		Cox19-like CHCH family protein
isotig21698	isogroup18266	483	8	Thhalv10016559m|PACid:20179891	2.33522e-52	AT2G40390		unknown protein
isotig21700	isogroup18268	485	23	Thhalv10003267m|PACid:20208071	8.03632e-96	AT5G44170		S-adenosyl-L-methionine-dependent methyltransferases superfamily protein
isotig21701	isogroup18269	485	9	AT2G40380.1|PACid:19639379	2.59438e-32	AT3G56110	PRA1.B1	prenylated RAB acceptor 1.B1
isotig21702	isogroup18270	484	10	Thhalv10015213m|PACid:20204360	3.01748e-08	AT5G22875		unknown protein
isotig21703	isogroup18271	485	6	Bra007844|PACid:22718184	9.97911e-52	AT2G24500	FZF	Zinc finger protein 622
isotig21705	isogroup18273	485	6	Thhalv10020574m|PACid:20183175	1.3325e-87	AT3G11430	ATGPAT5, GPAT5	glycerol-3-phosphate acyltransferase 5
isotig21706	isogroup18274	484	8	AT4G21510.1|PACid:19648131	8.3892e-50	AT4G21510		F-box family protein
isotig21707	isogroup18275	485	7	Thhalv10011650m|PACid:20183989	7.05508e-38	AT1G49010		Duplicated homeodomain-like superfamily protein
isotig21708	isogroup18276	483	17	AT5G09410.3|PACid:19668635	2.10285e-83	AT5G09410	EICBP.B	ethylene induced calmodulin binding protein
isotig21709	isogroup18277	484	20	Thhalv10025565m|PACid:20195333	1.2214e-36	AT4G25030		unknown protein
isotig21710	isogroup18278	484	9	475056|PACid:16062979	5.77679e-33	AT1G62975		basic helix-loop-helix (bHLH) DNA-binding superfamily protein
isotig21711	isogroup18279	484	15	Thhalv10022004m|PACid:20183382	2.20211e-42	AT3G17980		Calcium-dependent lipid-binding (CaLB domain) family protein
isotig21712	isogroup18280	484	6	Thhalv10025759m|PACid:20193337	1.67158e-97	Thhalv10025759m|PACid:20193337	Transducin/WD40 repeat-like superfamily protein
isotig21713	isogroup18281	484	6	Carubv10015381m|PACid:20899371	1.20815e-89	AT3G19480		D-3-phosphoglycerate dehydrogenase
isotig21715	isogroup18283	484	6	Thhalv10008236m|PACid:20187804	9.92296e-97	AT1G14440	AtHB31, HB31, ZHD4	homeobox protein 31
isotig21716	isogroup18284	483	8	Thhalv10007426m|PACid:20187299	2.71134e-96	AT1G20410		Pseudouridine synthase family protein
isotig21717	isogroup18285	484	11	Thhalv10020440m|PACid:20181722	1.66478e-50	Thhalv10020440m|PACid:20181722	FRIGIDA-like protein
isotig21718	isogroup18286	483	16	Bra007307|PACid:22717981	3.46102e-39	Bra007307
isotig21721	isogroup18289	484	62	Carubv10015016m|PACid:20899672	2.17652e-44	AT2G18328	ATRL4, RL4	RAD-like 4
isotig21722	isogroup18290	484	17	489300|PACid:16043456	3.37671e-33	AT5G24360	IRE1-1	inositol requiring 1-1
isotig21723	isogroup18291	484	9	Thhalv10021712m|PACid:20181479	1.57173e-69	AT5G18380		Ribosomal protein S5 domain 2-like superfamily protein
isotig21724	isogroup18292	485	6	Thhalv10025223m|PACid:20194904	2.1756e-42	AT4G34500		Protein kinase superfamily protein
isotig21725	isogroup18293	485	55	Thhalv10001713m|PACid:20189027	1.30249e-32	AT5G61310		Cytochrome c oxidase subunit Vc family protein
isotig21726	isogroup18294	484	8	Thhalv10004021m|PACid:20198637	9.14178e-79	AT5G48730		Pentatricopeptide repeat (PPR) superfamily protein
isotig21728	isogroup18296	483	9	Thhalv10004973m|PACid:20199464	2.06849e-42	AT5G25190		Integrase-type DNA-binding superfamily protein
isotig21729	isogroup18297	483	10	Thhalv10010394m|PACid:20207062	8.66262e-45	AT3G54320	WRI1, WRI, ASML1	Integrase-type DNA-binding superfamily protein
isotig21730	isogroup18298	483	12	Thhalv10000865m|PACid:20202795	5.69392e-77	AT2G01070		Lung seven transmembrane receptor family protein
isotig21732	isogroup18300	482	6	Thhalv10003159m|PACid:20208075	2.84548e-38	AT5G02940		Protein of unknown function (DUF1012)
isotig21733	isogroup18301	483	11	Thhalv10021690m|PACid:20182894	4.76182e-52	AT3G16175		Thioesterase superfamily protein
isotig21734	isogroup18302	482	6	Bra007298|PACid:22717078	2.52179e-23	AT3G57062		unknown protein
isotig21735	isogroup18303	483	6	Thhalv10018603m|PACid:20190861	1.57522e-29	AT1G73810		Core-2/I-branching beta-1,6-N-acetylglucosaminyltransferase family protein
isotig21736	isogroup18304	483	7	Thhalv10001655m|PACid:20188936	1.73743e-67	AT2G48090		unknown protein
isotig21737	isogroup18305	484	6	908460|PACid:16050098	3.05458e-101	AT5G05470	EIF2 ALPHA, ATEIF2-A2, EIF2-A2	eukaryotic translation initiation factor 2 alpha subunit
isotig21738	isogroup18306	484	29	Thhalv10023657m|PACid:20201134	3.45763e-56	AT1G56330	SAR1, ATSAR1, ATSARA1B, ATSAR1B, SAR1B	secretion-associated RAS 1B
isotig21739	isogroup18307	483	11	Bra004584|PACid:22684148	1.23085e-81	AT2G40700		P-loop containing nucleoside triphosphate hydrolases superfamily protein
isotig21740	isogroup18308	484	90	Thhalv10021813m|PACid:20181896	3.58804e-50	AT3G21055	PSBTN	photosystem II subunit T
isotig21741	isogroup18309	484	8	AT4G15140.1|PACid:19647809	4.35376e-64	AT4G15140		unknown protein
isotig21743	isogroup18311	482	7	Thhalv10014825m|PACid:20206264	1.33186e-90	AT5G05950	MEE60	maternal effect embryo arrest 60
isotig21744	isogroup18312	483	6	Thhalv10027636m|PACid:20189618	1.18572e-23	AT5G39000		Malectin/receptor-like protein kinase family protein
isotig21745	isogroup18313	482	8	Thhalv10025901m|PACid:20193641	1.25397e-52	AT4G29400		Protein of unknown function (DUF3531)
isotig21746	isogroup18314	483	10	Bra037401|PACid:22717852	2.81393e-64	AT4G00940		Dof-type zinc finger DNA-binding family protein
isotig21747	isogroup18315	483	7	491429|PACid:16052924	9.05124e-97	AT4G32780		phosphoinositide binding
isotig21748	isogroup18316	483	9	323005|PACid:16047717	4.67249e-77	323005|PACid:16047717	alpha/beta-Hydrolases superfamily protein
isotig21749	isogroup18317	483	8	Thhalv10005689m|PACid:20198215	1.01255e-46	AT5G35090		unknown protein
isotig21750	isogroup18318	482	7	AT4G02260.2|PACid:19644535	2.26612e-30	AT4G02260	RSH1, AT-RSH1, ATRSH1	RELA/SPOT homolog 1
isotig21751	isogroup18319	484	10	Carubv10022702m|PACid:20901097	3.59432e-20	AT2G41900		CCCH-type zinc finger protein with ARM repeat domain
isotig21752	isogroup18320	483	6	AT1G18750.2|PACid:19654583	1.25077e-50	AT1G18750	AGL65	AGAMOUS-like 65
isotig21753	isogroup18321	482	6	Thhalv10020968m|PACid:20183351	1.40241e-85	AT3G05640		Protein phosphatase 2C family protein
isotig21754	isogroup18322	482	13	Bra033695|PACid:22698747	5.79353e-23	AT5G43770		proline-rich family protein
isotig02136	isogroup00517	1545	34	Thhalv10003165m|PACid:20208082	0	AT5G44290		Protein kinase superfamily protein
isotig02139	isogroup00519	1700	64	Thhalv10025784m|PACid:20193726	0	AT4G31750	WIN2	HOPW1-1-interacting 2
isotig02140	isogroup00519	1473	57	Thhalv10025784m|PACid:20193726	0	AT4G31750	WIN2	HOPW1-1-interacting 2
isotig02141	isogroup00520	1586	55	Thhalv10013688m|PACid:20205190	0	AT5G01020		Protein kinase superfamily protein
isotig02142	isogroup00520	1576	55	Thhalv10013688m|PACid:20205190	0	AT5G01020		Protein kinase superfamily protein
isotig02143	isogroup00521	1614	46	Thhalv10012416m|PACid:20203534	0	AT5G58410		HEAT/U-box domain-containing protein
isotig02144	isogroup00521	1539	51	Thhalv10012416m|PACid:20203534	0	AT5G58410		HEAT/U-box domain-containing protein
isotig02145	isogroup00522	1617	35	AT3G03890.1|PACid:19659747	0	AT3G03890		FMN binding
isotig02146	isogroup00522	1530	35	477642|PACid:16038579	1.10348e-163	AT3G03890		FMN binding
isotig02147	isogroup00523	1553	16	Thhalv10028429m|PACid:20198079	0	AT4G00340	RLK4	receptor-like protein kinase 4
isotig02148	isogroup00523	1535	16	Thhalv10028429m|PACid:20198079	0	AT4G00340	RLK4	receptor-like protein kinase 4
isotig02149	isogroup00524	1631	135	AT2G36320.1|PACid:19641435	4.34004e-88	AT2G36320		A20/AN1-like zinc finger family protein
isotig02150	isogroup00524	1457	103	AT2G36320.1|PACid:19641435	8.43077e-89	AT2G36320		A20/AN1-like zinc finger family protein
isotig02151	isogroup00525	1594	43	Carubv10016742m|PACid:20885746	0	AT3G62310		RNA helicase family protein
isotig02152	isogroup00525	1482	37	Carubv10016742m|PACid:20885746	0	AT3G62310		RNA helicase family protein
isotig02153	isogroup00526	1542	46	Thhalv10023262m|PACid:20201377	1.48439e-27	AT2G14510		Leucine-rich repeat protein kinase family protein
isotig02154	isogroup00526	1533	40	Thhalv10023262m|PACid:20201377	1.43357e-27	AT2G14510		Leucine-rich repeat protein kinase family protein
isotig02155	isogroup00527	2539	67	Thhalv10028456m|PACid:20197747	0	Thhalv10028456m|PACid:20197747	OSBP(oxysterol binding protein)-related protein 1C
isotig21755	isogroup18323	482	8	AT5G66200.1|PACid:19669612	5.79296e-55	AT5G66200	ARO2	armadillo repeat only 2
isotig21756	isogroup18324	482	6	Thhalv10002612m|PACid:20196800	7.09612e-30	AT3G25440		RNA-binding CRS1 / YhbY (CRM) domain protein
isotig21757	isogroup18325	485	11	Bra026654|PACid:22689269	1.23168e-11	Bra026654	Protein of unknown function (DUF1184)
isotig21758	isogroup18326	482	11	899703|PACid:16043203	1.02614e-68	AT2G14835		RING/U-box superfamily protein
isotig21760	isogroup18328	482	8	Thhalv10011122m|PACid:20207488	1.38895e-71	AT3G50650		GRAS family transcription factor
isotig21761	isogroup18329	483	7	Bra040762|PACid:22683635	1.0071e-44	AT2G29090	CYP707A2	cytochrome P450, family 707, subfamily A, polypeptide 2
isotig21762	isogroup18330	481	14	AT3G01830.1|PACid:19661738	6.80657e-66	AT3G01830		Calcium-binding EF-hand family protein
isotig21763	isogroup18331	481	9	909236|PACid:16034059	7.7547e-68	AT5G12890		UDP-Glycosyltransferase superfamily protein
isotig21764	isogroup18332	480	11	Bra003696|PACid:22700930	3.24647e-06	Bra003696
isotig21765	isogroup18333	482	7	874982|PACid:16049401	7.85069e-35	AT2G16790		P-loop containing nucleoside triphosphate hydrolases superfamily protein
isotig21766	isogroup18334	480	11	Thhalv10020629m|PACid:20182742	6.09271e-57	AT3G14370	WAG2	Protein kinase superfamily protein
isotig21767	isogroup18335	482	28	AT1G53680.1|PACid:19654071	5.70588e-89	AT1G53680	ATGSTU28, GSTU28	glutathione S-transferase TAU 28
isotig21769	isogroup18337	483	8	Thhalv10006442m|PACid:20190046	1.33164e-49	AT3G59200		F-box/RNI-like superfamily protein
isotig21770	isogroup18338	479	59	Thhalv10005129m|PACid:20200078	1.22638e-47	AT5G48485	DIR1	Bifunctional inhibitor/lipid-transfer protein/seed storage 2S albumin superfamily protein
isotig21772	isogroup18340	481	9	Bra010623|PACid:22723647	1.48879e-65	Bra010623	AGAMOUS-like 21
isotig21773	isogroup18341	479	20	Carubv10016962m|PACid:20888549	1.17406e-49	AT3G26950		unknown protein
isotig21775	isogroup18343	482	8	493321|PACid:16066134	2.14483e-51	AT4G15640		unknown protein
isotig21776	isogroup18344	482	6	AT2G41460.2|PACid:19639576	5.77069e-92	AT2G41460	ARP	apurinic endonuclease-redox protein
isotig21777	isogroup18345	481	12	Bra033516|PACid:22703181	1.20522e-51	AT5G49560		Putative methyltransferase family protein
isotig21778	isogroup18346	480	8	Thhalv10025817m|PACid:20193236	1.95487e-57	AT4G23730		Galactose mutarotase-like superfamily protein
isotig21779	isogroup18347	482	7	Thhalv10013694m|PACid:20203699	3.39118e-73	AT5G53750		CBS domain-containing protein
isotig21780	isogroup18348	477	6	AT5G52320.1|PACid:19670668	6.05641e-76	AT5G52320	CYP96A4	cytochrome P450, family 96, subfamily A, polypeptide 4
isotig21781	isogroup18349	481	10	AT2G43420.1|PACid:19640295	4.31072e-65	AT2G43420		3-beta hydroxysteroid dehydrogenase/isomerase family protein
isotig21782	isogroup18350	481	26	Bra028694|PACid:22691673	1.40438e-31	Bra028694
isotig21783	isogroup18351	481	94	AT1G51650.1|PACid:19655200	7.82037e-42	AT1G51650		ATP synthase epsilon chain, mitochondrial
isotig21784	isogroup18352	481	18	Carubv10000854m|PACid:20908950	2.05892e-58	AT5G18580	FASS, TON2, EMB40, FS1, GDO, FASS 2	tonneau 2 (TON2)
isotig21785	isogroup18353	481	27	Bra023269|PACid:22717802	4.95715e-28	Bra023269
isotig21787	isogroup18355	481	8	898211|PACid:16059265	6.52521e-58	AT3G18440	AtALMT9, ALMT9	aluminum-activated malate transporter 9
isotig21788	isogroup18356	479	9	Bra026884|PACid:22715510	9.50163e-32	Bra026884	Pentatricopeptide repeat (PPR) superfamily protein
isotig21789	isogroup18357	481	13	Carubv10022844m|PACid:20902012	9.42238e-75	AT2G46370	JAR1	Auxin-responsive GH3 family protein
isotig21790	isogroup18358	481	12	Carubv10005965m|PACid:20893749	2.15024e-83	AT4G23330		unknown protein
isotig21791	isogroup18359	481	13	Bra029478|PACid:22716863	3.3929e-25	AT4G03820		Protein of unknown function (DUF3537)
isotig21793	isogroup18361	482	7	918850|PACid:16052041	1.87779e-36	AT5G56920		Cystatin/monellin superfamily protein
isotig21794	isogroup18362	481	22	Thhalv10026499m|PACid:20194477	2.53704e-75	AT4G21740		unknown protein
isotig21795	isogroup18363	480	16	Bra016823|PACid:22721925	2.45592e-71	Bra016823	MATE efflux family protein
isotig21797	isogroup18365	483	32	Thhalv10013789m|PACid:20203737	7.88186e-64	AT5G08380	AtAGAL1, AGAL1	alpha-galactosidase 1
isotig21798	isogroup18366	481	11	Thhalv10010264m|PACid:20207001	6.9544e-64	AT3G55260	HEXO1, ATHEX2	beta-hexosaminidase 1
isotig21799	isogroup18367	481	7	Bra037519|PACid:22694867	1.24631e-36	Bra037519
isotig21800	isogroup18368	481	12	Carubv10010762m|PACid:20888875	1.24195e-16	AT1G05575		unknown protein
isotig21801	isogroup18369	481	21	Bra024053|PACid:22711444	3.65122e-34	AT4G30660		Low temperature and salt responsive protein family
isotig21802	isogroup18370	481	7	Carubv10008066m|PACid:20888987	5.70089e-89	AT1G20960	emb1507	U5 small nuclear ribonucleoprotein helicase, putative
isotig21803	isogroup18371	481	7	901475|PACid:16052354	1.2269e-55	AT2G26760	CYCB1;4	Cyclin B1
isotig21804	isogroup18372	482	25	Bra027030|PACid:22716346	6.25334e-84	AT1G62660		Glycosyl hydrolases family 32 protein
isotig21805	isogroup18373	481	9	Bra020118|PACid:22688489	2.4601e-74	AT5G20640		Protein of unknown function (DUF567)
isotig21807	isogroup18375	481	8	Thhalv10003662m|PACid:20199306	2.86377e-85	AT5G66900		Disease resistance protein (CC-NBS-LRR class) family
isotig21810	isogroup18378	479	88	Thhalv10009257m|PACid:20187211	1.41589e-47	AT1G14450		NADH dehydrogenase (ubiquinone)s
isotig21811	isogroup18379	476	8	Thhalv10016226m|PACid:20180413	4.89592e-99	AT2G31260	APG9, ATAPG9	autophagy 9 (APG9)
isotig21812	isogroup18380	480	8	Carubv10012527m|PACid:20893162	3.219e-22	AT1G21700	ATSWI3C, CHB4, SWI3C	SWITCH/sucrose nonfermenting 3C
isotig21813	isogroup18381	481	7	897877|PACid:16048208	1.54677e-22	AT1G52550		unknown protein
isotig21814	isogroup18382	480	7	AT1G77060.1|PACid:19652049	4.23906e-107	AT1G21440		Phosphoenolpyruvate carboxylase family protein
isotig21815	isogroup18383	480	53	Carubv10024452m|PACid:20902812	1.33452e-31	AT2G31090		unknown protein
isotig21816	isogroup18384	479	6	Thhalv10018256m|PACid:20192425	2.53063e-75	AT1G73980		Phosphoribulokinase / Uridine kinase family
isotig21817	isogroup18385	480	10	323774|PACid:16055665	6.00074e-48	AT3G52240		unknown protein
isotig21818	isogroup18386	479	9	Bra002855|PACid:22693991	5.59846e-79	AT5G56040		Leucine-rich receptor-like protein kinase family protein
isotig21819	isogroup18387	475	11	491781|PACid:16046876	4.03947e-30	AT4G29790		unknown protein
isotig21820	isogroup18388	480	7	Thhalv10007874m|PACid:20186083	9.54359e-77	Thhalv10007874m|PACid:20186083	general transcription factor II H2
isotig21821	isogroup18389	480	21	Carubv10012765m|PACid:20907216	2.39505e-12	Carubv10012765m|PACid:20907216
isotig21822	isogroup18390	480	30	Carubv10010033m|PACid:20891345	4.56e-78	Carubv10010033m|PACid:20891345	20S proteasome beta subunit G1
isotig21823	isogroup18391	480	15	Thhalv10010229m|PACid:20206965	5.64845e-81	AT3G54860	ATVPS33, VPS33	Sec1/munc18-like (SM) proteins superfamily
isotig21824	isogroup18392	480	6	Carubv10023757m|PACid:20902053	8.74434e-31	AT2G26110		Protein of unknown function (DUF761)
isotig21825	isogroup18393	480	8	Bra000489|PACid:22712456	1.48611e-37	Bra000489	Protein of unknown function (DUF295)
isotig21826	isogroup18394	479	10	Thhalv10026503m|PACid:20195767	5.07847e-63	Thhalv10026503m|PACid:20195767	Translation protein SH3-like family protein
isotig21827	isogroup18395	480	33	Thhalv10011896m|PACid:20184808	3.71495e-61	AT1G54210	ATG12A	Ubiquitin-like superfamily protein
isotig21828	isogroup18396	480	18	Thhalv10001084m|PACid:20202535	3.86199e-31	AT4G17310		unknown protein
isotig21829	isogroup18397	480	7	Thhalv10028421m|PACid:20197449	2.68803e-99	AT4G01810		Sec23/Sec24 protein transport family protein
isotig21830	isogroup18398	480	10	Thhalv10017074m|PACid:20181182	5.21592e-61	AT2G37390	NAKR2	Chloroplast-targeted copper chaperone protein
isotig21831	isogroup18399	480	24	Bra024180|PACid:22708423	6.42155e-75	AT4G28830		S-adenosyl-L-methionine-dependent methyltransferases superfamily protein
isotig21832	isogroup18400	478	6	Thhalv10017494m|PACid:20180012	3.05911e-41	AT2G41342		unknown protein
isotig21833	isogroup18401	480	19	Thhalv10001638m|PACid:20189108	3.82018e-84	AT2G44300		Bifunctional inhibitor/lipid-transfer protein/seed storage 2S albumin superfamily protein
isotig21834	isogroup18402	480	12	Thhalv10026998m|PACid:20194011	6.67316e-73	AT4G15990		unknown protein
isotig21835	isogroup18403	478	20	Bra003678|PACid:22699037	2.39622e-37	AT1G77590	LACS9	long chain acyl-CoA synthetase 9
isotig21836	isogroup18404	479	6	Carubv10001428m|PACid:20910673	3.94206e-83	Carubv10001428m|PACid:20910673	ARABIDOPSIS TRITHORAX-RELATED PROTEIN 5
isotig21837	isogroup18405	480	9	Carubv10002165m|PACid:20909562	3.83563e-39	Carubv10002165m|PACid:20909562	Single hybrid motif superfamily protein
isotig21838	isogroup18406	480	6	Thhalv10001935m|PACid:20200440	1.08028e-83	AT2G20210		RNI-like superfamily protein
isotig21839	isogroup18407	480	8	486382|PACid:16034938	5.71668e-91	AT3G59140	ATMRP14, MRP14, ABCC10	multidrug resistance-associated protein 14
isotig21840	isogroup18408	479	16	Carubv10002620m|PACid:20910452	1.17449e-36	AT5G20635		FUNCTIONS IN: molecular_function unknown
isotig21843	isogroup18411	478	9	Thhalv10022838m|PACid:20202335	9.50485e-59	AT5G20290		Ribosomal protein S8e family protein
isotig21844	isogroup18412	481	9	AT4G27480.2|PACid:19645787	1.95222e-15	AT4G27480		Core-2/I-branching beta-1,6-N-acetylglucosaminyltransferase family protein
isotig21845	isogroup18413	479	9	Thhalv10027780m|PACid:20189366	2.33224e-33	AT5G42320		Zn-dependent exopeptidases superfamily protein
isotig21846	isogroup18414	476	7	Thhalv10013918m|PACid:20205380	2.78011e-28	AT5G55440		Protein of unknown function (DUF295)
isotig21847	isogroup18415	478	6	Thhalv10024856m|PACid:20193271	1.49682e-89	Thhalv10024856m|PACid:20193271	MATE efflux family protein
isotig21848	isogroup18416	479	7	Thhalv10017991m|PACid:20190834	9.94519e-88	AT1G67120		ATPases
isotig21849	isogroup18417	479	6	Carubv10012969m|PACid:20898877	1.09775e-92	AT2G16440	MCM4	Minichromosome maintenance (MCM2/3/5) family protein
isotig21850	isogroup18418	479	15	479158|PACid:16052468	4.87568e-88	AT3G16910	AAE7, ACN1	acyl-activating enzyme 7
isotig21851	isogroup18419	479	10	Carubv10001208m|PACid:20907293	4.85151e-67	AT5G23730	RUP2	Transducin/WD40 repeat-like superfamily protein
isotig21852	isogroup18420	479	20	Thhalv10011935m|PACid:20184317	6.178e-33	AT5G41010	NRPB12, NRPD12, NRPE12	DNA directed RNA polymerase, 7 kDa subunit
isotig21853	isogroup18421	480	8	Bra001085|PACid:22708128	1.5547e-99	AT3G03710	RIF10, PNP	polyribonucleotide nucleotidyltransferase, putative
isotig21854	isogroup18422	479	11	Thhalv10012695m|PACid:20204225	3.70785e-85	AT5G20710	BGAL7	beta-galactosidase 7
isotig21855	isogroup18423	479	22	AT2G44110.1|PACid:19638475	4.53433e-51	AT2G44110	MLO15, ATMLO15	Seven transmembrane MLO family protein
isotig21856	isogroup18424	479	7	Carubv10011018m|PACid:20892618	3.6839e-24	AT1G09810	ECT11	evolutionarily conserved C-terminal region 11
isotig21857	isogroup18425	479	41	470515|PACid:16057595	4.12731e-62	AT1G05205		unknown protein
isotig21859	isogroup18427	479	30	Thhalv10018001m|PACid:20191755	1.89367e-13	AT1G65440	GTB1	global transcription factor group B1
isotig21861	isogroup18429	478	7	Thhalv10018079m|PACid:20190941	4.1054e-87	AT1G78280		transferases, transferring glycosyl groups
isotig21862	isogroup18430	478	42	Carubv10020501m|PACid:20905386	3.26607e-75	AT1G70310	SPDS2	spermidine synthase 2
isotig21864	isogroup18432	478	20	Carubv10008350m|PACid:20890878	1.4014e-46	AT1G14650		SWAP (Suppressor-of-White-APricot)/surp domain-containing protein / ubiquitin family protein
isotig21865	isogroup18433	477	6	Thhalv10013258m|PACid:20204043	2.60576e-94	AT5G08740	NDC1	NAD(P)H dehydrogenase C1
isotig21866	isogroup18434	477	9	Thhalv10007540m|PACid:20186921	2.37477e-53	AT1G32200	ATS1, ACT1	phospholipid/glycerol acyltransferase family protein
isotig21867	isogroup18435	479	6	Thhalv10020033m|PACid:20183209	4.66564e-66	AT3G02760		Class II aaRS and biotin synthetases superfamily protein
isotig21868	isogroup18436	480	6	Carubv10028236m|PACid:20914116	1.86444e-16	AT5G61400		Pentatricopeptide repeat (PPR) superfamily protein
isotig21870	isogroup18438	478	10	Thhalv10024402m|PACid:20194463	1.17734e-54	AT4G15840		BTB/POZ domain-containing protein
isotig21871	isogroup18439	475	6	Thhalv10021445m|PACid:20182120	8.82535e-58	AT3G07510		unknown protein
isotig21872	isogroup18440	478	7	906292|PACid:16038362	8.79181e-23	AT3G49780	ATPSK4, ATPSK3 (FORMER SYMBOL), PSK4	phytosulfokine 4 precursor
isotig21873	isogroup18441	478	9	Bra007167|PACid:22715527	1.97446e-81	AT3G55480	PAT2	protein affected traf&#64257
isotig21874	isogroup18442	478	8	Thhalv10019937m|PACid:20181856	1.06633e-36	AT3G17740		unknown protein
isotig21876	isogroup18444	477	11	Carubv10006798m|PACid:20895717	2.914e-78	Carubv10006798m|PACid:20895717	cysteine-rich RLK (RECEPTOR-like protein kinase) 29
isotig21877	isogroup18445	477	7	Thhalv10022706m|PACid:20201945	1.34013e-97	AT2G14530	TBL13	TRICHOME BIREFRINGENCE-LIKE 13
isotig21878	isogroup18446	478	6	483464|PACid:16049011	2.21307e-45	AT2G43520	ATTI2, TI2	trypsin inhibitor protein 2
isotig21879	isogroup18447	479	6	338146|PACid:16055456	6.18485e-78	AT1G62360	STM, BUM1, SHL, WAM1, BUM, WAM	KNOX/ELK homeobox transcription factor
isotig21880	isogroup18448	478	9	AT3G13060.1|PACid:19662634	2.80794e-75	AT3G13060	ECT5	evolutionarily conserved C-terminal region 5
isotig21881	isogroup18449	478	8	Thhalv10007417m|PACid:20187648	9.08514e-83	AT1G34370	STOP1	C2H2 and C2HC zinc fingers superfamily protein
isotig21882	isogroup18450	478	15	AT3G05870.2|PACid:19660198	6.41192e-65	AT3G05870	APC11	anaphase-promoting complex/cyclosome 11
isotig21883	isogroup18451	478	34	Thhalv10017395m|PACid:20180049	3.34047e-60	AT2G42530	COR15B	cold regulated 15b
isotig21884	isogroup18452	477	10	487100|PACid:16056374	1.80857e-19	Bra009538
isotig21885	isogroup18453	477	6	Carubv10025816m|PACid:20911750	1.61817e-68	AT5G44870	LAZ5	Disease resistance protein (TIR-NBS-LRR class) family
isotig21886	isogroup18454	477	7	Thhalv10024792m|PACid:20194683	7.22334e-72	AT5G49555		FAD/NAD(P)-binding oxidoreductase family protein
isotig21887	isogroup18455	477	9	889771|PACid:16064500	1.2021e-94	AT1G22610		C2 calcium/lipid-binding plant phosphoribosyltransferase family protein
isotig21888	isogroup18456	477	6	Thhalv10018334m|PACid:20192514	5.57024e-07	AT1G79080		Pentatricopeptide repeat (PPR) superfamily protein
isotig21889	isogroup18457	477	9	Thhalv10006857m|PACid:20185749	1.6489e-63	AT1G05520		Sec23/Sec24 protein transport family protein
isotig21890	isogroup18458	476	7	Thhalv10026959m|PACid:20194153	1.46697e-06	AT4G36600		Late embryogenesis abundant (LEA) protein
isotig21891	isogroup18459	477	97	Thhalv10005122m|PACid:20199057	7.23866e-78	AT1G65290	mtACP2	mitochondrial acyl carrier protein 2
isotig21892	isogroup18460	475	6	AT1G04640.2|PACid:19649923	2.17441e-88	AT1G04640	LIP2	lipoyltransferase 2
isotig21893	isogroup18461	477	9	Thhalv10013208m|PACid:20205155	3.78185e-47	AT5G20600		FUNCTIONS IN: molecular_function unknown
isotig21894	isogroup18462	477	11	AT5G17340.1|PACid:19672946	1.19182e-59	AT5G17340		Putative membrane lipoprotein
isotig21895	isogroup18463	475	6	890031|PACid:16036688	5.30216e-15	AT1G26900		Pentatricopeptide repeat (PPR) superfamily protein
isotig21896	isogroup18464	477	8	Thhalv10013082m|PACid:20204041	2.77679e-54	AT5G19280	KAPP, RAG1	kinase associated protein phosphatase
isotig21897	isogroup18465	476	18	Carubv10014571m|PACid:20900207	4.72377e-61	AT1G36240		Ribosomal protein L7Ae/L30e/S12e/Gadd45 family protein
isotig21898	isogroup18466	477	8	Bra029500|PACid:22715715	7.74666e-71	Bra029500	cysteine-rich RLK (RECEPTOR-like protein kinase) 39
isotig21899	isogroup18467	474	6	Bra021302|PACid:22704522	1.68076e-65	AT3G18215		Protein of unknown function, DUF599
isotig21900	isogroup18468	477	16	Thhalv10010819m|PACid:20206923	2.37682e-75	AT3G53220		Thioredoxin superfamily protein
isotig21901	isogroup18469	477	6	Carubv10016990m|PACid:20885773	7.80153e-71	AT2G02080	AtIDD4, IDD4	indeterminate(ID)-domain 4
isotig21902	isogroup18470	477	6	Thhalv10013910m|PACid:20204860	4.34228e-47	AT5G22070		Core-2/I-branching beta-1,6-N-acetylglucosaminyltransferase family protein
isotig21903	isogroup18471	477	9	Carubv10011115m|PACid:20889523	7.1549e-51	AT1G06910	TRFL7	TRF-like 7
isotig21906	isogroup18474	476	45	Thhalv10029180m|PACid:20197816	3.84529e-12	Thhalv10029180m|PACid:20197816
isotig21907	isogroup18475	476	8	480636|PACid:16065971	1.25329e-79	AT2G17510	EMB2763	ribonuclease II family protein
isotig21908	isogroup18476	475	6	353556|PACid:16043105	1.57292e-62	AT4G32710		Protein kinase superfamily protein
isotig21909	isogroup18477	474	40	Carubv10010740m|PACid:20889343	1.4411e-32	AT1G22520		Domain of unknown function (DUF543)
isotig21910	isogroup18478	476	11	Bra024617|PACid:22713723	2.65432e-81	AT1G23750		Nucleic acid-binding, OB-fold-like protein
isotig21911	isogroup18479	476	6	358775|PACid:16045323	6.75673e-63	358775|PACid:16045323	TRAF-like superfamily protein
isotig21912	isogroup18480	476	8	333453|PACid:16044419	6.43443e-52	AT1G02040		C2H2-type zinc finger family protein
isotig21913	isogroup18481	475	8	Thhalv10024158m|PACid:20200855	7.5613e-79	Thhalv10024158m|PACid:20200855	Dynamin related protein 4C
isotig21914	isogroup18482	478	15	Thhalv10005164m|PACid:20199867	1.2495e-58	AT3G25882	NIMIN-2	NIM1-interacting 2
isotig21915	isogroup18483	477	7	Thhalv10012981m|PACid:20205292	1.37774e-43	AT5G51290		Diacylglycerol kinase family protein
isotig21916	isogroup18484	476	6	Carubv10028412m|PACid:20911363	8.02956e-91	Bra022570	Glucose-methanol-choline (GMC) oxidoreductase family protein
isotig21917	isogroup18485	476	8	Thhalv10020602m|PACid:20183685	4.22426e-24	AT3G12570	FYD	FYD
isotig21918	isogroup18486	475	8	489576|PACid:16053269	1.41806e-60	AT5G27520	PNC2	peroxisomal adenine nucleotide carrier 2
isotig21919	isogroup18487	475	9	Thhalv10021642m|PACid:20182298	7.05422e-52	AT3G17890		unknown protein
isotig21920	isogroup18488	476	8	Bra036201|PACid:22718037	1.94308e-47	AT3G30260	AGL79	AGAMOUS-like 79
isotig21921	isogroup18489	475	10	Thhalv10010672m|PACid:20207183	1.55126e-17	AT3G55600		Membrane fusion protein Use1
isotig21922	isogroup18490	476	7	Thhalv10014233m|PACid:20203274	5.90181e-68	AT5G58784		Undecaprenyl pyrophosphate synthetase family protein
isotig21924	isogroup18492	475	6	897607|PACid:16048006	2.21564e-32	897607|PACid:16048006
isotig21925	isogroup18493	475	17	Thhalv10007944m|PACid:20186812	1.04562e-43	AT1G22070	TGA3	TGA1A-related gene 3
isotig21926	isogroup18494	476	12	Thhalv10024302m|PACid:20192957	1.10685e-90	AT4G28650		Leucine-rich repeat transmembrane protein kinase family protein
isotig21927	isogroup18495	472	7	Thhalv10002544m|PACid:20196349	3.18967e-52	AT3G25250	AGC2-1, AGC2, OXI1, AtOXI1	AGC (cAMP-dependent, cGMP-dependent and protein kinase C) kinase family protein
isotig21928	isogroup18496	475	9	Thhalv10024314m|PACid:20195011	1.09301e-76	AT4G18780	CESA8, IRX1, ATCESA8, LEW2	cellulose synthase family protein
isotig21929	isogroup18497	474	7	Bra026183|PACid:22697783	1.87444e-45	AT1G14850	NUP155	nucleoporin 155
isotig21930	isogroup18498	475	12	495421|PACid:16038550	4.77188e-48	AT5G53486		unknown protein
[truncated: 20,233 more rows]
