# Supplementary material for: A comprehensive set of transcript sequences of the heavy metal hyperaccumulator Noccaea caerulescens
Source: Front Plant Sci. 2014 Jun 20;5:261. doi: 10.3389/fpls.2014.00261 (PMC4064536; doi:10.3389/fpls.2014.00261)
Supplement: Supplementary file 1 [file DataSheet1.ZIP › S-Tables/78115_Aarts_Table_2.XLSX]

## Sheet: table_S2
Name	Isogroup	Length	ESTs	gi number	description	species	E-Value
isotig20155	isogroup16723	545	21	76162089	SJCHGC01393 protein	Schistosoma japonicum	7.69415e-11
isotig20217	isogroup16785	544	6	182701798	conserved hypothetical protein	Clostridium botulinum NCTC 2916	8.23201e-13
isotig20251	isogroup16819	539	10	403334965	hypothetical protein OXYTRI_13058	Oxytricha trifallax	2.11987e-35
isotig20314	isogroup16882	539	13	302535128	conserved hypothetical protein	Streptomyces sp. C	2.87963e-22
isotig20443	isogroup17011	533	36	189337863	cell wall-associated hydrolase	Burkholderia multivorans ATCC 17616	6.39417e-70
isotig20697	isogroup17265	522	59	403334965	hypothetical protein OXYTRI_13058	Oxytricha trifallax	6.27913e-24
isotig20903	isogroup17471	514	14	260222400	hypothetical protein Csp_D29560	Curvibacter putative symbiont of Hydra magnipapillata	4.48725e-55
isotig20916	isogroup17484	512	21	121592110	conserved hypothetical protein	Vibrio cholerae 2740-80	1.2726e-27
isotig21303	isogroup17871	497	6	380841587	putative RNA-dependent RNA polymerase	Raphanus sativas chrysovirus 1	8.16909e-26
isotig21385	isogroup17953	495	9	404485355	hypothetical protein HMPREF9448_00968	Barnesiella intestinihominis YIT 11860	2.30002e-76
isotig21415	isogroup17983	495	9	297180501	hypothetical protein	uncultured gamma proteobacterium HF0010_05D02	2.98339e-11
isotig21461	isogroup18029	494	17	260222400	hypothetical protein Csp_D29560	Curvibacter putative symbiont of Hydra magnipapillata	2.10922e-28
isotig21515	isogroup18083	490	10	156349458	hypothetical protein NEMVEDRAFT_v1g76701	Nematostella vectensis	3.44039e-11
isotig21720	isogroup18288	484	8	340513871	predicted protein	Trichoderma reesei QM6a	5.63908e-14
isotig02137	isogroup00518	1582	79	421543462	cell wall-associated hydrolase	Neisseria meningitidis NM140	8.4698e-58
isotig02138	isogroup00518	1583	79	386874530	hypothetical protein BD31_I1797	Candidatus Nitrosopumilus salaria BD31	2.207e-52
isotig22166	isogroup18734	467	12	78033432	conserved hypothetical protein	Magnetospirillum gryphiswaldense MSR-1	1.60166e-43
isotig22472	isogroup19040	453	9	350632771	hypothetical protein ASPNIDRAFT_191424	Aspergillus niger ATCC 1015	9.31765e-29
isotig22644	isogroup19212	443	24	189337863	cell wall-associated hydrolase	Burkholderia multivorans ATCC 17616	8.46046e-72
isotig22723	isogroup19291	440	6	290997093	nascent polypeptide-associated complex alpha subunit	Naegleria gruberi	1.122e-46
isotig22981	isogroup19549	421	37	397603477	hypothetical protein THAOC_21441	Thalassiosira oceanica	1.66065e-28
isotig23000	isogroup19568	419	35	403334965	hypothetical protein OXYTRI_13058	Oxytricha trifallax	1.68447e-21
isotig23194	isogroup19762	395	8	260222406	hypothetical protein Csp_D29620	Curvibacter putative symbiont of Hydra magnipapillata	8.35558e-24
isotig23222	isogroup19790	394	13	399117413	hypothetical protein KUM_1451, partial	Taylorella asinigenitalis 14/45	7.46907e-14
isotig23305	isogroup19873	384	8	260222406	hypothetical protein Csp_D29620	Curvibacter putative symbiont of Hydra magnipapillata	3.29989e-27
isotig02711	isogroup00816	1694	94	357045133	hypothetical protein HMPREF9441_00776	Paraprevotella clara YIT 11840	6.87189e-28
isotig02712	isogroup00816	1699	71	357045133	hypothetical protein HMPREF9441_00776	Paraprevotella clara YIT 11840	6.90447e-28
isotig03373	isogroup01147	1276	27	330792165	hypothetical protein DICPUDRAFT_27222	Dictyostelium purpureum	3.15901e-66
isotig03374	isogroup01147	1088	15	5002190	pepstatin-insensitive carboxyl proteinase 1	Amoeba proteus	2.22669e-23
isotig03579	isogroup01250	1752	147	260222400	hypothetical protein Csp_D29560	Curvibacter putative symbiont of Hydra magnipapillata	2.23653e-68
isotig03580	isogroup01250	448	73	189353844	hypothetical protein BMULJ_05093	Burkholderia multivorans ATCC 17616	1.41467e-37
isotig04011	isogroup01466	930	51	189337863	cell wall-associated hydrolase	Burkholderia multivorans ATCC 17616	1.00395e-131
isotig04012	isogroup01466	931	47	189337863	cell wall-associated hydrolase	Burkholderia multivorans ATCC 17616	2.58979e-127
isotig04047	isogroup01484	911	31	10039641	cell wall-associated hydrolase	Burkholderia multivorans ATCC 17616	1.01722e-28
isotig04048	isogroup01484	922	28	10039641	cell wall-associated hydrolase	Burkholderia multivorans ATCC 17616	3.08317e-28
isotig04071	isogroup01496	906	19	260547240	LOW QUALITY PROTEIN: conserved hypothetical protein	Brucella abortus NCTC 8038	1.4658e-32
isotig04072	isogroup01496	909	31	78033430	conserved hypothetical protein	Magnetospirillum gryphiswaldense MSR-1	2.7834e-33
isotig04599	isogroup01760	810	45	296188774	hypothetical protein CLCAR_4307	Clostridium carboxidivorans P7	6.31621e-58
isotig04600	isogroup01760	702	61	189337863	cell wall-associated hydrolase	Burkholderia multivorans ATCC 17616	1.44244e-63
isotig04853	isogroup01887	680	13	319760783	glutathione s-transferase domain-containing protein	Alicycliphilus denitrificans BC	1.34711e-49
isotig04854	isogroup01887	679	13	6723703	glutathione-s-transferase	Polymyxa betae	1.5542e-48
isotig05026	isogroup01973	605	20	296476415	hypothetical protein BOS_19172	Bos taurus	8.13673e-07
isotig05425	isogroup02173	516	14	78033431	hypothetical protein mgI388	Magnetospirillum gryphiswaldense MSR-1	2.16236e-27
isotig05426	isogroup02173	474	14	78033431	hypothetical protein mgI388	Magnetospirillum gryphiswaldense MSR-1	4.92954e-25
isotig05585	isogroup02253	471	10	188025368	hypothetical protein PROSTU_00109	Providencia stuartii ATCC 25827	4.53661e-64
isotig05586	isogroup02253	419	10	188025368	hypothetical protein PROSTU_00109	Providencia stuartii ATCC 25827	3.26135e-43
isotig05797	isogroup02365	606	26	156349174	hypothetical protein NEMVEDRAFT_v1g143109	Nematostella vectensis	2.38643e-07
isotig05844	isogroup02412	3507	319	380841589	putative coat protein	Raphanus sativas chrysovirus 1	1.0858e-40
isotig05933	isogroup02501	2988	116	380841591	putative protease	Raphanus sativas chrysovirus 1	3.75687e-33
isotig06317	isogroup02885	2241	29	380841587	putative RNA-dependent RNA polymerase	Raphanus sativas chrysovirus 1	0
isotig06542	isogroup03110	2064	294	78033430	conserved hypothetical protein	Magnetospirillum gryphiswaldense MSR-1	5.65264e-75
isotig06756	isogroup03324	1949	47	257440385	conserved hypothetical protein, partial	Faecalibacterium prausnitzii A2-165	1.46545e-13
isotig07681	isogroup04249	1636	77	238855136	pG1 protein	Lactobacillus jensenii 269-3	1.28725e-53
isotig07700	isogroup04268	1625	26	78033430	conserved hypothetical protein	Magnetospirillum gryphiswaldense MSR-1	4.11912e-51
isotig08155	isogroup04723	1523	40	78033430	conserved hypothetical protein	Magnetospirillum gryphiswaldense MSR-1	2.89026e-103
isotig08446	isogroup05014	1463	15	403334965	hypothetical protein OXYTRI_13058	Oxytricha trifallax	2.99375e-36
isotig08911	isogroup05479	1386	28	398395179	hypothetical protein MYCGRDRAFT_74254, partial	Zymoseptoria tritici IPO323	5.02815e-35
isotig08915	isogroup05483	1387	76	238855136	pG1 protein	Lactobacillus jensenii 269-3	7.51702e-51
isotig09146	isogroup05714	1351	85	403334966	hypothetical protein OXYTRI_13059	Oxytricha trifallax	8.75076e-17
isotig11188	isogroup07756	1100	10	145515906	hypothetical protein	Paramecium tetraurelia strain d4-2	1.60921e-12
isotig13510	isogroup10078	912	15	145690675	unknown protein	Streptococcus suis 98HAH33	1.45474e-26
isotig13602	isogroup10170	906	22	145690675	unknown protein	Streptococcus suis 98HAH33	4.35408e-27
isotig13817	isogroup10385	879	36	256842688	LOW QUALITY PROTEIN: conserved hypothetical protein	Parabacteroides sp. D13	9.01105e-22
isotig14931	isogroup11499	799	16	6457927	LOW QUALITY PROTEIN: conserved hypothetical protein	Parabacteroides sp. D13	6.8797e-31
isotig14933	isogroup11501	811	8	290988806	hypothetical protein NAEGRDRAFT_67563	Naegleria gruberi	3.06106e-17
isotig01592	isogroup00318	1647	104	238855136	pG1 protein	Lactobacillus jensenii 269-3	1.37857e-58
isotig01593	isogroup00318	1609	79	295691923	pg1 protein, homology to Homo sapiens	Lactobacillus crispatus ST1	1.42745e-49
isotig01594	isogroup00318	1460	62	238855136	pG1 protein	Lactobacillus jensenii 269-3	2.26906e-56
isotig01628	isogroup00330	1608	171	265984664	conserved hypothetical protein	Brucella sp. 83/13	1.13262e-69
isotig01629	isogroup00330	1438	157	265984664	conserved hypothetical protein	Brucella sp. 83/13	2.66966e-70
isotig01630	isogroup00330	1045	48	265984664	conserved hypothetical protein	Brucella sp. 83/13	5.87329e-72
isotig16569	isogroup13137	726	6	323451716	hypothetical protein AURANDRAFT_27149, partial	Aureococcus anophagefferens	1.64017e-19
isotig16902	isogroup13470	702	12	78033430	conserved hypothetical protein	Magnetospirillum gryphiswaldense MSR-1	5.66572e-43
isotig17591	isogroup14159	669	6	78033430	conserved hypothetical protein	Magnetospirillum gryphiswaldense MSR-1	1.50687e-35
isotig17635	isogroup14203	668	28	397603477	hypothetical protein THAOC_21441	Thalassiosira oceanica	7.65992e-43
isotig00138	isogroup00008	2817	299	260222398	hypothetical protein Csp_D29540	Curvibacter putative symbiont of Hydra magnipapillata	1.12631e-71
isotig00139	isogroup00008	2809	288	260222398	hypothetical protein Csp_D29540	Curvibacter putative symbiont of Hydra magnipapillata	9.96714e-67
isotig00140	isogroup00008	2398	230	260222398	hypothetical protein Csp_D29540	Curvibacter putative symbiont of Hydra magnipapillata	1.72244e-72
isotig00141	isogroup00008	2390	219	260222398	hypothetical protein Csp_D29540	Curvibacter putative symbiont of Hydra magnipapillata	1.90239e-67
isotig00142	isogroup00008	2398	209	260222400	hypothetical protein Csp_D29560	Curvibacter putative symbiont of Hydra magnipapillata	7.45966e-80
isotig00143	isogroup00008	2284	264	260222400	hypothetical protein Csp_D29560	Curvibacter putative symbiont of Hydra magnipapillata	2.13123e-54
isotig00144	isogroup00008	2391	208	260222400	hypothetical protein Csp_D29560	Curvibacter putative symbiont of Hydra magnipapillata	2.57032e-95
isotig00145	isogroup00008	2390	198	260222400	hypothetical protein Csp_D29560	Curvibacter putative symbiont of Hydra magnipapillata	7.42534e-80
isotig00146	isogroup00008	2383	197	260222400	hypothetical protein Csp_D29560	Curvibacter putative symbiont of Hydra magnipapillata	2.40963e-95
isotig00147	isogroup00008	2028	188	260222398	hypothetical protein Csp_D29540	Curvibacter putative symbiont of Hydra magnipapillata	1.87527e-73
isotig00148	isogroup00008	2020	177	260222398	hypothetical protein Csp_D29540	Curvibacter putative symbiont of Hydra magnipapillata	2.46853e-68
isotig00149	isogroup00008	1865	195	78033430	conserved hypothetical protein	Magnetospirillum gryphiswaldense MSR-1	1.43941e-59
isotig00150	isogroup00008	1865	174	260222400	hypothetical protein Csp_D29560	Curvibacter putative symbiont of Hydra magnipapillata	5.49862e-80
isotig00151	isogroup00008	1858	173	260222400	hypothetical protein Csp_D29560	Curvibacter putative symbiont of Hydra magnipapillata	3.49359e-97
isotig00152	isogroup00008	1495	153	189353843	hypothetical protein BMULJ_05092	Burkholderia multivorans ATCC 17616	1.91998e-42
isotig00153	isogroup00008	1239	82	260222398	hypothetical protein Csp_D29540	Curvibacter putative symbiont of Hydra magnipapillata	5.03091e-76
isotig00154	isogroup00008	1231	71	260222398	hypothetical protein Csp_D29540	Curvibacter putative symbiont of Hydra magnipapillata	8.76434e-71
isotig00155	isogroup00008	942	100	189353844	hypothetical protein BMULJ_05093	Burkholderia multivorans ATCC 17616	9.46204e-60
isotig18555	isogroup15123	621	6	293596772	conserved hypothetical protein	Listeria monocytogenes J2818	1.27227e-15
isotig18862	isogroup15430	606	15	418467181	hypothetical protein SMCF_951	Streptomyces coelicoflavus ZG0656	2.34369e-73
isotig19203	isogroup15771	583	7	403334965	hypothetical protein OXYTRI_13058	Oxytricha trifallax	6.85111e-14
isotig19766	isogroup16334	557	10	422293454	transcript antisense to ribosomal rna protein	Nannochloropsis gaditana CCMP526	9.20056e-22
isotig19941	isogroup16509	556	29	403334965	hypothetical protein OXYTRI_13058	Oxytricha trifallax	2.421e-25
