# Supplementary material for: A comprehensive set of transcript sequences of the heavy metal hyperaccumulator Noccaea caerulescens
Source: Front Plant Sci. 2014 Jun 20;5:261. doi: 10.3389/fpls.2014.00261 (PMC4064536; doi:10.3389/fpls.2014.00261)
Supplement: Supplementary file 1 [file DataSheet1.ZIP › S-Tables/78115_Aarts_Table_3.XLSX]

## Sheet: Sheet1
Name	Isogroup	Length	Reads	gi number	Description	Species	E-Value
A. thaliana
isotig20632	isogroup17200	524	52	3549668	putative protein	Arabidopsis thaliana	1.56e-17
isotig20797	isogroup17365	518	7	4734013	Putative TNP1-like transposon protein	Arabidopsis thaliana	1.57e-07
isotig20804	isogroup17372	515	6	4309703	putative transposon protein	Arabidopsis thaliana	5.88e-54
isotig20944	isogroup17512	512	7	4309702	putative transposon protein	Arabidopsis thaliana	7.25e-96
isotig21104	isogroup17672	501	6	116830453	unknown	Arabidopsis thaliana	2.99e-14
isotig02191	isogroup00546	1322	48	2583130	putative non-LTR retroelement reverse transcriptase	Arabidopsis thaliana	7.07e-15
isotig02192	isogroup00546	1100	40	2583130	putative non-LTR retroelement reverse transcriptase	Arabidopsis thaliana	3e-15
isotig22944	isogroup19512	413	7	4432794	putative TNP2-like transposon protein	Arabidopsis thaliana	2.66e-49
isotig04099	isogroup01510	1267	38	4539436	putative reverse-transcriptase-like protein	Arabidopsis thaliana	4e-26
isotig05375	isogroup02148	572	5	4544375	putative non-LTR retroelement reverse transcriptase	Arabidopsis thaliana	5.27e-14
isotig05633	isogroup02277	481	5	5732064	putative non-LTR retroelement reverse transcriptase	Arabidopsis thaliana	1.58e-14
isotig08179	isogroup04747	1520	27	18491275	At2g45000/T14P1.20	Arabidopsis thaliana	1.23e-97
isotig11722	isogroup08290	1049	56	9294244	copia retroelement pol polyprotein-like	Arabidopsis thaliana	4.6e-16
isotig12674	isogroup09242	973	44	11994173	unnamed protein product	Arabidopsis thaliana	4.29e-72
isotig01645	isogroup00335	1280	151	7019663	putative protein	Arabidopsis thaliana	4.68e-25
isotig17161	isogroup13729	687	12	1871179	hypothetical protein	Arabidopsis thaliana	4.51e-07
Other plants
isotig20822	isogroup17390	517	12	255589400	conserved hypothetical protein	Ricinus communis	1.7e-24
isotig21506	isogroup18074	491	10	255589964	conserved hypothetical protein	Ricinus communis	1.26e-13
isotig23140	isogroup19708	401	7	255590094	conserved hypothetical protein	Ricinus communis	6.88e-13
isotig02484	isogroup00702	1766	291	357436101	ATP synthase subunit alpha	Medicago truncatula	2.29e-53
isotig03061	isogroup00991	1556	26	255590599	conserved hypothetical protein	Ricinus communis	3.34e-24
isotig03080	isogroup01000	783	36	228485369	hypothetical protein	Arabis alpina	3.33e-17
isotig10514	isogroup07082	1170	156	55168340	unknown protein	Oryza sativa Japonica Group	1.19e-26
isotig11367	isogroup07935	1082	19	55168340	unknown protein	Oryza sativa Japonica Group	2.47e-47
isotig15115	isogroup11683	808	7	32455725	hypothetical protein BrnaMpl_p2	Brassica napus	8.91e-20
isotig15291	isogroup11859	797	8	323435034	hypothetical protein BevumaM_p010	Beta vulgaris subsp. maritima	9.41e-30
isotig16074	isogroup12642	754	42	147742781	hypothetical protein	Brassica rapa	4.77e-12
isotig17124	isogroup13692	697	20	224166222	predicted protein	Populus trichocarpa	3.32e-19
isotig17413	isogroup13981	682	7	228485369	hypothetical protein	Arabis alpina	1.09e-11
isotig18034	isogroup14602	647	10	6272381	hypothetical protein	Arabis alpina	3.32e-72
isotig19030	isogroup15598	596	8	158828301	non-LTR reverse transcriptase	Arabidopsis cebennensis	1.5e-18
isotig19249	isogroup15817	583	10	8778340	non-LTR reverse transcriptase	Arabidopsis cebennensis	4.38e-18
isotig19511	isogroup16079	575	8	302766938	hypothetical protein SELMODRAFT_8619	Selaginella moellendorffii	6.71e-07
