# Supplementary material for: A comprehensive set of transcript sequences of the heavy metal hyperaccumulator Noccaea caerulescens
Source: Front Plant Sci. 2014 Jun 20;5:261. doi: 10.3389/fpls.2014.00261 (PMC4064536; doi:10.3389/fpls.2014.00261)
Supplement: Supplementary file 1 [file DataSheet1.ZIP › S-Tables/78115_Aarts_Table_4.XLS]

## Sheet: Sheet1
Pathway_ID	Description	Isogroup counts	EC counts
LIPAS-PWY	triacylglycerol degradation	66	2
PWY-1081	homogalacturonan degradation	65	2
PWY-5484	glycolysis II (from fructose-6P)	58	2
TRNA-CHARGING-PWY	tRNA charging	57	6
PWY-4302	aerobic respiration (alternative oxidase pathway)	52	4
PWY-5461	betanidin degradation	50	2
PWY-101	photosynthesis light reactions	43	4
PWY-6842	glutathione-mediated detoxification II	37	1
LIPASYN-PWY	phospholipases	36	5
PWYQT-4481	TCA cycle variation V (plant)	35	5
PWY-621	sucrose degradation III	34	3
PWY-5136	fatty acid &beta;-oxidation II (peroxisome)	31	2
PWY-5176	coumarin biosynthesis (via 2-coumarate)	31	6
PWY-6348	phosphate acquisition	31	3
PWY-3742	tetrahydrofolate biosynthesis II	27	2
BGALACT-PWY	lactose degradation III	26	1
PWY-181	photorespiration	25	7
PWY0-1319	CDP-diacylglycerol biosynthesis II	24	3
PWY-6352	3-phosphoinositide biosynthesis	23	1
PWY-6351	D-myo-inositol (1,4,5)-trisphosphate biosynthesis	22	3
PWY-6773	callose biosynthesis	22	3
PWY-5079	phenylalanine degradation III	21	1
PWY-5800	xylan biosynthesis	21	2
PWY-6126	adenosine nucleotides de novo biosynthesis	21	1
PWY-622	starch biosynthesis	21	1
TRESYN-PWY	trehalose biosynthesis I	21	3
PWY-1061	homogalacturonan biosynthesis	20	1
PWY-5129	sphingolipid biosynthesis (plants)	19	3
PWY-6902	chitin degradation II	19	1
PWY0-163	salvage pathways of pyrimidine ribonucleotides	18	3
PWY1F-823	leucopelargonidin and leucocyanidin biosynthesis	18	2
PWY-3301	sinapate ester biosynthesis	18	3
PWY-5381	pyridine nucleotide cycling (plants)	18	2
PWY-6936	seleno-amino acid biosynthesis	18	1
PWYQT-4471	glucosinolate biosynthesis from dihomomethionine	18
PYRUVDEHYD-PWY	pyruvate decarboxylation to acetyl CoA	18	5
PWY-3781	aerobic respiration (cytochrome c)	17	2
PWYQT-4475	glucosinolate biosynthesis from hexahomomethionine	17	7
PWY-6717	(1,4)-&beta;-xylan degradation	16	6
PWY-2724	alkane oxidation	15	1
PWY-2902	cytokinins-<i>O</i>-glucoside biosynthesis	15	1
PWY-5687	pyrimidine ribonucleotides interconversion	15	1
PWY-7061	glutamate-glutamine shuttle	15	4
METHIONINE-DEG1-PWY	methionine degradation I (to homocysteine)	14	2
OXIDATIVEPENT-PWY	pentose phosphate pathway (oxidative branch)	14	3
PWY-2083	isoflavonoid biosynthesis II	14	1
PWY-321	cutin biosynthesis	14	2
PWY-6724	starch degradation II	14	1
PWY-735	jasmonic acid biosynthesis	14	1
TRIGLSYN-PWY	triacylglycerol biosynthesis	14	19
TRPSYN-PWY	tryptophan biosynthesis	14	4
PWY-5989	stearate biosynthesis II (bacteria and plants)	13	2
PWY-6837	fatty acid beta-oxidation V (unsaturated, odd number, di-isomerase-dependent)	13	2
RIBOSYN2-PWY	flavin biosynthesis I (bacteria and plants)	13	1
VALDEG-PWY	valine degradation I	13	3
DETOX1-PWY	superoxide radicals degradation	12	2
NONOXIPENT-PWY	pentose phosphate pathway (non-oxidative branch)	12	4
PWY-1042	glycolysis IV (plant cytosol)	12	5
PWY-5791	1,4-dihydroxy-2-naphthoate biosynthesis II (plants)	12	1
PWY-5980	xylogalacturonan biosynthesis	12	5
SULFMETII-PWY	sulfate reduction II (assimilatory)	12	1
ETHYL-PWY	ethylene biosynthesis I (plants)	11	2
PWY-2261	ascorbate glutathione cycle	11	1
PWY-4381	fatty acid biosynthesis initiation I	11	3
PWY-5097	lysine biosynthesis VI	11	1
PWY-5188	tetrapyrrole biosynthesis I	11	1
PWY-5321	quercetin glucoside biosynthesis (Arabidopsis)	11	1
PWY-5410	traumatin and (<i>Z</i>)-3-hexen-1-yl acetate biosynthesis	11	1
PWY-5486	pyruvate fermentation to ethanol II	11	2
PWY-5936	xyloglucan biosynthesis	11	1
PWY-6362	1D-<i>myo</i>-inositol hexakisphosphate biosynthesis II (mammalian)	11	1
PWY-6786	detoxification of reactive carbonyls in chloroplasts	11	1
CYANCAT-PWY	cyanate degradation	10	2
PWY0-1182	trehalose degradation II (trehalase)	10	3
PWY-282	cuticular wax biosynthesis	10	2
PWY-2901	cytokinins 9-<i>N</i>-glucoside biosynthesis	10	1
PWY-361	phenylpropanoid biosynthesis	10	2
PWY-4081	glutathione redox reactions I	10	3
PWY-5788	IAA degradation V	10	5
PWY-6051	2,4,6-trinitrotoluene degradation	10
PWY-6823	molybdenum cofactor biosynthesis	10	3
PWY-5868	simple coumarins biosynthesis	9	1
PWY-5947	lutein biosynthesis	9	1
PWY-6121	5-aminoimidazole ribonucleotide biosynthesis I	9	4
PWY-6927	chlorophyll <i>a</i> degradation II	9	1
PWY-861	dhurrin biosynthesis	9
PWYQT-4437	UDP-glucose biosynthesis (from glucose 6-phosphate)	9	2
PYRIDNUCSYN-PWY	NAD biosynthesis I (from aspartate)	9	3
SERSYN-PWY	serine biosynthesis	9	2
HISTSYN-PWY	histidine biosynthesis	8	6
NONMEVIPP-PWY	methylerythritol phosphate pathway	8	7
PWY0A-6303	methyl indole-3-acetate interconversion	8	2
PWY-4321	glutamate degradation IV	8	2
PWY-4821	UDP-D-xylose and UDP-D-glucuronate biosynthesis	8	2
PWY490-4	asparagine biosynthesis III (tRNA-dependent)	8	3
PWY-5080	very long chain fatty acid biosynthesis I	8	1
PWY-5286	anthocyanidin sophoroside metabolism	8	1
PWY-5765	1,3,5-trimethoxybenzene biosynthesis	8	1
PWY-5884	wax esters biosynthesis I	8	2
PWY-6118	glycerol-3-phosphate shuttle	8	5
PWY-6317	galactose degradation I (Leloir pathway)	8	1
PWY-6554	1D-<i>myo</i>-inositol hexakisphosphate biosynthesis V (from Ins(1,3,4)P3)	8	2
PWY-6859	<i>all-trans</i>-farnesol biosynthesis	8	1
PWYQT-4429	CO<sub>2</sub> fixation into oxaloacetate (anapleurotic)	8	1
SUCSYN-PWY	sucrose biosynthesis	8	3
GLUTORN-PWY	ornithine biosynthesis	7	4
MALATE-ASPARTATE-SHUTTLE-PWY	aspartate degradation II	7	1
PWY0-166	pyrimidine deoxyribonucleotides <i>de novo</i> biosynthesis I	7	3
PWY-283	benzoate degradation II (aerobic and anaerobic)	7	1
PWY-3461	tyrosine biosynthesis II	7	2
PWY-3941	&beta;-alanine biosynthesis II	7	1
PWY-5172	acetyl-CoA biosynthesis III (from citrate)	7	1
PWY-5350	thiosulfate disproportionation III (rhodanese)	7	1
PWY-5386	methylglyoxal degradation I	7	1
PWY-5670	epoxysqualene biosynthesis	7	4
PWY-6109	mangrove triterpenoid biosynthesis	7	2
PWY-6163	chorismate biosynthesis from 3-dehydroquinate	7	2
PWY-6475	<i>trans</i>-lycopene biosynthesis II (plants)	7	1
PWY-6483	ceramide degradation	7	1
PWY-7039	phosphatidate metabolism, as a signaling molecule	7	2
PWY-7048	malate-oxaloacetate shuttle II	7	2
PWY-922	mevalonate pathway I	7	1
VALSYN-PWY	valine biosynthesis	7	1
GLUCONEO-PWY	gluconeogenesis I	6	2
LEU-DEG2-PWY	leucine degradation I	6	3
PWY-1001	cellulose biosynthesis	6	1
PWY4FS-6	phosphatidylethanolamine biosynthesis II	6	1
PWY-5070	gibberellin biosynthesis I (non C-3, non C-13 hydroxylation)	6	2
PWY-5272	abscisic acid glucose ester biosynthesis	6	2
PWY-6124	inosine-5'-phosphate biosynthesis II	6	3
PWY-6147	6-hydroxymethyl-dihydropterin diphosphate biosynthesis I	6	4
PWY-66	GDP-L-fucose biosynthesis I (from GDP-D-mannose)	6	2
PWY-762	phospholipid desaturation	6	1
PWY-882	ascorbate biosynthesis I (L-galactose pathway)	6	5
TYRFUMCAT-PWY	tyrosine degradation I	6	4
UDPNACETYLGALSYN-PWY	UDP-<i>N</i>-acetyl-D-glucosamine biosynthesis II	6	5
ASPARAGINE-DEG1-PWY	asparagine degradation I	5	1
BSUBPOLYAMSYN-PWY	spermidine biosynthesis I	5	2
COA-PWY	coenzyme A biosynthesis	5	3
HOMOSERSYN-PWY	homoserine biosynthesis	5	1
LYSINE-DEG2-PWY	lysine degradation II	5	3
PWY-1801	formaldehyde oxidation II (glutathione-dependent)	5	2
PWY1F-467	phenylpropanoid biosynthesis, initial reactions	5	1
PWY-3261	UDP-L-rhamnose biosynthesis	5	1
PWY-43	putrescine biosynthesis II	5	2
PWY-4861	UDP-D-galacturonate biosynthesis I (from UDP-D-glucuronate)	5	2
PWY-4984	urea cycle	5	1
PWY-5068	chlorophyll cycle	5	1
PWY-5147	oleate biosynthesis I (plants)	5	1
PWY-5153	anthocyanin biosynthesis (delphinidin 3-O-glucoside)	5	1
PWY-5669	phosphatidylethanolamine biosynthesis I	5	1
PWY-5774	saponin biosynthesis IV	5	1
PWY-5859	eugenol and isoeugenol biosynthesis	5	1
PWY-5934	iron reduction and absorption	5	3
PWY-5945	zeaxanthin, antheraxanthin and violaxanthin interconversion	5
PWY-5986	ammonium transport	5
PWY-6164	3-dehydroquinate biosynthesis I	5	1
PWY-6303	methyl indole-3-acetate interconversion	5	1
PWY-6363	D-<i>myo</i>-inositol (1,4,5)-trisphosphate degradation	5	1
PWY-6792	scopoletin biosynthesis	5	1
PWY-6952	glycerophosphodiester degradation	5	3
PWY-7060	ornithine-citrulline shuttle	5	2
PWY-782	glycolipid desaturation	5	1
SALVADEHYPOX-PWY	adenosine nucleotides degradation II	5	3
GLUTAMINDEG-PWY	glutamine degradation I	4	1
PWY0-1301	melibiose degradation	4	1
PWY0-1313	acetate conversion to acetyl-CoA	4	1
PWY0-1507	biotin biosynthesis from 7-keto-8-aminopelargonate	4	1
PWY0-662	PRPP biosynthesis I	4	1
PWY-1581	plastoquinol-9 biosynthesis I	4	1
PWY-1822	indole-3-acetate activation I	4	1
PWY-2681	<i>trans</i>-zeatin biosynthesis	4	1
PWY-3341	proline biosynthesis III	4	2
PWY-3462	phenylalanine biosynthesis II	4	1
PWY-381	nitrate reduction II (assimilatory)	4	2
PWY-4661	1D-<i>myo</i>-inositol hexakisphosphate biosynthesis III (<i>Spirodela polyrrhiza</i>)	4	1
PWY-4702	phytate degradation I	4	1
PWY-4841	UDP-D-glucuronate biosynthesis (from <i>myo</i>-inositol)	4	1
PWY4FS-4	phosphatidylcholine biosynthesis IV	4	3
PWY-5269	cardiolipin biosynthesis II	4	1
PWY-5307	gentiodelphin biosynthesis	4	2
PWY-5340	sulfate activation for sulfonation	4	1
PWY-5466	matairesinol biosynthesis	4	1
PWY-5474	hydroxycinnamic acid tyramine amides biosynthesis	4	1
PWY-5686	uridine-5'-phosphate biosynthesis	4	5
PWY-5698	allantoin degradation to ureidoglycolate II (ammonia producing)	4	1
PWY-581	indole-3-acetate biosynthesis II	4	1
PWY-5957	nicotianamine biosynthesis	4	1
PWY-6233	jasmonoyl-amino acid conjugates biosynthesis II	4	1
PWY-6442	spermidine hydroxycinnamic acid conjugates biosynthesis	4	1
PWY-6527	stachyose degradation	4	2
PWY-6549	glutamine biosynthesis III	4	3
PWY-6556	pyrimidine ribonucleosides degradation II	4	1
PWY-6596	adenosine nucleotides degradation I	4	1
PWY-6605	adenine and adenosine salvage II	4	1
PWY-6613	tetrahydrofolate salvage from 5,10-methenyltetrahydrofolate	4	1
PWY-6730	methylhalides biosynthesis (plants)	4	1
PWY-6845	nitric oxide biosynthesis (plants)	4	2
PWY-699	brassinosteroid biosynthesis I	4	1
ALANINE-DEG3-PWY	alanine degradation III	3	1
HOMOSER-THRESYN-PWY	threonine biosynthesis from homoserine	3	2
PROUT-PWY	proline degradation	3	2
PWY0-501	lipoate biosynthesis and incorporation I	3	2
PWY-1422	vitamin E biosynthesis	3	1
PWY-2821	glucosinolate biosynthesis from phenylalanine	3
PWY-4203	volatile benzenoid biosynthesis I (ester formation)	3	1
PWY-4985	mimosine biosynthesis	3	1
PWY4FS-13	extended VTC2 cycle	3	1
PWY-5083	NAD/NADH phosphorylation and dephosphorylation	3	1
PWY-5098	chlorophyll <i>a</i> degradation I	3	1
PWY-5120	geranylgeranyldiphosphate biosynthesis	3	2
PWY-5194	siroheme biosynthesis	3	1
PWY-5271	phaseic acid biosynthesis	3	1
PWY-5284	shisonin biosynthesis	3	1
PWY-5729	vestitol and sativan biosynthesis	3	1
PWY-5751	phenylethanol biosynthesis	3	1
PWY-5905	hypusine biosynthesis	3	1
PWY-5921	L-glutamine biosynthesis II (tRNA-dependent)	3	1
PWY-6019	pseudouridine degradation	3	2
PWY-6137	copper transport II	3	3
PWY-63	UDP-L-arabinose biosynthesis I (from UDP-xylose)	3	1
PWY-6430	thymine degradation	3	1
PWY-6441	spermine and spermidine degradation III	3	2
PWY-6466	pyridoxal 5'-phosphate biosynthesis II	3	1
PWY-6546	brassinosteroids inactivation	3
PWY-6607	guanosine nucleotides degradation I	3	1
PWY-6697	oxalate degradation IV	3	2
PWY-6754	<i>S</i>-methyl-5'-thioadenosine degradation I	3	2
PWY-6806	carotenoid cleavage dioxygenases	3	5
PWY-6840	homoglutathione biosynthesis	3	4
PWY-695	abscisic acid biosynthesis	3	2
PWY-702	methionine biosynthesis II	3	2
PWY-82	UDP-L-arabinose biosynthesis II (from L-arabinose)	3	1
PWYQT-4427	sulfolipid biosynthesis	3	2
PWYQT-4450	aliphatic glucosinolate biosynthesis, side chain elongation cycle	3	1
THIOREDOX-PWY	thioredoxin pathway	3	2
GLUTAMATE-DEG1-PWY	glutamate degradation I	2	1
GLUTSYNIII-PWY	glutamate biosynthesis III	2	1
GLYSYN-ALA-PWY	glycine biosynthesis III	2	1
ILEUDEG-PWY	isoleucine degradation I	2	1
LARABITOLUTIL-PWY	xylitol degradation	2	2
LEUSYN-PWY	leucine biosynthesis	2	1
PANTO-PWY	phosphopantothenate biosynthesis I	2	2
PLPSAL-PWY	pyridoxal 5'-phosphate salvage pathway	2	2
PWY0-541	cyclopropane fatty acid (CFA) biosynthesis	2	1
PWY-1269	CMP-KDO biosynthesis I	2	1
PWY-2501	fatty acid &alpha;-oxidation I	2	1
PWY-2781	<i>cis</i>-zeatin biosynthesis	2	1
PWY-2841	cytokinins degradation	2	1
PWY-2	putrescine degradation IV	2	2
PWY-3841	folate transformations II	2	2
PWY-401	glycolipid biosynthesis	2	2
PWY-4021	&beta;-alanine betaine biosynthesis	2	1
PWY4FS-11	ascorbate biosynthesis II (L-gulose pathway)	2
PWY4FS-2	phosphatidylcholine biosynthesis II	2	2
PWY-5027	phylloquinol biosynthesis	2	1
PWY-5034	GA<sub>12</sub> biosynthesis	2
PWY-5048	rosmarinic acid biosynthesis I	2
PWY-5049	rosmarinic acid biosynthesis II	2	1
PWY-5059	pinobanksin biosynthesis	2	1
PWY-5060	luteolin biosynthesis	2	1
PWY-5107	phytol salvage pathway	2	2
PWY-5111	CMP-KDO biosynthesis II (from D-arabinose 5-phosphate)	2	1
PWY-5113	UDP-D-apiose biosynthesis (from UDP-D-glucuronate)	2	1
PWY-5125	anthocyanin biosynthesis (pelargonidin 3-O-glucoside, cyanidin 3-O-glucoside)	2	5
PWY-5138	unsaturated, even numbered fatty acid &beta;-oxidation	2	1
PWY-5139	pelargonidin conjugates biosynthesis	2	1
PWY-5148	acyl-CoA hydrolysis	2	1
PWY-5337	stachyose biosynthesis	2	1
PWY-5338	galactosylcyclitol biosynthesis	2	1
PWY-5389	methylthiopropionate biosynthesis	2	1
PWY-5691	urate degradation to allantoin	2	2
PWY-5704	urea degradation II	2	2
PWY-5725	farnesene biosynthesis	2	1
PWY-5946	&delta;-carotene biosynthesis	2	3
PWY-5975	furaneol biosynthesis	2
PWY-5992	thalianol and derivatives biosynthesis	2	1
PWY-601	glucosinolate biosynthesis from tryptophan	2
PWY-6066	IAA biosynthesis VII	2	1
PWY-6213	cadmium transport I	2	5
PWY-6369	inositol pyrophosphates biosynthesis	2	1
PWY-6424	sitosterol biosynthesis	2	3
PWY-6444	benzoate biosynthesis II (CoA-independent, non-&beta;-oxidative)	2	1
PWY-6606	guanosine nucleotides degradation II	2	1
PWY-6619	adenine and adenosine salvage VI	2	1
PWY-6684	glucosinolate breakdown (via thiocyanate-forming protein)	2	1
PWY-6755	<i>S</i>-methyl-5-thio-&alpha;-D-ribose 1-phosphate degradation	2	1
PWY-6762	salicylate glucosides biosynthesis IV	2	1
PWY-6803	phosphatidylcholine acyl editing	2	1
PWY-6910	hydroxymethylpyrimidine salvage	2	3
PWY-701	methionine degradation II	2	1
PWY-7036	very long chain fatty acid biosynthesis II	2	2
PWY-84	resveratrol biosynthesis	2	3
PWYQT-4432	glutathione degradation	2	1
PWYQT-4470	&gamma;-glutamyl cycle (plant pathway)	2	3
PWYQT-4473	glucosinolate biosynthesis from tetrahomomethionine	2
PWYQT-4476	indole glucosinolate breakdown (insect chewing induced)	2
ARGSPECAT-PWY	spermine biosynthesis	1	1
CALVIN-PWY	Calvin-Benson-Bassham cycle	1	1
GLUTAMATE-SYN2-PWY	glutamate biosynthesis II	1	1
GLYCLEAV-PWY	glycine cleavage	1	1
ILEUSYN-PWY	isoleucine biosynthesis I (from threonine)	1	1
MANNCAT-PWY	D-mannose degradation	1	1
NAGLIPASYN-PWY	lipid IV<sub>A</sub> biosynthesis	1	1
P401-PWY	cyanide degradation	1	1
PWY0-1264	biotin-carboxyl carrier protein assembly	1	1
PWY0-1535	D-serine degradation	1	1
PWY0-461	lysine degradation I	1	1
PWY-1881	formate oxidation to CO<sub>2</sub>	1	1
PWY1F-353	glycine betaine biosynthesis III (plants)	1	1
PWY1F-FLAVSYN	flavonoid biosynthesis	1	1
PWY-3101	flavonol biosynthesis	1	1
PWY-3385	choline biosynthesis I	1	1
PWY-3881	mannitol biosynthesis	1	1
PWY-4101	sorbitol degradation I	1	1
PWY-4261	glycerol degradation I	1	2
PWY-4781	phytate degradation II	1	2
PWY-5035	gibberellin biosynthesis III (early C-13 hydroxylation)	1	1
PWY-5046	2-oxoisovalerate decarboxylation to isobutanoyl-CoA	1	1
PWY-5063	phytyl diphosphate biosynthesis	1	2
PWY-5084	2-oxoglutarate decarboxylation to succinyl-CoA	1	5
PWY-5168	ferulate and sinapate biosynthesis	1	1
PWY-5267	glucosinolate breakdown	1
PWY-5326	sulfite oxidation IV	1	1
PWY-5362	&Delta;6-hexadecenoate biosynthesis	1	3
PWY-5390	rutin biosynthesis	1	1
PWY-5394	betalamic acid biosynthesis	1	1
PWY-5434	(3<i>E</i>)-4,8-dimethylnona-1,3,7-triene biosynthesis	1	1
PWY-5469	sesamin biosynthesis	1	2
PWY-5476	cornusiin E biosynthesis	1	1
PWY-5481	pyruvate fermentation to lactate	1	9
PWY-5872	ubiquinol-10 biosynthesis (eukaryotic)	1	1
PWY-5876	magnoflorine biosynthesis	1	2
PWY-5912	2'-deoxymugineic acid phytosiderophore biosynthesis	1	1
PWY-5971	palmitate biosynthesis II (bacteria and plants)	1	1
PWY-6316	aromatic polyketides biosynthesis	1	3
PWY-641	proanthocyanidin biosynthesis from flavanols	1
PWY-6468	&omega;- hydroxylation of laurate	1	2
PWY-6482	diphthamide biosynthesis	1	1
PWY-6502	oxidized GTP and dGTP detoxification	1	1
PWY-6515	phloridzin biosynthesis	1	1
PWY-6577	farnesylcysteine salvage pathway	1	3
PWY-6599	guanine and guanosine salvage II	1	1
PWY-6745	phytochelatins biosynthesis	1	2
PWY-6799	fatty acid biosynthesis (plant mitochondria)	1	1
PWY-6804	diacylglycerol biosynthesis (PUFA enrichment in oilseed)	1	2
PWY-6890	4-amino-2-methyl-5-diphosphomethylpyrimidine biosynthesis	1	1
PWY-6898	thiamin salvage III	1	2
PWY-6909	thiazole biosynthesis III (eukaryotes)	1
PWY-6931	seleno-amino acid detoxification and volatilization I	1	5
PWY-6	GDP-L-fucose biosynthesis II (from L-fucose)	1	1
XYLCAT-PWY	xylose degradation I	1	1
