# Supplementary material for: A comprehensive set of transcript sequences of the heavy metal hyperaccumulator Noccaea caerulescens
Source: Front Plant Sci. 2014 Jun 20;5:261. doi: 10.3389/fpls.2014.00261 (PMC4064536; doi:10.3389/fpls.2014.00261)
Supplement: Supplementary file 1 [file DataSheet1.ZIP › S-Tables/78115_Aarts_Table_5.XLSX]

## Sheet: table_S6_2
Table S5. Gene Ontology (GO) annotation of Noccaea caerulescens isogroups composed of sequence contigs
Name	Isogroup	Isogroup	GO id	Term
contig00001	isogroup00001	GO:0005507	copper ion binding	molecular_function
contig00001	isogroup00001	GO:0006457	protein folding	biological_process
contig00001	isogroup00001	GO:0009793	embryo development ending in seed dormancy	biological_process
contig00003	isogroup00001	GO:0000023	maltose metabolic process	biological_process
contig00003	isogroup00001	GO:0003674	molecular_function	molecular_function
contig00003	isogroup00001	GO:0006098	pentose-phosphate shunt	biological_process
contig00003	isogroup00001	GO:0009535	chloroplast thylakoid membrane	cellular_component
contig00003	isogroup00001	GO:0009902	chloroplast relocation	biological_process
contig00003	isogroup00001	GO:0010027	thylakoid membrane organization	biological_process
contig00003	isogroup00001	GO:0010190	cytochrome b6f complex assembly	biological_process
contig00003	isogroup00001	GO:0010207	photosystem II assembly	biological_process
contig00003	isogroup00001	GO:0019252	starch biosynthetic process	biological_process
contig00003	isogroup00001	GO:0034660	ncRNA metabolic process	biological_process
contig00003	isogroup00001	GO:0043085	positive regulation of catalytic activity	biological_process
contig00005	isogroup00001	GO:0003677	DNA binding	molecular_function
contig00005	isogroup00001	GO:0003700	sequence-specific DNA binding transcription factor activity	molecular_function
contig00005	isogroup00001	GO:0005515	protein binding	molecular_function
contig00005	isogroup00001	GO:0005634	nucleus	cellular_component
contig00005	isogroup00001	GO:0006355	regulation of transcription, DNA-dependent	biological_process
contig00005	isogroup00001	GO:0009414	response to water deprivation	biological_process
contig00005	isogroup00001	GO:0009737	response to abscisic acid stimulus	biological_process
contig00005	isogroup00001	GO:0009873	ethylene mediated signaling pathway	biological_process
contig00005	isogroup00001	GO:0043565	sequence-specific DNA binding	molecular_function
contig00005	isogroup00001	GO:0045892	negative regulation of transcription, DNA-dependent	biological_process
contig00007	isogroup00001	GO:0003674	molecular_function	molecular_function
contig00007	isogroup00001	GO:0008150	biological_process	biological_process
contig00008	isogroup00001	GO:0003674	molecular_function	molecular_function
contig00008	isogroup00001	GO:0008150	biological_process	biological_process
contig00011	isogroup00001	GO:0000271	polysaccharide biosynthetic process	biological_process
contig00011	isogroup00001	GO:0000902	cell morphogenesis	biological_process
contig00011	isogroup00001	GO:0005200	structural constituent of cytoskeleton	molecular_function
contig00011	isogroup00001	GO:0005515	protein binding	molecular_function
contig00011	isogroup00001	GO:0005737	cytoplasm	cellular_component
contig00011	isogroup00001	GO:0006094	gluconeogenesis	biological_process
contig00011	isogroup00001	GO:0006816	calcium ion transport	biological_process
contig00011	isogroup00001	GO:0006833	water transport	biological_process
contig00011	isogroup00001	GO:0006970	response to osmotic stress	biological_process
contig00011	isogroup00001	GO:0007010	cytoskeleton organization	biological_process
contig00011	isogroup00001	GO:0007030	Golgi organization	biological_process
contig00011	isogroup00001	GO:0007033	vacuole organization	biological_process
contig00011	isogroup00001	GO:0009644	response to high light intensity	biological_process
contig00011	isogroup00001	GO:0009651	response to salt stress	biological_process
contig00011	isogroup00001	GO:0009735	response to cytokinin stimulus	biological_process
contig00011	isogroup00001	GO:0009750	response to fructose stimulus	biological_process
contig00011	isogroup00001	GO:0009825	multidimensional cell growth	biological_process
contig00011	isogroup00001	GO:0009932	cell tip growth	biological_process
contig00011	isogroup00001	GO:0010053	root epidermal cell differentiation	biological_process
contig00011	isogroup00001	GO:0010114	response to red light	biological_process
contig00011	isogroup00001	GO:0010193	response to ozone	biological_process
contig00011	isogroup00001	GO:0010218	response to far red light	biological_process
contig00011	isogroup00001	GO:0010498	proteasomal protein catabolic process	biological_process
contig00011	isogroup00001	GO:0010817	regulation of hormone levels	biological_process
contig00011	isogroup00001	GO:0016049	cell growth	biological_process
contig00011	isogroup00001	GO:0016051	carbohydrate biosynthetic process	biological_process
contig00011	isogroup00001	GO:0030243	cellulose metabolic process	biological_process
contig00011	isogroup00001	GO:0030244	cellulose biosynthetic process	biological_process
contig00011	isogroup00001	GO:0043481	anthocyanin accumulation in tissues in response to UV light	biological_process
contig00011	isogroup00001	GO:0046686	response to cadmium ion	biological_process
contig00011	isogroup00001	GO:0048193	Golgi vesicle transport	biological_process
contig00011	isogroup00001	GO:0048765	root hair cell differentiation	biological_process
contig00011	isogroup00001	GO:0048767	root hair elongation	biological_process
contig00011	isogroup00001	GO:0048768	root hair cell tip growth	biological_process
contig00011	isogroup00001	GO:0071555	cell wall organization	biological_process
contig00012	isogroup00001	GO:0003677	DNA binding	molecular_function
contig00012	isogroup00001	GO:0003700	sequence-specific DNA binding transcription factor activity	molecular_function
contig00012	isogroup00001	GO:0005634	nucleus	cellular_component
contig00012	isogroup00001	GO:0006355	regulation of transcription, DNA-dependent	biological_process
contig00013	isogroup00001	GO:0003677	DNA binding	molecular_function
contig00013	isogroup00001	GO:0003700	sequence-specific DNA binding transcription factor activity	molecular_function
contig00013	isogroup00001	GO:0005634	nucleus	cellular_component
contig00013	isogroup00001	GO:0006351	transcription, DNA-dependent	biological_process
contig00013	isogroup00001	GO:0008361	regulation of cell size	biological_process
contig00013	isogroup00001	GO:0009414	response to water deprivation	biological_process
contig00013	isogroup00001	GO:0010090	trichome morphogenesis	biological_process
contig00013	isogroup00001	GO:0030308	negative regulation of cell growth	biological_process
contig00013	isogroup00001	GO:0032876	negative regulation of DNA endoreduplication	biological_process
contig00013	isogroup00001	GO:0042631	cellular response to water deprivation	biological_process
contig00013	isogroup00001	GO:0043565	sequence-specific DNA binding	molecular_function
contig00013	isogroup00001	GO:0045892	negative regulation of transcription, DNA-dependent	biological_process
contig00013	isogroup00001	GO:2000037	regulation of stomatal complex patterning	biological_process
contig00013	isogroup00001	GO:2000038	regulation of stomatal complex development	biological_process
contig00015	isogroup00001	GO:0005515	protein binding	molecular_function
contig00015	isogroup00001	GO:0016301	kinase activity	molecular_function
contig00019	isogroup00001	GO:0003824	catalytic activity	molecular_function
contig00019	isogroup00001	GO:0003854	3-beta-hydroxy-delta5-steroid dehydrogenase activity	molecular_function
contig00019	isogroup00001	GO:0006694	steroid biosynthetic process	biological_process
contig00019	isogroup00001	GO:0008152	metabolic process	biological_process
contig00019	isogroup00001	GO:0008831	dTDP-4-dehydrorhamnose reductase activity	molecular_function
contig00019	isogroup00001	GO:0009058	biosynthetic process	biological_process
contig00019	isogroup00001	GO:0016491	oxidoreductase activity	molecular_function
contig00019	isogroup00001	GO:0016616	oxidoreductase activity, acting on the CH-OH group of donors, NAD or NADP as acceptor	molecular_function
contig00019	isogroup00001	GO:0044237	cellular metabolic process	biological_process
contig00019	isogroup00001	GO:0045226	extracellular polysaccharide biosynthetic process	biological_process
contig00019	isogroup00001	GO:0050662	coenzyme binding	molecular_function
contig00019	isogroup00001	GO:0055114	oxidation-reduction process	biological_process
contig00026	isogroup00001	GO:0003674	molecular_function	molecular_function
contig00026	isogroup00001	GO:0005886	plasma membrane	cellular_component
contig00026	isogroup00001	GO:0006944	cellular membrane fusion	biological_process
contig00026	isogroup00001	GO:0016192	vesicle-mediated transport	biological_process
contig00034	isogroup00001	GO:0004221	ubiquitin thiolesterase activity	molecular_function
contig00034	isogroup00001	GO:0006511	ubiquitin-dependent protein catabolic process	biological_process
contig00054	isogroup00001	GO:0005783	endoplasmic reticulum	cellular_component
contig00054	isogroup00001	GO:0006655	phosphatidylglycerol biosynthetic process	biological_process
contig00054	isogroup00001	GO:0008152	metabolic process	biological_process
contig00054	isogroup00001	GO:0010075	regulation of meristem growth	biological_process
contig00054	isogroup00001	GO:0010143	cutin biosynthetic process	biological_process
contig00054	isogroup00001	GO:0016746	transferase activity, transferring acyl groups	molecular_function
contig00054	isogroup00001	GO:0016791	phosphatase activity	molecular_function
contig00054	isogroup00001	GO:0090447	glycerol-3-phosphate 2-O-acyltransferase activity	molecular_function
contig00066	isogroup00002	GO:0005199	structural constituent of cell wall	molecular_function
contig00066	isogroup00002	GO:0009664	plant-type cell wall organization	biological_process
contig00081	isogroup00002	GO:0005199	structural constituent of cell wall	molecular_function
contig00081	isogroup00002	GO:0009664	plant-type cell wall organization	biological_process
contig00090	isogroup00002	GO:0005199	structural constituent of cell wall	molecular_function
contig00090	isogroup00002	GO:0009664	plant-type cell wall organization	biological_process
isotig00158	isogroup00009	GO:0003677	DNA binding	molecular_function
isotig00158	isogroup00009	GO:0003723	RNA binding	molecular_function
isotig00158	isogroup00009	GO:0003964	RNA-directed DNA polymerase activity	molecular_function
isotig00158	isogroup00009	GO:0004190	aspartic-type endopeptidase activity	molecular_function
isotig00158	isogroup00009	GO:0006278	RNA-dependent DNA replication	biological_process
isotig00158	isogroup00009	GO:0006508	proteolysis	biological_process
isotig00158	isogroup00009	GO:0015074	DNA integration	biological_process
isotig00159	isogroup00009	GO:0003677	DNA binding	molecular_function
isotig00159	isogroup00009	GO:0003723	RNA binding	molecular_function
isotig00159	isogroup00009	GO:0003964	RNA-directed DNA polymerase activity	molecular_function
isotig00159	isogroup00009	GO:0004190	aspartic-type endopeptidase activity	molecular_function
isotig00159	isogroup00009	GO:0006278	RNA-dependent DNA replication	biological_process
isotig00159	isogroup00009	GO:0006508	proteolysis	biological_process
isotig00159	isogroup00009	GO:0015074	DNA integration	biological_process
isotig00160	isogroup00009	GO:0003677	DNA binding	molecular_function
isotig00160	isogroup00009	GO:0003723	RNA binding	molecular_function
isotig00160	isogroup00009	GO:0003964	RNA-directed DNA polymerase activity	molecular_function
isotig00160	isogroup00009	GO:0004190	aspartic-type endopeptidase activity	molecular_function
isotig00160	isogroup00009	GO:0006278	RNA-dependent DNA replication	biological_process
isotig00160	isogroup00009	GO:0006508	proteolysis	biological_process
isotig00160	isogroup00009	GO:0015074	DNA integration	biological_process
isotig00161	isogroup00009	GO:0003677	DNA binding	molecular_function
isotig00161	isogroup00009	GO:0003723	RNA binding	molecular_function
isotig00161	isogroup00009	GO:0003964	RNA-directed DNA polymerase activity	molecular_function
isotig00161	isogroup00009	GO:0004190	aspartic-type endopeptidase activity	molecular_function
isotig00161	isogroup00009	GO:0006278	RNA-dependent DNA replication	biological_process
isotig00161	isogroup00009	GO:0006508	proteolysis	biological_process
isotig00161	isogroup00009	GO:0015074	DNA integration	biological_process
isotig00162	isogroup00009	GO:0003677	DNA binding	molecular_function
isotig00162	isogroup00009	GO:0003723	RNA binding	molecular_function
isotig00162	isogroup00009	GO:0003964	RNA-directed DNA polymerase activity	molecular_function
isotig00162	isogroup00009	GO:0004190	aspartic-type endopeptidase activity	molecular_function
isotig00162	isogroup00009	GO:0006278	RNA-dependent DNA replication	biological_process
isotig00162	isogroup00009	GO:0006508	proteolysis	biological_process
isotig00162	isogroup00009	GO:0015074	DNA integration	biological_process
isotig00163	isogroup00009	GO:0003677	DNA binding	molecular_function
isotig00163	isogroup00009	GO:0003723	RNA binding	molecular_function
isotig00163	isogroup00009	GO:0003964	RNA-directed DNA polymerase activity	molecular_function
isotig00163	isogroup00009	GO:0004190	aspartic-type endopeptidase activity	molecular_function
isotig00163	isogroup00009	GO:0006278	RNA-dependent DNA replication	biological_process
isotig00163	isogroup00009	GO:0006508	proteolysis	biological_process
isotig00163	isogroup00009	GO:0015074	DNA integration	biological_process
isotig00164	isogroup00009	GO:0003677	DNA binding	molecular_function
isotig00164	isogroup00009	GO:0003723	RNA binding	molecular_function
isotig00164	isogroup00009	GO:0003964	RNA-directed DNA polymerase activity	molecular_function
isotig00164	isogroup00009	GO:0004190	aspartic-type endopeptidase activity	molecular_function
isotig00164	isogroup00009	GO:0006278	RNA-dependent DNA replication	biological_process
isotig00164	isogroup00009	GO:0006508	proteolysis	biological_process
isotig00164	isogroup00009	GO:0015074	DNA integration	biological_process
isotig00165	isogroup00009	GO:0003677	DNA binding	molecular_function
isotig00165	isogroup00009	GO:0003723	RNA binding	molecular_function
isotig00165	isogroup00009	GO:0003964	RNA-directed DNA polymerase activity	molecular_function
isotig00165	isogroup00009	GO:0004190	aspartic-type endopeptidase activity	molecular_function
isotig00165	isogroup00009	GO:0006278	RNA-dependent DNA replication	biological_process
isotig00165	isogroup00009	GO:0006508	proteolysis	biological_process
isotig00165	isogroup00009	GO:0015074	DNA integration	biological_process
isotig00167	isogroup00010	GO:0006952	defense response	biological_process
isotig00168	isogroup00010	GO:0006952	defense response	biological_process
isotig00169	isogroup00010	GO:0006952	defense response	biological_process
isotig00170	isogroup00010	GO:0006952	defense response	biological_process
isotig00171	isogroup00010	GO:0006952	defense response	biological_process
isotig00172	isogroup00010	GO:0006952	defense response	biological_process
isotig00173	isogroup00010	GO:0006952	defense response	biological_process
isotig00174	isogroup00010	GO:0006952	defense response	biological_process
isotig00176	isogroup00011	GO:0005516	calmodulin binding	molecular_function
isotig00176	isogroup00011	GO:0008150	biological_process	biological_process
isotig00177	isogroup00011	GO:0005516	calmodulin binding	molecular_function
isotig00177	isogroup00011	GO:0008150	biological_process	biological_process
isotig01957	isogroup00443	GO:0003674	molecular_function	molecular_function
isotig01957	isogroup00443	GO:0005634	nucleus	cellular_component
isotig01957	isogroup00443	GO:0008150	biological_process	biological_process
isotig01958	isogroup00443	GO:0003674	molecular_function	molecular_function
isotig01958	isogroup00443	GO:0005634	nucleus	cellular_component
isotig01958	isogroup00443	GO:0008150	biological_process	biological_process
isotig01962	isogroup00445	GO:0005515	protein binding	molecular_function
isotig01962	isogroup00445	GO:0005739	mitochondrion	cellular_component
isotig01962	isogroup00445	GO:0048653	anther development	biological_process
isotig01963	isogroup00445	GO:0005515	protein binding	molecular_function
isotig01963	isogroup00445	GO:0005739	mitochondrion	cellular_component
isotig01963	isogroup00445	GO:0048653	anther development	biological_process
isotig01964	isogroup00445	GO:0004129	cytochrome-c oxidase activity	molecular_function
isotig01964	isogroup00445	GO:0005740	mitochondrial envelope	cellular_component
isotig01965	isogroup00446	GO:0016798	hydrolase activity, acting on glycosyl bonds	molecular_function
isotig01966	isogroup00446	GO:0016798	hydrolase activity, acting on glycosyl bonds	molecular_function
isotig01967	isogroup00446	GO:0005777	peroxisome	cellular_component
isotig01967	isogroup00446	GO:0005886	plasma membrane	cellular_component
isotig01967	isogroup00446	GO:0009507	chloroplast	cellular_component
isotig01968	isogroup00447	GO:0003677	DNA binding	molecular_function
isotig01968	isogroup00447	GO:0003700	sequence-specific DNA binding transcription factor activity	molecular_function
isotig01968	isogroup00447	GO:0005634	nucleus	cellular_component
isotig01968	isogroup00447	GO:0006355	regulation of transcription, DNA-dependent	biological_process
isotig01969	isogroup00447	GO:0003677	DNA binding	molecular_function
isotig01969	isogroup00447	GO:0003700	sequence-specific DNA binding transcription factor activity	molecular_function
isotig01969	isogroup00447	GO:0005634	nucleus	cellular_component
isotig01969	isogroup00447	GO:0006355	regulation of transcription, DNA-dependent	biological_process
isotig01970	isogroup00447	GO:0003677	DNA binding	molecular_function
isotig01970	isogroup00447	GO:0003700	sequence-specific DNA binding transcription factor activity	molecular_function
isotig01970	isogroup00447	GO:0005634	nucleus	cellular_component
isotig01970	isogroup00447	GO:0006355	regulation of transcription, DNA-dependent	biological_process
isotig01971	isogroup00448	GO:0004040	amidase activity	molecular_function
isotig01971	isogroup00448	GO:0005783	endoplasmic reticulum	cellular_component
isotig01971	isogroup00448	GO:0005886	plasma membrane	cellular_component
isotig01971	isogroup00448	GO:0042742	defense response to bacterium	biological_process
isotig01971	isogroup00448	GO:0047412	N-(long-chain-acyl)ethanolamine deacylase activity	molecular_function
isotig01971	isogroup00448	GO:0070291	N-acylethanolamine metabolic process	biological_process
isotig01972	isogroup00448	GO:0004040	amidase activity	molecular_function
isotig01972	isogroup00448	GO:0005783	endoplasmic reticulum	cellular_component
isotig01972	isogroup00448	GO:0005886	plasma membrane	cellular_component
isotig01972	isogroup00448	GO:0042742	defense response to bacterium	biological_process
isotig01972	isogroup00448	GO:0047412	N-(long-chain-acyl)ethanolamine deacylase activity	molecular_function
isotig01972	isogroup00448	GO:0070291	N-acylethanolamine metabolic process	biological_process
isotig01974	isogroup00449	GO:0008146	sulfotransferase activity	molecular_function
isotig01974	isogroup00449	GO:0009812	flavonoid metabolic process	biological_process
isotig01974	isogroup00449	GO:1990135
isotig01975	isogroup00449	GO:0008146	sulfotransferase activity	molecular_function
isotig01975	isogroup00449	GO:0009812	flavonoid metabolic process	biological_process
isotig01975	isogroup00449	GO:1990135
isotig19957	isogroup16525	GO:0003674	molecular_function	molecular_function
isotig19957	isogroup16525	GO:0005739	mitochondrion	cellular_component
isotig19957	isogroup16525	GO:0008150	biological_process	biological_process
isotig19958	isogroup16526	GO:0003674	molecular_function	molecular_function
isotig19958	isogroup16526	GO:0005634	nucleus	cellular_component
isotig19958	isogroup16526	GO:0008150	biological_process	biological_process
isotig19959	isogroup16527	GO:0003674	molecular_function	molecular_function
isotig19959	isogroup16527	GO:0005739	mitochondrion	cellular_component
isotig19959	isogroup16527	GO:0008150	biological_process	biological_process
isotig19960	isogroup16528	GO:0000165	MAPK cascade	biological_process
isotig19960	isogroup16528	GO:0004674	protein serine/threonine kinase activity	molecular_function
isotig19960	isogroup16528	GO:0006499	N-terminal protein myristoylation	biological_process
isotig19960	isogroup16528	GO:0006612	protein targeting to membrane	biological_process
isotig19960	isogroup16528	GO:0007154	cell communication	biological_process
isotig19960	isogroup16528	GO:0009409	response to cold	biological_process
isotig19960	isogroup16528	GO:0009414	response to water deprivation	biological_process
isotig19960	isogroup16528	GO:0009611	response to wounding	biological_process
isotig19960	isogroup16528	GO:0009625	response to insect	biological_process
isotig19960	isogroup16528	GO:0009627	systemic acquired resistance	biological_process
isotig19960	isogroup16528	GO:0009697	salicylic acid biosynthetic process	biological_process
isotig19960	isogroup16528	GO:0009738	abscisic acid mediated signaling pathway	biological_process
isotig19960	isogroup16528	GO:0009862	systemic acquired resistance, salicylic acid mediated signaling pathway	biological_process
isotig19960	isogroup16528	GO:0009863	salicylic acid mediated signaling pathway	biological_process
isotig19960	isogroup16528	GO:0009867	jasmonic acid mediated signaling pathway	biological_process
isotig19960	isogroup16528	GO:0009963	positive regulation of flavonoid biosynthetic process	biological_process
isotig19960	isogroup16528	GO:0010363	regulation of plant-type hypersensitive response	biological_process
isotig19960	isogroup16528	GO:0016036	cellular response to phosphate starvation	biological_process
isotig19960	isogroup16528	GO:0016301	kinase activity	molecular_function
isotig19960	isogroup16528	GO:0019375	galactolipid biosynthetic process	biological_process
isotig19960	isogroup16528	GO:0030968	endoplasmic reticulum unfolded protein response	biological_process
isotig19960	isogroup16528	GO:0031348	negative regulation of defense response	biological_process
isotig19960	isogroup16528	GO:0042538	hyperosmotic salinity response	biological_process
isotig19960	isogroup16528	GO:0042631	cellular response to water deprivation	biological_process
isotig19960	isogroup16528	GO:0042742	defense response to bacterium	biological_process
isotig19960	isogroup16528	GO:0043069	negative regulation of programmed cell death	biological_process
isotig19960	isogroup16528	GO:0045087	innate immune response	biological_process
isotig19960	isogroup16528	GO:0050832	defense response to fungus	biological_process
isotig19961	isogroup16529	GO:0005986	sucrose biosynthetic process	biological_process
isotig19961	isogroup16529	GO:0050307	sucrose-phosphate phosphatase activity	molecular_function
isotig19962	isogroup16530	GO:0003674	molecular_function	molecular_function
isotig19962	isogroup16530	GO:0005576	extracellular region	cellular_component
isotig19962	isogroup16530	GO:0008150	biological_process	biological_process
isotig19965	isogroup16533	GO:0003674	molecular_function	molecular_function
isotig19965	isogroup16533	GO:0005576	extracellular region	cellular_component
isotig19965	isogroup16533	GO:0008150	biological_process	biological_process
isotig19966	isogroup16534	GO:0003674	molecular_function	molecular_function
isotig19966	isogroup16534	GO:0005783	endoplasmic reticulum	cellular_component
isotig19966	isogroup16534	GO:0008150	biological_process	biological_process
isotig19969	isogroup16537	GO:0003674	molecular_function	molecular_function
isotig19969	isogroup16537	GO:0008150	biological_process	biological_process
isotig19969	isogroup16537	GO:0009507	chloroplast	cellular_component
isotig19970	isogroup16538	GO:0000175	3'-5'-exoribonuclease activity	molecular_function
isotig19970	isogroup16538	GO:0003676	nucleic acid binding	molecular_function
isotig19970	isogroup16538	GO:0003723	RNA binding	molecular_function
isotig19970	isogroup16538	GO:0004654	polyribonucleotide nucleotidyltransferase activity	molecular_function
isotig19970	isogroup16538	GO:0006401	RNA catabolic process	biological_process
isotig19970	isogroup16538	GO:0010323	negative regulation of isopentenyl diphosphate biosynthetic process, mevalonate-independent pathway	biological_process
isotig19970	isogroup16538	GO:0015995	chlorophyll biosynthetic process	biological_process
isotig19970	isogroup16538	GO:0016036	cellular response to phosphate starvation	biological_process
isotig19970	isogroup16538	GO:0016120	carotene biosynthetic process	biological_process
isotig19970	isogroup16538	GO:0016123	xanthophyll biosynthetic process	biological_process
isotig19970	isogroup16538	GO:0031425	chloroplast RNA processing	biological_process
isotig19971	isogroup16539	GO:0003674	molecular_function	molecular_function
isotig19971	isogroup16539	GO:0005739	mitochondrion	cellular_component
isotig19971	isogroup16539	GO:0005747	mitochondrial respiratory chain complex I	cellular_component
isotig19971	isogroup16539	GO:0008150	biological_process	biological_process
isotig19973	isogroup16541	GO:0003674	molecular_function	molecular_function
isotig19973	isogroup16541	GO:0005618	cell wall	cellular_component
isotig19973	isogroup16541	GO:0008150	biological_process	biological_process
isotig19973	isogroup16541	GO:0009505	plant-type cell wall	cellular_component
isotig19973	isogroup16541	GO:0009506	plasmodesma	cellular_component
isotig19974	isogroup16542	GO:0006569	tryptophan catabolic process	biological_process
isotig19974	isogroup16542	GO:0009684	indoleacetic acid biosynthetic process	biological_process
isotig19974	isogroup16542	GO:0015174	basic amino acid transmembrane transporter activity	molecular_function
isotig19974	isogroup16542	GO:0015326	cationic amino acid transmembrane transporter activity	molecular_function
isotig19974	isogroup16542	GO:0030003	cellular cation homeostasis	biological_process
isotig19974	isogroup16542	GO:0070838	divalent metal ion transport	biological_process
isotig19975	isogroup16543	GO:0005737	cytoplasm	cellular_component
isotig19975	isogroup16543	GO:0006457	protein folding	biological_process
isotig19976	isogroup16544	GO:0000226	microtubule cytoskeleton organization	biological_process
isotig19976	isogroup16544	GO:0000911	cytokinesis by cell plate formation	biological_process
isotig19976	isogroup16544	GO:0003777	microtubule motor activity	molecular_function
isotig19976	isogroup16544	GO:0005634	nucleus	cellular_component
isotig19976	isogroup16544	GO:0005737	cytoplasm	cellular_component
isotig19976	isogroup16544	GO:0005872	minus-end kinesin complex	cellular_component
isotig19976	isogroup16544	GO:0006275	regulation of DNA replication	biological_process
isotig19976	isogroup16544	GO:0006306	DNA methylation	biological_process
isotig19976	isogroup16544	GO:0006342	chromatin silencing	biological_process
isotig19976	isogroup16544	GO:0006346	methylation-dependent chromatin silencing	biological_process
isotig19976	isogroup16544	GO:0008569	minus-end-directed microtubule motor activity	molecular_function
isotig19976	isogroup16544	GO:0009524	phragmoplast	cellular_component
isotig19976	isogroup16544	GO:0009909	regulation of flower development	biological_process
isotig19976	isogroup16544	GO:0009971	anastral spindle assembly involved in male meiosis	biological_process
isotig19976	isogroup16544	GO:0010389	regulation of G2/M transition of mitotic cell cycle	biological_process
isotig19976	isogroup16544	GO:0016570	histone modification	biological_process
isotig19976	isogroup16544	GO:0031047	gene silencing by RNA	biological_process
isotig19976	isogroup16544	GO:0031048	chromatin silencing by small RNA	biological_process
isotig19976	isogroup16544	GO:0048449	floral organ formation	biological_process
isotig19976	isogroup16544	GO:0051567	histone H3-K9 methylation	biological_process
isotig19977	isogroup16545	GO:0004605	phosphatidate cytidylyltransferase activity	molecular_function
isotig19977	isogroup16545	GO:0005739	mitochondrion	cellular_component
isotig19977	isogroup16545	GO:0019408	dolichol biosynthetic process	biological_process
isotig19978	isogroup16546	GO:0000162	tryptophan biosynthetic process	biological_process
isotig19978	isogroup16546	GO:0004834	tryptophan synthase activity	molecular_function
isotig19978	isogroup16546	GO:0042803	protein homodimerization activity	molecular_function
isotig19978	isogroup16546	GO:0052684	L-serine hydro-lyase (adding indole, L-tryptophan-forming) activity	molecular_function
isotig19980	isogroup16548	GO:0008152	metabolic process	biological_process
isotig19980	isogroup16548	GO:0016491	oxidoreductase activity	molecular_function
isotig19981	isogroup16549	GO:0008150	biological_process	biological_process
isotig19981	isogroup16549	GO:0009506	plasmodesma	cellular_component
isotig19985	isogroup16553	GO:0003677	DNA binding	molecular_function
isotig19985	isogroup16553	GO:0003700	sequence-specific DNA binding transcription factor activity	molecular_function
isotig19985	isogroup16553	GO:0005634	nucleus	cellular_component
isotig19986	isogroup16554	GO:0004674	protein serine/threonine kinase activity	molecular_function
isotig19986	isogroup16554	GO:0009630	gravitropism	biological_process
isotig19986	isogroup16554	GO:0009926	auxin polar transport	biological_process
isotig19986	isogroup16554	GO:0016301	kinase activity	molecular_function
isotig19986	isogroup16554	GO:0048364	root development	biological_process
isotig19986	isogroup16554	GO:0048825	cotyledon development	biological_process
isotig19987	isogroup16555	GO:0004605	phosphatidate cytidylyltransferase activity	molecular_function
isotig19987	isogroup16555	GO:0005783	endoplasmic reticulum	cellular_component
isotig19987	isogroup16555	GO:0019408	dolichol biosynthetic process	biological_process
isotig19988	isogroup16556	GO:0003906	DNA-(apurinic or apyrimidinic site) lyase activity	molecular_function
isotig19988	isogroup16556	GO:0005634	nucleus	cellular_component
isotig19988	isogroup16556	GO:0006306	DNA methylation	biological_process
isotig19988	isogroup16556	GO:0006349	regulation of gene expression by genetic imprinting	biological_process
isotig19988	isogroup16556	GO:0009793	embryo development ending in seed dormancy	biological_process
isotig19988	isogroup16556	GO:0019104	DNA N-glycosylase activity	molecular_function
isotig19988	isogroup16556	GO:0043078	polar nucleus	cellular_component
isotig19989	isogroup16557	GO:0005575	cellular_component	cellular_component
isotig19989	isogroup16557	GO:0008150	biological_process	biological_process
isotig19990	isogroup16558	GO:0042300	beta-amyrin synthase activity	molecular_function
isotig19990	isogroup16558	GO:0090438	camelliol C synthase activity	molecular_function
isotig19991	isogroup16559	GO:0000278	mitotic cell cycle	biological_process
isotig19991	isogroup16559	GO:0005515	protein binding	molecular_function
isotig19991	isogroup16559	GO:0009744	response to sucrose stimulus	biological_process
isotig19991	isogroup16559	GO:0010440	stomatal lineage progression	biological_process
isotig19991	isogroup16559	GO:0016538	cyclin-dependent protein kinase regulator activity	molecular_function
isotig19991	isogroup16559	GO:0042023	DNA endoreduplication	biological_process
isotig19991	isogroup16559	GO:0045736	negative regulation of cyclin-dependent protein kinase activity	biological_process
isotig19991	isogroup16559	GO:0051726	regulation of cell cycle	biological_process
isotig19992	isogroup16560	GO:0007155	cell adhesion	biological_process
isotig19993	isogroup16561	GO:0003674	molecular_function	molecular_function
isotig19993	isogroup16561	GO:0007155	cell adhesion	biological_process
isotig19994	isogroup16562	GO:0003674	molecular_function	molecular_function
isotig19994	isogroup16562	GO:0005634	nucleus	cellular_component
isotig19994	isogroup16562	GO:0008150	biological_process	biological_process
isotig19995	isogroup16563	GO:0000278	mitotic cell cycle	biological_process
isotig19995	isogroup16563	GO:0003674	molecular_function	molecular_function
isotig19995	isogroup16563	GO:0005634	nucleus	cellular_component
isotig19995	isogroup16563	GO:0006259	DNA metabolic process	biological_process
isotig19995	isogroup16563	GO:0006396	RNA processing	biological_process
isotig19995	isogroup16563	GO:0007062	sister chromatid cohesion	biological_process
isotig19995	isogroup16563	GO:0007126	meiosis	biological_process
isotig19995	isogroup16563	GO:0007129	synapsis	biological_process
isotig19995	isogroup16563	GO:0007131	reciprocal meiotic recombination	biological_process
isotig19995	isogroup16563	GO:0008284	positive regulation of cell proliferation	biological_process
isotig19995	isogroup16563	GO:0010332	response to gamma radiation	biological_process
isotig19995	isogroup16563	GO:0010413	glucuronoxylan metabolic process	biological_process
isotig19995	isogroup16563	GO:0031048	chromatin silencing by small RNA	biological_process
isotig19995	isogroup16563	GO:0032204	regulation of telomere maintenance	biological_process
isotig19995	isogroup16563	GO:0032504	multicellular organism reproduction	biological_process
isotig19995	isogroup16563	GO:0033044	regulation of chromosome organization	biological_process
isotig19995	isogroup16563	GO:0042138	meiotic DNA double-strand break formation	biological_process
isotig19995	isogroup16563	GO:0043247	telomere maintenance in response to DNA damage	biological_process
isotig19995	isogroup16563	GO:0045132	meiotic chromosome segregation	biological_process
isotig19995	isogroup16563	GO:0045492	xylan biosynthetic process	biological_process
isotig19995	isogroup16563	GO:0045893	positive regulation of transcription, DNA-dependent	biological_process
isotig19996	isogroup16564	GO:0003674	molecular_function	molecular_function
isotig19996	isogroup16564	GO:0010075	regulation of meristem growth	biological_process
isotig19997	isogroup16565	GO:0002237	response to molecule of bacterial origin	biological_process
isotig19997	isogroup16565	GO:0010015	root morphogenesis	biological_process
isotig19998	isogroup16566	GO:0003677	DNA binding	molecular_function
isotig19998	isogroup16566	GO:0003700	sequence-specific DNA binding transcription factor activity	molecular_function
isotig19998	isogroup16566	GO:0005634	nucleus	cellular_component
isotig19998	isogroup16566	GO:0006355	regulation of transcription, DNA-dependent	biological_process
isotig19998	isogroup16566	GO:0007165	signal transduction	biological_process
isotig19998	isogroup16566	GO:0009407	toxin catabolic process	biological_process
isotig19998	isogroup16566	GO:0009414	response to water deprivation	biological_process
isotig19998	isogroup16566	GO:0009611	response to wounding	biological_process
isotig19998	isogroup16566	GO:0009620	response to fungus	biological_process
isotig19998	isogroup16566	GO:0009651	response to salt stress	biological_process
isotig19998	isogroup16566	GO:0009695	jasmonic acid biosynthetic process	biological_process
isotig19998	isogroup16566	GO:0009723	response to ethylene stimulus	biological_process
isotig19998	isogroup16566	GO:0009733	response to auxin stimulus	biological_process
isotig19998	isogroup16566	GO:0009737	response to abscisic acid stimulus	biological_process
isotig19998	isogroup16566	GO:0009738	abscisic acid mediated signaling pathway	biological_process
isotig19998	isogroup16566	GO:0009753	response to jasmonic acid stimulus	biological_process
isotig19998	isogroup16566	GO:0009867	jasmonic acid mediated signaling pathway	biological_process
isotig19998	isogroup16566	GO:0010583	response to cyclopentenone	biological_process
isotig19998	isogroup16566	GO:0042538	hyperosmotic salinity response	biological_process
isotig19998	isogroup16566	GO:0052542	defense response by callose deposition	biological_process
isotig20000	isogroup16568	GO:0003674	molecular_function	molecular_function
isotig20000	isogroup16568	GO:0005739	mitochondrion	cellular_component
isotig20000	isogroup16568	GO:0008150	biological_process	biological_process
isotig20001	isogroup16569	GO:0003674	molecular_function	molecular_function
isotig20001	isogroup16569	GO:0005615	extracellular space	cellular_component
isotig20001	isogroup16569	GO:0008083	growth factor activity	molecular_function
isotig20001	isogroup16569	GO:0008284	positive regulation of cell proliferation	biological_process
isotig20001	isogroup16569	GO:0009958	positive gravitropism	biological_process
isotig20001	isogroup16569	GO:0022622	root system development	biological_process
isotig20001	isogroup16569	GO:0030154	cell differentiation	biological_process
isotig20001	isogroup16569	GO:0032880	regulation of protein localization	biological_process
isotig20001	isogroup16569	GO:0048527	lateral root development	biological_process
isotig20001	isogroup16569	GO:2000012	regulation of auxin polar transport	biological_process
isotig20002	isogroup16570	GO:0005515	protein binding	molecular_function
isotig20002	isogroup16570	GO:0008150	biological_process	biological_process
isotig20002	isogroup16570	GO:0010029	regulation of seed germination	biological_process
isotig20003	isogroup16571	GO:0003674	molecular_function	molecular_function
isotig20003	isogroup16571	GO:0005634	nucleus	cellular_component
isotig20003	isogroup16571	GO:0008150	biological_process	biological_process
isotig20003	isogroup16571	GO:0010093	specification of floral organ identity	biological_process
isotig20003	isogroup16571	GO:0048440	carpel development	biological_process
isotig20004	isogroup16572	GO:0000902	cell morphogenesis	biological_process
isotig20004	isogroup16572	GO:0003674	molecular_function	molecular_function
isotig20004	isogroup16572	GO:0005634	nucleus	cellular_component
isotig20004	isogroup16572	GO:0016049	cell growth	biological_process
isotig20004	isogroup16572	GO:0048193	Golgi vesicle transport	biological_process
isotig20005	isogroup16573	GO:0004842	ubiquitin-protein ligase activity	molecular_function
isotig20005	isogroup16573	GO:0006301	postreplication repair	biological_process
isotig20005	isogroup16573	GO:0006511	ubiquitin-dependent protein catabolic process	biological_process
isotig20005	isogroup16573	GO:0006635	fatty acid beta-oxidation	biological_process
isotig20005	isogroup16573	GO:0009407	toxin catabolic process	biological_process
isotig20005	isogroup16573	GO:0016036	cellular response to phosphate starvation	biological_process
isotig20005	isogroup16573	GO:0019375	galactolipid biosynthetic process	biological_process
isotig20005	isogroup16573	GO:0042631	cellular response to water deprivation	biological_process
isotig20005	isogroup16573	GO:0043161	proteasomal ubiquitin-dependent protein catabolic process	biological_process
isotig20005	isogroup16573	GO:0045892	negative regulation of transcription, DNA-dependent	biological_process
isotig20005	isogroup16573	GO:0051788	response to misfolded protein	biological_process
isotig20005	isogroup16573	GO:0080129	proteasome core complex assembly	biological_process
isotig20006	isogroup16574	GO:0003700	sequence-specific DNA binding transcription factor activity	molecular_function
isotig20006	isogroup16574	GO:0005634	nucleus	cellular_component
isotig20006	isogroup16574	GO:0006355	regulation of transcription, DNA-dependent	biological_process
isotig20006	isogroup16574	GO:0007165	signal transduction	biological_process
isotig20006	isogroup16574	GO:0010067	procambium histogenesis	biological_process
isotig20007	isogroup16575	GO:0003723	RNA binding	molecular_function
isotig20007	isogroup16575	GO:0005730	nucleolus	cellular_component
isotig20007	isogroup16575	GO:0009744	response to sucrose stimulus	biological_process
isotig20007	isogroup16575	GO:0009749	response to glucose stimulus	biological_process
isotig20007	isogroup16575	GO:0010252	auxin homeostasis	biological_process
isotig20008	isogroup16576	GO:0003674	molecular_function	molecular_function
isotig20008	isogroup16576	GO:0005634	nucleus	cellular_component
isotig20008	isogroup16576	GO:0008150	biological_process	biological_process
isotig20008	isogroup16576	GO:0045892	negative regulation of transcription, DNA-dependent	biological_process
isotig20009	isogroup16577	GO:0005634	nucleus	cellular_component
isotig20010	isogroup16578	GO:0005739	mitochondrion	cellular_component
isotig20013	isogroup16581	GO:0005737	cytoplasm	cellular_component
isotig20013	isogroup16581	GO:0005777	peroxisome	cellular_component
isotig20013	isogroup16581	GO:0008150	biological_process	biological_process
isotig20013	isogroup16581	GO:0016788	hydrolase activity, acting on ester bonds	molecular_function
isotig20013	isogroup16581	GO:0047617	acyl-CoA hydrolase activity	molecular_function
isotig20015	isogroup16583	GO:0000226	microtubule cytoskeleton organization	biological_process
isotig20015	isogroup16583	GO:0000911	cytokinesis by cell plate formation	biological_process
isotig20015	isogroup16583	GO:0003777	microtubule motor activity	molecular_function
isotig20015	isogroup16583	GO:0006346	methylation-dependent chromatin silencing	biological_process
isotig20015	isogroup16583	GO:0009524	phragmoplast	cellular_component
isotig20015	isogroup16583	GO:0009909	regulation of flower development	biological_process
isotig20015	isogroup16583	GO:0016570	histone modification	biological_process
isotig20015	isogroup16583	GO:0031048	chromatin silencing by small RNA	biological_process
isotig20015	isogroup16583	GO:0048449	floral organ formation	biological_process
isotig20015	isogroup16583	GO:0048451	petal formation	biological_process
isotig20015	isogroup16583	GO:0048453	sepal formation	biological_process
isotig20015	isogroup16583	GO:0051567	histone H3-K9 methylation	biological_process
isotig20016	isogroup16584	GO:0003824	catalytic activity	molecular_function
isotig20016	isogroup16584	GO:0005737	cytoplasm	cellular_component
isotig20016	isogroup16584	GO:0008152	metabolic process	biological_process
isotig20017	isogroup16585	GO:0003674	molecular_function	molecular_function
isotig20017	isogroup16585	GO:0005774	vacuolar membrane	cellular_component
isotig20017	isogroup16585	GO:0008150	biological_process	biological_process
isotig20017	isogroup16585	GO:0009611	response to wounding	biological_process
isotig20017	isogroup16585	GO:0009695	jasmonic acid biosynthetic process	biological_process
isotig20017	isogroup16585	GO:0031225	anchored to membrane	cellular_component
isotig20019	isogroup16587	GO:0005509	calcium ion binding	molecular_function
isotig20019	isogroup16587	GO:0008150	biological_process	biological_process
isotig20019	isogroup16587	GO:0009507	chloroplast	cellular_component
isotig20019	isogroup16587	GO:0009736	cytokinin mediated signaling pathway	biological_process
isotig20019	isogroup16587	GO:0046685	response to arsenic-containing substance	biological_process
isotig20020	isogroup16588	GO:0005737	cytoplasm	cellular_component
isotig20020	isogroup16588	GO:0006094	gluconeogenesis	biological_process
isotig20020	isogroup16588	GO:0006096	glycolysis	biological_process
isotig20020	isogroup16588	GO:0006457	protein folding	biological_process
isotig20020	isogroup16588	GO:0009651	response to salt stress	biological_process
isotig20020	isogroup16588	GO:0016272	prefoldin complex	cellular_component
isotig20020	isogroup16588	GO:0043622	cortical microtubule organization	biological_process
isotig20020	isogroup16588	GO:0046686	response to cadmium ion	biological_process
isotig20021	isogroup16589	GO:0000160	phosphorelay signal transduction system	biological_process
isotig20021	isogroup16589	GO:0005634	nucleus	cellular_component
isotig20021	isogroup16589	GO:0005737	cytoplasm	cellular_component
isotig20021	isogroup16589	GO:0009736	cytokinin mediated signaling pathway	biological_process
isotig20021	isogroup16589	GO:0009927	histidine phosphotransfer kinase activity	molecular_function
isotig20021	isogroup16589	GO:0016772	transferase activity, transferring phosphorus-containing groups	molecular_function
isotig20021	isogroup16589	GO:0080036	regulation of cytokinin mediated signaling pathway	biological_process
isotig20022	isogroup16590	GO:0005634	nucleus	cellular_component
isotig20022	isogroup16590	GO:0006406	mRNA export from nucleus	biological_process
isotig20022	isogroup16590	GO:0006606	protein import into nucleus	biological_process
isotig20024	isogroup16592	GO:0004568	chitinase activity	molecular_function
isotig20024	isogroup16592	GO:0005576	extracellular region	cellular_component
isotig20024	isogroup16592	GO:0009873	ethylene mediated signaling pathway	biological_process
isotig20025	isogroup16593	GO:0004559	alpha-mannosidase activity	molecular_function
isotig20025	isogroup16593	GO:0006487	protein N-linked glycosylation	biological_process
isotig20025	isogroup16593	GO:0007346	regulation of mitotic cell cycle	biological_process
isotig20026	isogroup16594	GO:0005737	cytoplasm	cellular_component
isotig20026	isogroup16594	GO:0006457	protein folding	biological_process
isotig20027	isogroup16595	GO:0005739	mitochondrion	cellular_component
isotig20027	isogroup16595	GO:0008654	phospholipid biosynthetic process	biological_process
isotig20027	isogroup16595	GO:0008808	cardiolipin synthase activity	molecular_function
isotig20027	isogroup16595	GO:0019722	calcium-mediated signaling	biological_process
isotig20027	isogroup16595	GO:0030572	phosphatidyltransferase activity	molecular_function
isotig20028	isogroup16596	GO:0000280	nuclear division	biological_process
isotig20028	isogroup16596	GO:0004496	mevalonate kinase activity	molecular_function
isotig20028	isogroup16596	GO:0007000	nucleolus organization	biological_process
isotig20029	isogroup16597	GO:0005507	copper ion binding	molecular_function
isotig20029	isogroup16597	GO:0005794	Golgi apparatus	cellular_component
isotig20029	isogroup16597	GO:0006825	copper ion transport	biological_process
isotig20031	isogroup16599	GO:0003674	molecular_function	molecular_function
isotig20031	isogroup16599	GO:0005575	cellular_component	cellular_component
isotig20031	isogroup16599	GO:0008150	biological_process	biological_process
isotig20032	isogroup16600	GO:0002540	leukotriene production involved in inflammatory response	biological_process
isotig20032	isogroup16600	GO:0004364	glutathione transferase activity	molecular_function
isotig20032	isogroup16600	GO:0004602	glutathione peroxidase activity	molecular_function
isotig20032	isogroup16600	GO:0005773	vacuole	cellular_component
isotig20032	isogroup16600	GO:0005783	endoplasmic reticulum	cellular_component
isotig20032	isogroup16600	GO:0005794	Golgi apparatus	cellular_component
isotig20032	isogroup16600	GO:0006888	ER to Golgi vesicle-mediated transport	biological_process
isotig20032	isogroup16600	GO:0016020	membrane	cellular_component
isotig20032	isogroup16600	GO:0019370	leukotriene biosynthetic process	biological_process
isotig20032	isogroup16600	GO:0055114	oxidation-reduction process	biological_process
isotig20034	isogroup16602	GO:0005737	cytoplasm	cellular_component
isotig20034	isogroup16602	GO:0005886	plasma membrane	cellular_component
isotig20034	isogroup16602	GO:0009832	plant-type cell wall biogenesis	biological_process
isotig20034	isogroup16602	GO:0016049	cell growth	biological_process
isotig20034	isogroup16602	GO:0030243	cellulose metabolic process	biological_process
isotig20034	isogroup16602	GO:0030244	cellulose biosynthetic process	biological_process
isotig20034	isogroup16602	GO:0051211	anisotropic cell growth	biological_process
isotig20035	isogroup16603	GO:0005315	inorganic phosphate transmembrane transporter activity	molecular_function
isotig20035	isogroup16603	GO:0005351	sugar:hydrogen symporter activity	molecular_function
isotig20035	isogroup16603	GO:0015114	phosphate ion transmembrane transporter activity	molecular_function
isotig20035	isogroup16603	GO:0015144	carbohydrate transmembrane transporter activity	molecular_function
isotig20035	isogroup16603	GO:0016020	membrane	cellular_component
isotig20036	isogroup16604	GO:0003899	DNA-directed RNA polymerase activity	molecular_function
isotig20036	isogroup16604	GO:0005634	nucleus	cellular_component
isotig20036	isogroup16604	GO:0006351	transcription, DNA-dependent	biological_process
isotig20036	isogroup16604	GO:0009062	fatty acid catabolic process	biological_process
isotig20036	isogroup16604	GO:0009507	chloroplast	cellular_component
isotig20037	isogroup16605	GO:0042626	ATPase activity, coupled to transmembrane movement of substances	molecular_function
isotig20038	isogroup16606	GO:0000166	nucleotide binding	molecular_function
isotig20038	isogroup16606	GO:0005515	protein binding	molecular_function
isotig20038	isogroup16606	GO:0005634	nucleus	cellular_component
isotig20038	isogroup16606	GO:0007062	sister chromatid cohesion	biological_process
isotig20038	isogroup16606	GO:0009640	photomorphogenesis	biological_process
isotig20038	isogroup16606	GO:0009793	embryo development ending in seed dormancy	biological_process
isotig20038	isogroup16606	GO:0009845	seed germination	biological_process
isotig20038	isogroup16606	GO:0009880	embryonic pattern specification	biological_process
isotig20038	isogroup16606	GO:0009908	flower development	biological_process
isotig20038	isogroup16606	GO:0009909	regulation of flower development	biological_process
isotig20038	isogroup16606	GO:0009933	meristem structural organization	biological_process
isotig20038	isogroup16606	GO:0010072	primary shoot apical meristem specification	biological_process
isotig20038	isogroup16606	GO:0010154	fruit development	biological_process
isotig20038	isogroup16606	GO:0010162	seed dormancy process	biological_process
isotig20038	isogroup16606	GO:0010182	sugar mediated signaling pathway	biological_process
isotig20038	isogroup16606	GO:0010228	vegetative to reproductive phase transition of meristem	biological_process
isotig20038	isogroup16606	GO:0010431	seed maturation	biological_process
isotig20038	isogroup16606	GO:0010564	regulation of cell cycle process	biological_process
isotig20038	isogroup16606	GO:0016567	protein ubiquitination	biological_process
isotig20038	isogroup16606	GO:0019915	lipid storage	biological_process
isotig20038	isogroup16606	GO:0045595	regulation of cell differentiation	biological_process
isotig20038	isogroup16606	GO:0048366	leaf development	biological_process
isotig20038	isogroup16606	GO:0048367	shoot development	biological_process
isotig20038	isogroup16606	GO:0048825	cotyledon development	biological_process
isotig20038	isogroup16606	GO:0048827	phyllome development	biological_process
isotig20038	isogroup16606	GO:0050826	response to freezing	biological_process
isotig20038	isogroup16606	GO:0051301	cell division	biological_process
isotig20038	isogroup16606	GO:0080008	Cul4-RING ubiquitin ligase complex	cellular_component
isotig20039	isogroup16607	GO:0009507	chloroplast	cellular_component
isotig20039	isogroup16607	GO:0009543	chloroplast thylakoid lumen	cellular_component
isotig20039	isogroup16607	GO:0015995	chlorophyll biosynthetic process	biological_process
isotig20040	isogroup16608	GO:0001887	selenium compound metabolic process	biological_process
isotig20040	isogroup16608	GO:0004781	sulfate adenylyltransferase (ATP) activity	molecular_function
isotig20040	isogroup16608	GO:0006094	gluconeogenesis	biological_process
isotig20040	isogroup16608	GO:0006096	glycolysis	biological_process
isotig20040	isogroup16608	GO:0006569	tryptophan catabolic process	biological_process
isotig20040	isogroup16608	GO:0006833	water transport	biological_process
isotig20040	isogroup16608	GO:0006972	hyperosmotic response	biological_process
isotig20040	isogroup16608	GO:0007030	Golgi organization	biological_process
isotig20040	isogroup16608	GO:0009266	response to temperature stimulus	biological_process
isotig20040	isogroup16608	GO:0009507	chloroplast	cellular_component
isotig20040	isogroup16608	GO:0009651	response to salt stress	biological_process
isotig20040	isogroup16608	GO:0009684	indoleacetic acid biosynthetic process	biological_process
isotig20040	isogroup16608	GO:0019761	glucosinolate biosynthetic process	biological_process
isotig20040	isogroup16608	GO:0042742	defense response to bacterium	biological_process
isotig20040	isogroup16608	GO:0046686	response to cadmium ion	biological_process
isotig20041	isogroup16609	GO:0003700	sequence-specific DNA binding transcription factor activity	molecular_function
isotig20041	isogroup16609	GO:0005634	nucleus	cellular_component
isotig20041	isogroup16609	GO:0006355	regulation of transcription, DNA-dependent	biological_process
isotig20041	isogroup16609	GO:0006914	autophagy	biological_process
isotig20041	isogroup16609	GO:0009610	response to symbiotic fungus	biological_process
isotig20041	isogroup16609	GO:0009642	response to light intensity	biological_process
isotig20041	isogroup16609	GO:0009651	response to salt stress	biological_process
isotig20041	isogroup16609	GO:0009697	salicylic acid biosynthetic process	biological_process
isotig20041	isogroup16609	GO:0010188	response to microbial phytotoxin	biological_process
isotig20041	isogroup16609	GO:0010310	regulation of hydrogen peroxide metabolic process	biological_process
isotig20041	isogroup16609	GO:0042742	defense response to bacterium	biological_process
isotig20043	isogroup16611	GO:0005737	cytoplasm	cellular_component
isotig20043	isogroup16611	GO:0006979	response to oxidative stress	biological_process
isotig20044	isogroup16612	GO:0008150	biological_process	biological_process
isotig20044	isogroup16612	GO:0008327	methyl-CpG binding	molecular_function
isotig20045	isogroup16613	GO:0003674	molecular_function	molecular_function
isotig20045	isogroup16613	GO:0005575	cellular_component	cellular_component
isotig20045	isogroup16613	GO:0008150	biological_process	biological_process
isotig20045	isogroup16613	GO:0009165	nucleotide biosynthetic process	biological_process
isotig20046	isogroup16614	GO:0003746	translation elongation factor activity	molecular_function
isotig20046	isogroup16614	GO:0005773	vacuole	cellular_component
isotig20046	isogroup16614	GO:0005794	Golgi apparatus	cellular_component
isotig20046	isogroup16614	GO:0005829	cytosol	cellular_component
isotig20046	isogroup16614	GO:0005853	eukaryotic translation elongation factor 1 complex	cellular_component
isotig20046	isogroup16614	GO:0005886	plasma membrane	cellular_component
isotig20046	isogroup16614	GO:0006414	translational elongation	biological_process
isotig20046	isogroup16614	GO:0009506	plasmodesma	cellular_component
isotig20046	isogroup16614	GO:0042742	defense response to bacterium	biological_process
isotig20046	isogroup16614	GO:0048046	apoplast	cellular_component
isotig20047	isogroup16615	GO:0001510	RNA methylation	biological_process
isotig20047	isogroup16615	GO:0008026	ATP-dependent helicase activity	molecular_function
isotig20048	isogroup16616	GO:0003674	molecular_function	molecular_function
isotig20048	isogroup16616	GO:0005739	mitochondrion	cellular_component
isotig20048	isogroup16616	GO:0008150	biological_process	biological_process
isotig20049	isogroup16617	GO:0005388	calcium-transporting ATPase activity	molecular_function
isotig20049	isogroup16617	GO:0005516	calmodulin binding	molecular_function
isotig20049	isogroup16617	GO:0005886	plasma membrane	cellular_component
isotig20049	isogroup16617	GO:0006816	calcium ion transport	biological_process
isotig20049	isogroup16617	GO:0006882	cellular zinc ion homeostasis	biological_process
isotig20049	isogroup16617	GO:0009555	pollen development	biological_process
isotig20049	isogroup16617	GO:0009624	response to nematode	biological_process
isotig20050	isogroup16618	GO:0001708	cell fate specification	biological_process
isotig20050	isogroup16618	GO:0005739	mitochondrion	cellular_component
isotig20052	isogroup16620	GO:0004470	malic enzyme activity	molecular_function
isotig20052	isogroup16620	GO:0004473	malate dehydrogenase (oxaloacetate-decarboxylating) (NADP+) activity	molecular_function
isotig20052	isogroup16620	GO:0005829	cytosol	cellular_component
isotig20052	isogroup16620	GO:0006094	gluconeogenesis	biological_process
isotig20052	isogroup16620	GO:0006108	malate metabolic process	biological_process
isotig20052	isogroup16620	GO:0007010	cytoskeleton organization	biological_process
isotig20052	isogroup16620	GO:0009827	plant-type cell wall modification	biological_process
isotig20052	isogroup16620	GO:0009860	pollen tube growth	biological_process
isotig20052	isogroup16620	GO:0010498	proteasomal protein catabolic process	biological_process
isotig20052	isogroup16620	GO:0016652	oxidoreductase activity, acting on NAD(P)H, NAD(P) as acceptor	molecular_function
isotig20052	isogroup16620	GO:0051260	protein homooligomerization	biological_process
isotig20053	isogroup16621	GO:0003674	molecular_function	molecular_function
isotig20053	isogroup16621	GO:0005886	plasma membrane	cellular_component
isotig20053	isogroup16621	GO:0008150	biological_process	biological_process
isotig20053	isogroup16621	GO:0009507	chloroplast	cellular_component
isotig20054	isogroup16622	GO:0003674	molecular_function	molecular_function
isotig20054	isogroup16622	GO:0005634	nucleus	cellular_component
isotig20055	isogroup16623	GO:0005634	nucleus	cellular_component
isotig20055	isogroup16623	GO:0008150	biological_process	biological_process
isotig20056	isogroup16624	GO:0005515	protein binding	molecular_function
isotig20056	isogroup16624	GO:0005634	nucleus	cellular_component
isotig20057	isogroup16625	GO:0005634	nucleus	cellular_component
isotig20057	isogroup16625	GO:0008150	biological_process	biological_process
isotig20058	isogroup16626	GO:0003674	molecular_function	molecular_function
isotig20058	isogroup16626	GO:0008150	biological_process	biological_process
isotig20058	isogroup16626	GO:0009507	chloroplast	cellular_component
isotig20059	isogroup16627	GO:0006470	protein dephosphorylation	biological_process
isotig20059	isogroup16627	GO:0008138	protein tyrosine/serine/threonine phosphatase activity	molecular_function
isotig20060	isogroup16628	GO:0004842	ubiquitin-protein ligase activity	molecular_function
isotig20060	isogroup16628	GO:0006511	ubiquitin-dependent protein catabolic process	biological_process
isotig20061	isogroup16629	GO:0000398	mRNA splicing, via spliceosome	biological_process
isotig20061	isogroup16629	GO:0003723	RNA binding	molecular_function
isotig20061	isogroup16629	GO:0005575	cellular_component	cellular_component
isotig20061	isogroup16629	GO:0008150	biological_process	biological_process
isotig20062	isogroup16630	GO:0003674	molecular_function	molecular_function
isotig20062	isogroup16630	GO:0008150	biological_process	biological_process
isotig20063	isogroup16631	GO:0003674	molecular_function	molecular_function
isotig20063	isogroup16631	GO:0005783	endoplasmic reticulum	cellular_component
isotig20063	isogroup16631	GO:0006457	protein folding	biological_process
isotig20063	isogroup16631	GO:0006984	ER-nucleus signaling pathway	biological_process
isotig20063	isogroup16631	GO:0009408	response to heat	biological_process
isotig20063	isogroup16631	GO:0009555	pollen development	biological_process
isotig20063	isogroup16631	GO:0009644	response to high light intensity	biological_process
isotig20063	isogroup16631	GO:0034976	response to endoplasmic reticulum stress	biological_process
isotig20063	isogroup16631	GO:0042542	response to hydrogen peroxide	biological_process
isotig20064	isogroup16632	GO:0000956	nuclear-transcribed mRNA catabolic process	biological_process
isotig20064	isogroup16632	GO:0005794	Golgi apparatus	cellular_component
isotig20064	isogroup16632	GO:0006487	protein N-linked glycosylation	biological_process
isotig20064	isogroup16632	GO:0007165	signal transduction	biological_process
isotig20064	isogroup16632	GO:0035091	phosphatidylinositol binding	molecular_function
isotig20064	isogroup16632	GO:0035556	intracellular signal transduction	biological_process
isotig20065	isogroup16633	GO:0005515	protein binding	molecular_function
isotig20065	isogroup16633	GO:0005635	nuclear envelope	cellular_component
isotig20065	isogroup16633	GO:0005783	endoplasmic reticulum	cellular_component
isotig20065	isogroup16633	GO:0009793	embryo development ending in seed dormancy	biological_process
isotig20066	isogroup16634	GO:0003674	molecular_function	molecular_function
isotig20066	isogroup16634	GO:0005739	mitochondrion	cellular_component
isotig20066	isogroup16634	GO:0008150	biological_process	biological_process
isotig20068	isogroup16636	GO:0003677	DNA binding	molecular_function
isotig20068	isogroup16636	GO:0008150	biological_process	biological_process
isotig20068	isogroup16636	GO:0009507	chloroplast	cellular_component
isotig20069	isogroup16637	GO:0003674	molecular_function	molecular_function
isotig20069	isogroup16637	GO:0005739	mitochondrion	cellular_component
isotig20069	isogroup16637	GO:0042742	defense response to bacterium	biological_process
isotig20069	isogroup16637	GO:0048364	root development	biological_process
isotig20069	isogroup16637	GO:0050832	defense response to fungus	biological_process
isotig20069	isogroup16637	GO:0071433	cell wall repair	biological_process
isotig20070	isogroup16638	GO:0003674	molecular_function	molecular_function
isotig20070	isogroup16638	GO:0005634	nucleus	cellular_component
isotig20070	isogroup16638	GO:0008150	biological_process	biological_process
isotig20071	isogroup16639	GO:0005634	nucleus	cellular_component
isotig20071	isogroup16639	GO:0005886	plasma membrane	cellular_component
isotig20071	isogroup16639	GO:0008270	zinc ion binding	molecular_function
isotig20072	isogroup16640	GO:0005634	nucleus	cellular_component
isotig20072	isogroup16640	GO:0008150	biological_process	biological_process
isotig20073	isogroup16641	GO:0007020	microtubule nucleation	biological_process
isotig20073	isogroup16641	GO:0008237	metallopeptidase activity	molecular_function
isotig20073	isogroup16641	GO:0009536	plastid	cellular_component
isotig20073	isogroup16641	GO:0009658	chloroplast organization	biological_process
isotig20073	isogroup16641	GO:0009941	chloroplast envelope	cellular_component
isotig20073	isogroup16641	GO:0010020	chloroplast fission	biological_process
isotig20073	isogroup16641	GO:0016887	ATPase activity	molecular_function
isotig20074	isogroup16642	GO:0003674	molecular_function	molecular_function
isotig20074	isogroup16642	GO:0005634	nucleus	cellular_component
isotig20074	isogroup16642	GO:0006355	regulation of transcription, DNA-dependent	biological_process
isotig20074	isogroup16642	GO:0009630	gravitropism	biological_process
isotig20075	isogroup16643	GO:0005829	cytosol	cellular_component
isotig20075	isogroup16643	GO:0009506	plasmodesma	cellular_component
isotig20076	isogroup16644	GO:0003824	catalytic activity	molecular_function
isotig20076	isogroup16644	GO:0008152	metabolic process	biological_process
isotig20077	isogroup16645	GO:0005634	nucleus	cellular_component
isotig20077	isogroup16645	GO:0006355	regulation of transcription, DNA-dependent	biological_process
isotig20077	isogroup16645	GO:0007346	regulation of mitotic cell cycle	biological_process
isotig20077	isogroup16645	GO:0009965	leaf morphogenesis	biological_process
isotig20077	isogroup16645	GO:0010162	seed dormancy process	biological_process
isotig20077	isogroup16645	GO:0010228	vegetative to reproductive phase transition of meristem	biological_process
isotig20077	isogroup16645	GO:0010390	histone monoubiquitination	biological_process
isotig20077	isogroup16645	GO:0033523	histone H2B ubiquitination	biological_process
isotig20077	isogroup16645	GO:0042803	protein homodimerization activity	molecular_function
isotig20077	isogroup16645	GO:0043687	post-translational protein modification	biological_process
isotig20077	isogroup16645	GO:0045893	positive regulation of transcription, DNA-dependent	biological_process
isotig20078	isogroup16646	GO:0006364	rRNA processing	biological_process
isotig20078	isogroup16646	GO:0009496	plastoquinol--plastocyanin reductase activity	molecular_function
isotig20078	isogroup16646	GO:0009507	chloroplast	cellular_component
isotig20078	isogroup16646	GO:0009535	chloroplast thylakoid membrane	cellular_component
isotig20078	isogroup16646	GO:0009657	plastid organization	biological_process
isotig20078	isogroup16646	GO:0010207	photosystem II assembly	biological_process
isotig20080	isogroup16648	GO:0003677	DNA binding	molecular_function
isotig20080	isogroup16648	GO:0015074	DNA integration	biological_process
isotig20081	isogroup16649	GO:0003674	molecular_function	molecular_function
isotig20081	isogroup16649	GO:0005634	nucleus	cellular_component
isotig20081	isogroup16649	GO:0008150	biological_process	biological_process
isotig20082	isogroup16650	GO:0003824	catalytic activity	molecular_function
isotig20082	isogroup16650	GO:0008152	metabolic process	biological_process
isotig20083	isogroup16651	GO:0003674	molecular_function	molecular_function
isotig20083	isogroup16651	GO:0005634	nucleus	cellular_component
isotig20083	isogroup16651	GO:0008150	biological_process	biological_process
isotig20084	isogroup16652	GO:0006952	defense response	biological_process
isotig20085	isogroup16653	GO:0005886	plasma membrane	cellular_component
isotig20085	isogroup16653	GO:0016301	kinase activity	molecular_function
isotig20086	isogroup16654	GO:0003674	molecular_function	molecular_function
isotig20086	isogroup16654	GO:0008150	biological_process	biological_process
isotig20087	isogroup16655	GO:0008150	biological_process	biological_process
isotig20087	isogroup16655	GO:0030246	carbohydrate binding	molecular_function
isotig20088	isogroup16656	GO:0003824	catalytic activity	molecular_function
isotig20088	isogroup16656	GO:0008150	biological_process	biological_process
isotig20089	isogroup16657	GO:0008150	biological_process	biological_process
isotig20090	isogroup16658	GO:0004674	protein serine/threonine kinase activity	molecular_function
isotig20090	isogroup16658	GO:0005524	ATP binding	molecular_function
isotig20090	isogroup16658	GO:0005576	extracellular region	cellular_component
isotig20090	isogroup16658	GO:0006468	protein phosphorylation	biological_process
isotig20090	isogroup16658	GO:0007169	transmembrane receptor protein tyrosine kinase signaling pathway	biological_process
isotig20090	isogroup16658	GO:0010413	glucuronoxylan metabolic process	biological_process
isotig20090	isogroup16658	GO:0016301	kinase activity	molecular_function
isotig20090	isogroup16658	GO:0042546	cell wall biogenesis	biological_process
isotig20090	isogroup16658	GO:0044036	cell wall macromolecule metabolic process	biological_process
isotig20090	isogroup16658	GO:0045492	xylan biosynthetic process	biological_process
isotig20091	isogroup16659	GO:0005634	nucleus	cellular_component
isotig20091	isogroup16659	GO:0005737	cytoplasm	cellular_component
isotig20091	isogroup16659	GO:0005829	cytosol	cellular_component
isotig20091	isogroup16659	GO:0005886	plasma membrane	cellular_component
isotig20091	isogroup16659	GO:0008150	biological_process	biological_process
isotig20092	isogroup16660	GO:0000910	cytokinesis	biological_process
isotig20092	isogroup16660	GO:0007021	tubulin complex assembly	biological_process
isotig20093	isogroup16661	GO:0004602	glutathione peroxidase activity	molecular_function
isotig20093	isogroup16661	GO:0005739	mitochondrion	cellular_component
isotig20093	isogroup16661	GO:0005768	endosome	cellular_component
isotig20093	isogroup16661	GO:0005794	Golgi apparatus	cellular_component
isotig20093	isogroup16661	GO:0005802	trans-Golgi network	cellular_component
isotig20093	isogroup16661	GO:0009407	toxin catabolic process	biological_process
isotig20093	isogroup16661	GO:0009738	abscisic acid mediated signaling pathway	biological_process
isotig20093	isogroup16661	GO:0042542	response to hydrogen peroxide	biological_process
isotig20093	isogroup16661	GO:0042631	cellular response to water deprivation	biological_process
isotig20094	isogroup16662	GO:0005576	extracellular region	cellular_component
isotig20094	isogroup16662	GO:0006869	lipid transport	biological_process
isotig20094	isogroup16662	GO:0008289	lipid binding	molecular_function
isotig20095	isogroup16663	GO:0003674	molecular_function	molecular_function
isotig20095	isogroup16663	GO:0005634	nucleus	cellular_component
isotig20095	isogroup16663	GO:0008150	biological_process	biological_process
isotig20098	isogroup16666	GO:0000278	mitotic cell cycle	biological_process
isotig20098	isogroup16666	GO:0003677	DNA binding	molecular_function
isotig20098	isogroup16666	GO:0003899	DNA-directed RNA polymerase activity	molecular_function
isotig20098	isogroup16666	GO:0005634	nucleus	cellular_component
isotig20098	isogroup16666	GO:0006302	double-strand break repair	biological_process
isotig20098	isogroup16666	GO:0006310	DNA recombination	biological_process
isotig20098	isogroup16666	GO:0006312	mitotic recombination	biological_process
isotig20098	isogroup16666	GO:0006351	transcription, DNA-dependent	biological_process
isotig20098	isogroup16666	GO:0006354	DNA-dependent transcription, elongation	biological_process
isotig20098	isogroup16666	GO:0006396	RNA processing	biological_process
isotig20098	isogroup16666	GO:0007062	sister chromatid cohesion	biological_process
isotig20098	isogroup16666	GO:0007126	meiosis	biological_process
isotig20098	isogroup16666	GO:0007129	synapsis	biological_process
isotig20098	isogroup16666	GO:0007131	reciprocal meiotic recombination	biological_process
isotig20098	isogroup16666	GO:0009560	embryo sac egg cell differentiation	biological_process
isotig20098	isogroup16666	GO:0010332	response to gamma radiation	biological_process
isotig20098	isogroup16666	GO:0010564	regulation of cell cycle process	biological_process
isotig20098	isogroup16666	GO:0016567	protein ubiquitination	biological_process
isotig20098	isogroup16666	GO:0032204	regulation of telomere maintenance	biological_process
isotig20098	isogroup16666	GO:0042138	meiotic DNA double-strand break formation	biological_process
isotig20098	isogroup16666	GO:0043247	telomere maintenance in response to DNA damage	biological_process
isotig20098	isogroup16666	GO:0045132	meiotic chromosome segregation	biological_process
isotig20100	isogroup16668	GO:0003690	double-stranded DNA binding	molecular_function
isotig20100	isogroup16668	GO:0003697	single-stranded DNA binding	molecular_function
isotig20100	isogroup16668	GO:0003723	RNA binding	molecular_function
isotig20100	isogroup16668	GO:0005515	protein binding	molecular_function
isotig20100	isogroup16668	GO:0005634	nucleus	cellular_component
isotig20100	isogroup16668	GO:0006486	protein glycosylation	biological_process
isotig20100	isogroup16668	GO:0009791	post-embryonic development	biological_process
isotig20100	isogroup16668	GO:0009910	negative regulation of flower development	biological_process
isotig20100	isogroup16668	GO:0010022	meristem determinacy	biological_process
isotig20100	isogroup16668	GO:0016571	histone methylation	biological_process
isotig20100	isogroup16668	GO:0042538	hyperosmotic salinity response	biological_process
isotig20100	isogroup16668	GO:0045892	negative regulation of transcription, DNA-dependent	biological_process
isotig20100	isogroup16668	GO:0048367	shoot development	biological_process
isotig20100	isogroup16668	GO:0070734	histone H3-K27 methylation	biological_process
isotig20101	isogroup16669	GO:0004553	hydrolase activity, hydrolyzing O-glycosyl compounds	molecular_function
isotig20101	isogroup16669	GO:0031222	arabinan catabolic process	biological_process
isotig20101	isogroup16669	GO:0046556	alpha-N-arabinofuranosidase activity	molecular_function
isotig20102	isogroup16670	GO:0005634	nucleus	cellular_component
isotig20104	isogroup16672	GO:0003674	molecular_function	molecular_function
isotig20104	isogroup16672	GO:0005739	mitochondrion	cellular_component
isotig20104	isogroup16672	GO:0008150	biological_process	biological_process
isotig20104	isogroup16672	GO:0009507	chloroplast	cellular_component
isotig20104	isogroup16672	GO:0009535	chloroplast thylakoid membrane	cellular_component
isotig20105	isogroup16673	GO:0003674	molecular_function	molecular_function
isotig20105	isogroup16673	GO:0008150	biological_process	biological_process
isotig20105	isogroup16673	GO:0010048	vernalization response	biological_process
isotig20106	isogroup16674	GO:0004176	ATP-dependent peptidase activity	molecular_function
isotig20106	isogroup16674	GO:0005634	nucleus	cellular_component
isotig20106	isogroup16674	GO:0009507	chloroplast	cellular_component
isotig20107	isogroup16675	GO:0003677	DNA binding	molecular_function
isotig20107	isogroup16675	GO:0046983	protein dimerization activity	molecular_function
isotig20111	isogroup16679	GO:0005886	plasma membrane	cellular_component
isotig20111	isogroup16679	GO:0006869	lipid transport	biological_process
isotig20111	isogroup16679	GO:0008289	lipid binding	molecular_function
isotig20111	isogroup16679	GO:0031225	anchored to membrane	cellular_component
isotig20112	isogroup16680	GO:0000165	MAPK cascade	biological_process
isotig20112	isogroup16680	GO:0000303	response to superoxide	biological_process
isotig20112	isogroup16680	GO:0005515	protein binding	molecular_function
isotig20112	isogroup16680	GO:0006612	protein targeting to membrane	biological_process
isotig20112	isogroup16680	GO:0007154	cell communication	biological_process
isotig20112	isogroup16680	GO:0007165	signal transduction	biological_process
isotig20112	isogroup16680	GO:0008219	cell death	biological_process
isotig20112	isogroup16680	GO:0009409	response to cold	biological_process
isotig20112	isogroup16680	GO:0009414	response to water deprivation	biological_process
isotig20112	isogroup16680	GO:0009723	response to ethylene stimulus	biological_process
isotig20112	isogroup16680	GO:0009733	response to auxin stimulus	biological_process
isotig20112	isogroup16680	GO:0009737	response to abscisic acid stimulus	biological_process
isotig20112	isogroup16680	GO:0009738	abscisic acid mediated signaling pathway	biological_process
isotig20112	isogroup16680	GO:0009739	response to gibberellin stimulus	biological_process
isotig20112	isogroup16680	GO:0009740	gibberellic acid mediated signaling pathway	biological_process
isotig20112	isogroup16680	GO:0009753	response to jasmonic acid stimulus	biological_process
isotig20112	isogroup16680	GO:0009755	hormone-mediated signaling pathway	biological_process
isotig20112	isogroup16680	GO:0009845	seed germination	biological_process
isotig20112	isogroup16680	GO:0009862	systemic acquired resistance, salicylic acid mediated signaling pathway	biological_process
isotig20112	isogroup16680	GO:0009863	salicylic acid mediated signaling pathway	biological_process
isotig20112	isogroup16680	GO:0009867	jasmonic acid mediated signaling pathway	biological_process
isotig20112	isogroup16680	GO:0009873	ethylene mediated signaling pathway	biological_process
isotig20112	isogroup16680	GO:0009939	positive regulation of gibberellic acid mediated signaling pathway	biological_process
isotig20112	isogroup16680	GO:0010162	seed dormancy process	biological_process
isotig20112	isogroup16680	GO:0010325	raffinose family oligosaccharide biosynthetic process	biological_process
isotig20112	isogroup16680	GO:0010363	regulation of plant-type hypersensitive response	biological_process
isotig20112	isogroup16680	GO:0010476	gibberellin mediated signaling pathway	biological_process
isotig20112	isogroup16680	GO:0030968	endoplasmic reticulum unfolded protein response	biological_process
isotig20112	isogroup16680	GO:0031348	negative regulation of defense response	biological_process
isotig20112	isogroup16680	GO:0042538	hyperosmotic salinity response	biological_process
isotig20112	isogroup16680	GO:0043069	negative regulation of programmed cell death	biological_process
isotig20112	isogroup16680	GO:0048444	floral organ morphogenesis	biological_process
isotig20112	isogroup16680	GO:0050832	defense response to fungus	biological_process
isotig20113	isogroup16681	GO:0003674	molecular_function	molecular_function
isotig20113	isogroup16681	GO:0005634	nucleus	cellular_component
isotig20113	isogroup16681	GO:0008150	biological_process	biological_process
isotig20114	isogroup16682	GO:0008150	biological_process	biological_process
isotig20115	isogroup16683	GO:0003674	molecular_function	molecular_function
isotig20115	isogroup16683	GO:0005737	cytoplasm	cellular_component
isotig20115	isogroup16683	GO:0009733	response to auxin stimulus	biological_process
isotig20116	isogroup16684	GO:0000312	plastid small ribosomal subunit	cellular_component
isotig20116	isogroup16684	GO:0003735	structural constituent of ribosome	molecular_function
isotig20116	isogroup16684	GO:0006091	generation of precursor metabolites and energy	biological_process
isotig20116	isogroup16684	GO:0006354	DNA-dependent transcription, elongation	biological_process
isotig20116	isogroup16684	GO:0006412	translation	biological_process
isotig20116	isogroup16684	GO:0015979	photosynthesis	biological_process
isotig20117	isogroup16685	GO:0005768	endosome	cellular_component
isotig20117	isogroup16685	GO:0005794	Golgi apparatus	cellular_component
isotig20117	isogroup16685	GO:0005802	trans-Golgi network	cellular_component
isotig20117	isogroup16685	GO:0006486	protein glycosylation	biological_process
isotig20117	isogroup16685	GO:0052325	cell wall pectin biosynthetic process	biological_process
isotig20117	isogroup16685	GO:0052636	arabinosyltransferase activity	molecular_function
isotig20117	isogroup16685	GO:0080147	root hair cell development	biological_process
isotig20118	isogroup16686	GO:0005783	endoplasmic reticulum	cellular_component
isotig20118	isogroup16686	GO:0005788	endoplasmic reticulum lumen	cellular_component
isotig20118	isogroup16686	GO:0006457	protein folding	biological_process
isotig20118	isogroup16686	GO:0009408	response to heat	biological_process
isotig20118	isogroup16686	GO:0009644	response to high light intensity	biological_process
isotig20118	isogroup16686	GO:0034976	response to endoplasmic reticulum stress	biological_process
isotig20118	isogroup16686	GO:0042542	response to hydrogen peroxide	biological_process
isotig20119	isogroup16687	GO:0003674	molecular_function	molecular_function
isotig20119	isogroup16687	GO:0006508	proteolysis	biological_process
isotig20119	isogroup16687	GO:0009507	chloroplast	cellular_component
isotig20121	isogroup16689	GO:0000096	sulfur amino acid metabolic process	biological_process
isotig20121	isogroup16689	GO:0004766	spermidine synthase activity	molecular_function
isotig20121	isogroup16689	GO:0005515	protein binding	molecular_function
isotig20121	isogroup16689	GO:0008295	spermidine biosynthetic process	biological_process
isotig20121	isogroup16689	GO:0008652	cellular amino acid biosynthetic process	biological_process
isotig20121	isogroup16689	GO:0009069	serine family amino acid metabolic process	biological_process
isotig20121	isogroup16689	GO:0009616	virus induced gene silencing	biological_process
isotig20121	isogroup16689	GO:0010050	vegetative phase change	biological_process
isotig20121	isogroup16689	GO:0042545	cell wall modification	biological_process
isotig20122	isogroup16690	GO:0003677	DNA binding	molecular_function
isotig20122	isogroup16690	GO:0003700	sequence-specific DNA binding transcription factor activity	molecular_function
isotig20122	isogroup16690	GO:0006355	regulation of transcription, DNA-dependent	biological_process
isotig20122	isogroup16690	GO:0009751	response to salicylic acid stimulus	biological_process
isotig20123	isogroup16691	GO:0003674	molecular_function	molecular_function
isotig20123	isogroup16691	GO:0005634	nucleus	cellular_component
isotig20123	isogroup16691	GO:0008150	biological_process	biological_process
isotig20124	isogroup16692	GO:0005576	extracellular region	cellular_component
isotig20125	isogroup16693	GO:0003746	translation elongation factor activity	molecular_function
isotig20125	isogroup16693	GO:0005737	cytoplasm	cellular_component
isotig20126	isogroup16694	GO:0003674	molecular_function	molecular_function
isotig20126	isogroup16694	GO:0007165	signal transduction	biological_process
isotig20126	isogroup16694	GO:0009535	chloroplast thylakoid membrane	cellular_component
isotig20126	isogroup16694	GO:0009658	chloroplast organization	biological_process
isotig20126	isogroup16694	GO:0009902	chloroplast relocation	biological_process
isotig20126	isogroup16694	GO:0010027	thylakoid membrane organization	biological_process
isotig20126	isogroup16694	GO:0016020	membrane	cellular_component
isotig20126	isogroup16694	GO:0034660	ncRNA metabolic process	biological_process
isotig20127	isogroup16695	GO:0004553	hydrolase activity, hydrolyzing O-glycosyl compounds	molecular_function
isotig20127	isogroup16695	GO:0005886	plasma membrane	cellular_component
isotig20128	isogroup16696	GO:0003723	RNA binding	molecular_function
isotig20128	isogroup16696	GO:0004525	ribonuclease III activity	molecular_function
isotig20128	isogroup16696	GO:0006396	RNA processing	biological_process
isotig20128	isogroup16696	GO:0010267	production of ta-siRNAs involved in RNA interference	biological_process
isotig20128	isogroup16696	GO:0035196	production of miRNAs involved in gene silencing by miRNA	biological_process
isotig20128	isogroup16696	GO:0051607	defense response to virus	biological_process
isotig20129	isogroup16697	GO:0005634	nucleus	cellular_component
isotig20130	isogroup16698	GO:0003674	molecular_function	molecular_function
isotig20130	isogroup16698	GO:0005634	nucleus	cellular_component
isotig20130	isogroup16698	GO:0005886	plasma membrane	cellular_component
isotig20130	isogroup16698	GO:0008150	biological_process	biological_process
isotig20130	isogroup16698	GO:0010260	organ senescence	biological_process
isotig20131	isogroup16699	GO:0005634	nucleus	cellular_component
isotig20132	isogroup16700	GO:0003674	molecular_function	molecular_function
isotig20132	isogroup16700	GO:0005634	nucleus	cellular_component
isotig20132	isogroup16700	GO:0008150	biological_process	biological_process
isotig20133	isogroup16701	GO:0004871	signal transducer activity	molecular_function
isotig20133	isogroup16701	GO:0005886	plasma membrane	cellular_component
isotig20133	isogroup16701	GO:0009416	response to light stimulus	biological_process
isotig20135	isogroup16703	GO:0003677	DNA binding	molecular_function
isotig20135	isogroup16703	GO:0003700	sequence-specific DNA binding transcription factor activity	molecular_function
isotig20135	isogroup16703	GO:0005634	nucleus	cellular_component
isotig20135	isogroup16703	GO:0006355	regulation of transcription, DNA-dependent	biological_process
isotig20135	isogroup16703	GO:0009941	chloroplast envelope	cellular_component
isotig20136	isogroup16704	GO:0003674	molecular_function	molecular_function
isotig20136	isogroup16704	GO:0005634	nucleus	cellular_component
isotig20136	isogroup16704	GO:0008150	biological_process	biological_process
isotig20137	isogroup16705	GO:0004843	ubiquitin-specific protease activity	molecular_function
isotig20137	isogroup16705	GO:0007062	sister chromatid cohesion	biological_process
isotig20137	isogroup16705	GO:0009640	photomorphogenesis	biological_process
isotig20137	isogroup16705	GO:0009790	embryo development	biological_process
isotig20137	isogroup16705	GO:0009793	embryo development ending in seed dormancy	biological_process
isotig20137	isogroup16705	GO:0009845	seed germination	biological_process
isotig20137	isogroup16705	GO:0009880	embryonic pattern specification	biological_process
isotig20137	isogroup16705	GO:0009909	regulation of flower development	biological_process
isotig20137	isogroup16705	GO:0009933	meristem structural organization	biological_process
isotig20137	isogroup16705	GO:0010072	primary shoot apical meristem specification	biological_process
isotig20137	isogroup16705	GO:0010162	seed dormancy process	biological_process
isotig20137	isogroup16705	GO:0010182	sugar mediated signaling pathway	biological_process
isotig20137	isogroup16705	GO:0010228	vegetative to reproductive phase transition of meristem	biological_process
isotig20137	isogroup16705	GO:0010431	seed maturation	biological_process
isotig20137	isogroup16705	GO:0010564	regulation of cell cycle process	biological_process
isotig20137	isogroup16705	GO:0016567	protein ubiquitination	biological_process
isotig20137	isogroup16705	GO:0019915	lipid storage	biological_process
isotig20137	isogroup16705	GO:0045595	regulation of cell differentiation	biological_process
isotig20137	isogroup16705	GO:0048316	seed development	biological_process
isotig20137	isogroup16705	GO:0048366	leaf development	biological_process
isotig20137	isogroup16705	GO:0048825	cotyledon development	biological_process
isotig20137	isogroup16705	GO:0050826	response to freezing	biological_process
isotig20137	isogroup16705	GO:0051301	cell division	biological_process
isotig20138	isogroup16706	GO:0005634	nucleus	cellular_component
isotig20138	isogroup16706	GO:0008026	ATP-dependent helicase activity	molecular_function
isotig20138	isogroup16706	GO:0009506	plasmodesma	cellular_component
isotig20139	isogroup16707	GO:0003674	molecular_function	molecular_function
isotig20139	isogroup16707	GO:0008150	biological_process	biological_process
isotig20139	isogroup16707	GO:0009507	chloroplast	cellular_component
isotig20139	isogroup16707	GO:0009909	regulation of flower development	biological_process
isotig20139	isogroup16707	GO:0016570	histone modification	biological_process
isotig20139	isogroup16707	GO:0048449	floral organ formation	biological_process
isotig20140	isogroup16708	GO:0003674	molecular_function	molecular_function
isotig20140	isogroup16708	GO:0005739	mitochondrion	cellular_component
isotig20140	isogroup16708	GO:0008150	biological_process	biological_process
isotig20141	isogroup16709	GO:0008047	enzyme activator activity	molecular_function
isotig20141	isogroup16709	GO:0009507	chloroplast	cellular_component
isotig20141	isogroup16709	GO:0016671	oxidoreductase activity, acting on a sulfur group of donors, disulfide as acceptor	molecular_function
isotig20141	isogroup16709	GO:0043085	positive regulation of catalytic activity	biological_process
isotig20142	isogroup16710	GO:0005634	nucleus	cellular_component
isotig20142	isogroup16710	GO:0008150	biological_process	biological_process
isotig20143	isogroup16711	GO:0005634	nucleus	cellular_component
isotig20143	isogroup16711	GO:0008757	S-adenosylmethionine-dependent methyltransferase activity	molecular_function
isotig20144	isogroup16712	GO:0003674	molecular_function	molecular_function
isotig20144	isogroup16712	GO:0005634	nucleus	cellular_component
isotig20144	isogroup16712	GO:0008150	biological_process	biological_process
isotig20147	isogroup16715	GO:0005737	cytoplasm	cellular_component
isotig20147	isogroup16715	GO:0016740	transferase activity	molecular_function
isotig20148	isogroup16716	GO:0003700	sequence-specific DNA binding transcription factor activity	molecular_function
isotig20148	isogroup16716	GO:0006355	regulation of transcription, DNA-dependent	biological_process
isotig20149	isogroup16717	GO:0016491	oxidoreductase activity	molecular_function
isotig20150	isogroup16718	GO:0005634	nucleus	cellular_component
isotig20150	isogroup16718	GO:0008026	ATP-dependent helicase activity	molecular_function
isotig20151	isogroup16719	GO:0009664	plant-type cell wall organization	biological_process
isotig20151	isogroup16719	GO:0009826	unidimensional cell growth	biological_process
isotig20151	isogroup16719	GO:0009828	plant-type cell wall loosening	biological_process
isotig20152	isogroup16720	GO:0004867	serine-type endopeptidase inhibitor activity	molecular_function
isotig20152	isogroup16720	GO:0005886	plasma membrane	cellular_component
isotig20152	isogroup16720	GO:0008150	biological_process	biological_process
isotig20152	isogroup16720	GO:0010200	response to chitin	biological_process
isotig20152	isogroup16720	GO:0031225	anchored to membrane	cellular_component
isotig20153	isogroup16721	GO:0003674	molecular_function	molecular_function
isotig20153	isogroup16721	GO:0005576	extracellular region	cellular_component
isotig20153	isogroup16721	GO:0009739	response to gibberellin stimulus	biological_process
isotig20154	isogroup16722	GO:0003677	DNA binding	molecular_function
isotig20154	isogroup16722	GO:0003700	sequence-specific DNA binding transcription factor activity	molecular_function
isotig20154	isogroup16722	GO:0005634	nucleus	cellular_component
isotig20154	isogroup16722	GO:0006355	regulation of transcription, DNA-dependent	biological_process
isotig01976	isogroup00449	GO:0008146	sulfotransferase activity	molecular_function
isotig01976	isogroup00449	GO:0009507	chloroplast	cellular_component
isotig01976	isogroup00449	GO:0046777	protein autophosphorylation	biological_process
isotig01977	isogroup00450	GO:0001560	regulation of cell growth by extracellular stimulus	biological_process
isotig01977	isogroup00450	GO:0005515	protein binding	molecular_function
isotig01977	isogroup00450	GO:0005777	peroxisome	cellular_component
isotig01977	isogroup00450	GO:0006499	N-terminal protein myristoylation	biological_process
isotig01977	isogroup00450	GO:0009627	systemic acquired resistance	biological_process
isotig01977	isogroup00450	GO:0009742	brassinosteroid mediated signaling pathway	biological_process
isotig01977	isogroup00450	GO:0031234	extrinsic to internal side of plasma membrane	cellular_component
isotig01977	isogroup00450	GO:0031347	regulation of defense response	biological_process
isotig01977	isogroup00450	GO:0051289	protein homotetramerization	biological_process
isotig01978	isogroup00450	GO:0001560	regulation of cell growth by extracellular stimulus	biological_process
isotig01978	isogroup00450	GO:0005515	protein binding	molecular_function
isotig01978	isogroup00450	GO:0005777	peroxisome	cellular_component
isotig01978	isogroup00450	GO:0006499	N-terminal protein myristoylation	biological_process
isotig01978	isogroup00450	GO:0009627	systemic acquired resistance	biological_process
isotig01978	isogroup00450	GO:0009742	brassinosteroid mediated signaling pathway	biological_process
isotig01978	isogroup00450	GO:0031234	extrinsic to internal side of plasma membrane	cellular_component
isotig01978	isogroup00450	GO:0031347	regulation of defense response	biological_process
isotig01978	isogroup00450	GO:0051289	protein homotetramerization	biological_process
isotig01979	isogroup00450	GO:0001560	regulation of cell growth by extracellular stimulus	biological_process
isotig01979	isogroup00450	GO:0005515	protein binding	molecular_function
isotig01979	isogroup00450	GO:0005777	peroxisome	cellular_component
isotig01979	isogroup00450	GO:0006499	N-terminal protein myristoylation	biological_process
isotig01979	isogroup00450	GO:0009627	systemic acquired resistance	biological_process
isotig01979	isogroup00450	GO:0009742	brassinosteroid mediated signaling pathway	biological_process
isotig01979	isogroup00450	GO:0031234	extrinsic to internal side of plasma membrane	cellular_component
isotig01979	isogroup00450	GO:0031347	regulation of defense response	biological_process
isotig01979	isogroup00450	GO:0051289	protein homotetramerization	biological_process
isotig01980	isogroup00451	GO:0003674	molecular_function	molecular_function
isotig01980	isogroup00451	GO:0008150	biological_process	biological_process
isotig01980	isogroup00451	GO:0009507	chloroplast	cellular_component
isotig01981	isogroup00451	GO:0003674	molecular_function	molecular_function
isotig01981	isogroup00451	GO:0008150	biological_process	biological_process
isotig01981	isogroup00451	GO:0009507	chloroplast	cellular_component
isotig01982	isogroup00451	GO:0003674	molecular_function	molecular_function
isotig01982	isogroup00451	GO:0008150	biological_process	biological_process
isotig01982	isogroup00451	GO:0009507	chloroplast	cellular_component
isotig01983	isogroup00452	GO:0005634	nucleus	cellular_component
isotig01984	isogroup00452	GO:0005634	nucleus	cellular_component
isotig01985	isogroup00452	GO:0005634	nucleus	cellular_component
isotig01986	isogroup00453	GO:0005634	nucleus	cellular_component
isotig01986	isogroup00453	GO:0008150	biological_process	biological_process
isotig01987	isogroup00453	GO:0005634	nucleus	cellular_component
isotig01987	isogroup00453	GO:0008150	biological_process	biological_process
isotig01989	isogroup00454	GO:0003674	molecular_function	molecular_function
isotig01989	isogroup00454	GO:0005634	nucleus	cellular_component
isotig01989	isogroup00454	GO:0008150	biological_process	biological_process
isotig01990	isogroup00454	GO:0003674	molecular_function	molecular_function
isotig01990	isogroup00454	GO:0005634	nucleus	cellular_component
isotig01990	isogroup00454	GO:0008150	biological_process	biological_process
isotig01991	isogroup00454	GO:0003674	molecular_function	molecular_function
isotig01991	isogroup00454	GO:0005634	nucleus	cellular_component
isotig01991	isogroup00454	GO:0008150	biological_process	biological_process
isotig01992	isogroup00455	GO:0004672	protein kinase activity	molecular_function
isotig01992	isogroup00455	GO:0004674	protein serine/threonine kinase activity	molecular_function
isotig01992	isogroup00455	GO:0005634	nucleus	cellular_component
isotig01992	isogroup00455	GO:0005737	cytoplasm	cellular_component
isotig01992	isogroup00455	GO:0006468	protein phosphorylation	biological_process
isotig01992	isogroup00455	GO:0010260	organ senescence	biological_process
isotig01992	isogroup00455	GO:0016036	cellular response to phosphate starvation	biological_process
isotig01992	isogroup00455	GO:0016301	kinase activity	molecular_function
isotig01992	isogroup00455	GO:0019375	galactolipid biosynthetic process	biological_process
isotig01992	isogroup00455	GO:0042631	cellular response to water deprivation	biological_process
isotig01992	isogroup00455	GO:0046777	protein autophosphorylation	biological_process
isotig01993	isogroup00455	GO:0004672	protein kinase activity	molecular_function
isotig01993	isogroup00455	GO:0005524	ATP binding	molecular_function
isotig01993	isogroup00455	GO:0006468	protein phosphorylation	biological_process
isotig01994	isogroup00455	GO:0004672	protein kinase activity	molecular_function
isotig01994	isogroup00455	GO:0005524	ATP binding	molecular_function
isotig01994	isogroup00455	GO:0006468	protein phosphorylation	biological_process
isotig01995	isogroup00456	GO:0008150	biological_process	biological_process
isotig01995	isogroup00456	GO:0009507	chloroplast	cellular_component
isotig01995	isogroup00456	GO:0009570	chloroplast stroma	cellular_component
isotig01995	isogroup00456	GO:0009941	chloroplast envelope	cellular_component
isotig01995	isogroup00456	GO:0019243	methylglyoxal catabolic process to D-lactate	biological_process
isotig20156	isogroup16724	GO:0005886	plasma membrane	cellular_component
isotig20156	isogroup16724	GO:0016301	kinase activity	molecular_function
isotig20157	isogroup16725	GO:0001510	RNA methylation	biological_process
isotig20157	isogroup16725	GO:0003735	structural constituent of ribosome	molecular_function
isotig20157	isogroup16725	GO:0005730	nucleolus	cellular_component
isotig20157	isogroup16725	GO:0005737	cytoplasm	cellular_component
isotig20157	isogroup16725	GO:0005773	vacuole	cellular_component
isotig20157	isogroup16725	GO:0005774	vacuolar membrane	cellular_component
isotig20157	isogroup16725	GO:0005783	endoplasmic reticulum	cellular_component
isotig20157	isogroup16725	GO:0005794	Golgi apparatus	cellular_component
isotig20157	isogroup16725	GO:0005829	cytosol	cellular_component
isotig20157	isogroup16725	GO:0005840	ribosome	cellular_component
isotig20157	isogroup16725	GO:0006412	translation	biological_process
isotig20157	isogroup16725	GO:0009506	plasmodesma	cellular_component
isotig20157	isogroup16725	GO:0009507	chloroplast	cellular_component
isotig20157	isogroup16725	GO:0022625	cytosolic large ribosomal subunit	cellular_component
isotig20157	isogroup16725	GO:0022626	cytosolic ribosome	cellular_component
isotig20157	isogroup16725	GO:0042254	ribosome biogenesis	biological_process
isotig20158	isogroup16726	GO:0005829	cytosol	cellular_component
isotig20158	isogroup16726	GO:0005886	plasma membrane	cellular_component
isotig20158	isogroup16726	GO:0006661	phosphatidylinositol biosynthetic process	biological_process
isotig20159	isogroup16727	GO:0003674	molecular_function	molecular_function
isotig20159	isogroup16727	GO:0005634	nucleus	cellular_component
isotig20159	isogroup16727	GO:0008150	biological_process	biological_process
isotig20160	isogroup16728	GO:0009507	chloroplast	cellular_component
isotig20161	isogroup16729	GO:0005634	nucleus	cellular_component
isotig20161	isogroup16729	GO:0005737	cytoplasm	cellular_component
isotig20161	isogroup16729	GO:0008168	methyltransferase activity	molecular_function
isotig20161	isogroup16729	GO:0008469	histone-arginine N-methyltransferase activity	molecular_function
isotig20161	isogroup16729	GO:0009220	pyrimidine ribonucleotide biosynthetic process	biological_process
isotig20161	isogroup16729	GO:0009909	regulation of flower development	biological_process
isotig20161	isogroup16729	GO:0010228	vegetative to reproductive phase transition of meristem	biological_process
isotig20161	isogroup16729	GO:0016277	[myelin basic protein]-arginine N-methyltransferase activity	molecular_function
isotig20161	isogroup16729	GO:0016458	gene silencing	biological_process
isotig20161	isogroup16729	GO:0019919	peptidyl-arginine methylation, to asymmetrical-dimethyl arginine	biological_process
isotig20161	isogroup16729	GO:0034968	histone lysine methylation	biological_process
isotig20161	isogroup16729	GO:0034970	histone H3-R2 methylation	biological_process
isotig20161	isogroup16729	GO:0034971	histone H3-R17 methylation	biological_process
isotig20161	isogroup16729	GO:0034972	histone H3-R26 methylation	biological_process
isotig20161	isogroup16729	GO:0035241	protein-arginine omega-N monomethyltransferase activity	molecular_function
isotig20161	isogroup16729	GO:0035242	protein-arginine omega-N asymmetric methyltransferase activity	molecular_function
isotig20161	isogroup16729	GO:0042803	protein homodimerization activity	molecular_function
isotig20161	isogroup16729	GO:0046982	protein heterodimerization activity	molecular_function
isotig20162	isogroup16730	GO:0005576	extracellular region	cellular_component
isotig20164	isogroup16732	GO:0000325	plant-type vacuole	cellular_component
isotig20164	isogroup16732	GO:0005509	calcium ion binding	molecular_function
isotig20164	isogroup16732	GO:0005515	protein binding	molecular_function
isotig20164	isogroup16732	GO:0009862	systemic acquired resistance, salicylic acid mediated signaling pathway	biological_process
isotig20164	isogroup16732	GO:0043269	regulation of ion transport	biological_process
isotig20166	isogroup16734	GO:0005768	endosome	cellular_component
isotig20166	isogroup16734	GO:0005794	Golgi apparatus	cellular_component
isotig20166	isogroup16734	GO:0005802	trans-Golgi network	cellular_component
isotig20166	isogroup16734	GO:0009058	biosynthetic process	biological_process
isotig20166	isogroup16734	GO:0009834	secondary cell wall biogenesis	biological_process
isotig20166	isogroup16734	GO:0015020	glucuronosyltransferase activity	molecular_function
isotig20166	isogroup16734	GO:0016757	transferase activity, transferring glycosyl groups	molecular_function
isotig20166	isogroup16734	GO:0045492	xylan biosynthetic process	biological_process
isotig20167	isogroup16735	GO:0000278	mitotic cell cycle	biological_process
isotig20167	isogroup16735	GO:0005515	protein binding	molecular_function
isotig20167	isogroup16735	GO:0006259	DNA metabolic process	biological_process
isotig20167	isogroup16735	GO:0006310	DNA recombination	biological_process
isotig20167	isogroup16735	GO:0006355	regulation of transcription, DNA-dependent	biological_process
isotig20167	isogroup16735	GO:0006396	RNA processing	biological_process
isotig20167	isogroup16735	GO:0007062	sister chromatid cohesion	biological_process
isotig20167	isogroup16735	GO:0007126	meiosis	biological_process
isotig20167	isogroup16735	GO:0007131	reciprocal meiotic recombination	biological_process
isotig20167	isogroup16735	GO:0007276	gamete generation	biological_process
isotig20167	isogroup16735	GO:0008284	positive regulation of cell proliferation	biological_process
isotig20167	isogroup16735	GO:0009410	response to xenobiotic stimulus	biological_process
isotig20167	isogroup16735	GO:0009640	photomorphogenesis	biological_process
isotig20167	isogroup16735	GO:0010332	response to gamma radiation	biological_process
isotig20167	isogroup16735	GO:0010388	cullin deneddylation	biological_process
isotig20167	isogroup16735	GO:0010413	glucuronoxylan metabolic process	biological_process
isotig20167	isogroup16735	GO:0016567	protein ubiquitination	biological_process
isotig20167	isogroup16735	GO:0016571	histone methylation	biological_process
isotig20167	isogroup16735	GO:0016579	protein deubiquitination	biological_process
isotig20167	isogroup16735	GO:0031048	chromatin silencing by small RNA	biological_process
isotig20167	isogroup16735	GO:0032204	regulation of telomere maintenance	biological_process
isotig20167	isogroup16735	GO:0032875	regulation of DNA endoreduplication	biological_process
isotig20167	isogroup16735	GO:0033044	regulation of chromosome organization	biological_process
isotig20167	isogroup16735	GO:0042023	DNA endoreduplication	biological_process
isotig20167	isogroup16735	GO:0042138	meiotic DNA double-strand break formation	biological_process
isotig20167	isogroup16735	GO:0043161	proteasomal ubiquitin-dependent protein catabolic process	biological_process
isotig20167	isogroup16735	GO:0043247	telomere maintenance in response to DNA damage	biological_process
isotig20167	isogroup16735	GO:0043248	proteasome assembly	biological_process
isotig20167	isogroup16735	GO:0043687	post-translational protein modification	biological_process
isotig20167	isogroup16735	GO:0045132	meiotic chromosome segregation	biological_process
isotig20167	isogroup16735	GO:0045492	xylan biosynthetic process	biological_process
isotig20167	isogroup16735	GO:0045893	positive regulation of transcription, DNA-dependent	biological_process
isotig20167	isogroup16735	GO:0048522	positive regulation of cellular process	biological_process
isotig20167	isogroup16735	GO:0051276	chromosome organization	biological_process
isotig20167	isogroup16735	GO:0051302	regulation of cell division	biological_process
isotig20167	isogroup16735	GO:0051510	regulation of unidimensional cell growth	biological_process
isotig20167	isogroup16735	GO:0051788	response to misfolded protein	biological_process
isotig20168	isogroup16736	GO:0003972	RNA ligase (ATP) activity	molecular_function
isotig20168	isogroup16736	GO:0004113	2',3'-cyclic-nucleotide 3'-phosphodiesterase activity	molecular_function
isotig20168	isogroup16736	GO:0006388	tRNA splicing, via endonucleolytic cleavage and ligation	biological_process
isotig20168	isogroup16736	GO:0051731	polynucleotide 5'-hydroxyl-kinase activity	molecular_function
isotig20169	isogroup16737	GO:0004407	histone deacetylase activity	molecular_function
isotig20169	isogroup16737	GO:0008150	biological_process	biological_process
isotig20170	isogroup16738	GO:0006952	defense response	biological_process
isotig20171	isogroup16739	GO:0009062	fatty acid catabolic process	biological_process
isotig20171	isogroup16739	GO:0009793	embryo development ending in seed dormancy	biological_process
isotig20172	isogroup16740	GO:0004722	protein serine/threonine phosphatase activity	molecular_function
isotig20172	isogroup16740	GO:0005515	protein binding	molecular_function
isotig20172	isogroup16740	GO:0006469	negative regulation of protein kinase activity	biological_process
isotig20172	isogroup16740	GO:0006470	protein dephosphorylation	biological_process
isotig20172	isogroup16740	GO:0006970	response to osmotic stress	biological_process
isotig20172	isogroup16740	GO:0008287	protein serine/threonine phosphatase complex	cellular_component
isotig20172	isogroup16740	GO:0009408	response to heat	biological_process
isotig20172	isogroup16740	GO:0009409	response to cold	biological_process
isotig20172	isogroup16740	GO:0009414	response to water deprivation	biological_process
isotig20172	isogroup16740	GO:0009737	response to abscisic acid stimulus	biological_process
isotig20172	isogroup16740	GO:0009788	negative regulation of abscisic acid mediated signaling pathway	biological_process
isotig20172	isogroup16740	GO:0010205	photoinhibition	biological_process
isotig20172	isogroup16740	GO:0042538	hyperosmotic salinity response	biological_process
isotig20173	isogroup16741	GO:0006886	intracellular protein transport	biological_process
isotig20173	isogroup16741	GO:0030125	clathrin vesicle coat	cellular_component
isotig20174	isogroup16742	GO:0005242	inward rectifier potassium channel activity	molecular_function
isotig20174	isogroup16742	GO:0006813	potassium ion transport	biological_process
isotig20174	isogroup16742	GO:0009737	response to abscisic acid stimulus	biological_process
isotig20174	isogroup16742	GO:0010200	response to chitin	biological_process
isotig20174	isogroup16742	GO:0015271	outward rectifier potassium channel activity	molecular_function
isotig20174	isogroup16742	GO:0030551	cyclic nucleotide binding	molecular_function
isotig20174	isogroup16742	GO:0050832	defense response to fungus	biological_process
isotig20176	isogroup16744	GO:0000741	karyogamy	biological_process
isotig20176	isogroup16744	GO:0005829	cytosol	cellular_component
isotig20176	isogroup16744	GO:0006312	mitotic recombination	biological_process
isotig20176	isogroup16744	GO:0006406	mRNA export from nucleus	biological_process
isotig20176	isogroup16744	GO:0009560	embryo sac egg cell differentiation	biological_process
isotig20176	isogroup16744	GO:0009561	megagametogenesis	biological_process
isotig20176	isogroup16744	GO:0009640	photomorphogenesis	biological_process
isotig20176	isogroup16744	GO:0009793	embryo development ending in seed dormancy	biological_process
isotig20176	isogroup16744	GO:0009845	seed germination	biological_process
isotig20176	isogroup16744	GO:0009909	regulation of flower development	biological_process
isotig20176	isogroup16744	GO:0009933	meristem structural organization	biological_process
isotig20176	isogroup16744	GO:0010074	maintenance of meristem identity	biological_process
isotig20176	isogroup16744	GO:0010162	seed dormancy process	biological_process
isotig20176	isogroup16744	GO:0010182	sugar mediated signaling pathway	biological_process
isotig20176	isogroup16744	GO:0010228	vegetative to reproductive phase transition of meristem	biological_process
isotig20176	isogroup16744	GO:0010388	cullin deneddylation	biological_process
isotig20176	isogroup16744	GO:0016567	protein ubiquitination	biological_process
isotig20176	isogroup16744	GO:0016571	histone methylation	biological_process
isotig20176	isogroup16744	GO:0016579	protein deubiquitination	biological_process
isotig20176	isogroup16744	GO:0019915	lipid storage	biological_process
isotig20176	isogroup16744	GO:0045694	regulation of embryo sac egg cell differentiation	biological_process
isotig20176	isogroup16744	GO:0045893	positive regulation of transcription, DNA-dependent	biological_process
isotig20176	isogroup16744	GO:0050826	response to freezing	biological_process
isotig20177	isogroup16745	GO:0003700	sequence-specific DNA binding transcription factor activity	molecular_function
isotig20177	isogroup16745	GO:0005634	nucleus	cellular_component
isotig20177	isogroup16745	GO:0009723	response to ethylene stimulus	biological_process
isotig20178	isogroup16746	GO:0003756	protein disulfide isomerase activity	molecular_function
isotig20178	isogroup16746	GO:0030244	cellulose biosynthetic process	biological_process
isotig20178	isogroup16746	GO:0048193	Golgi vesicle transport	biological_process
isotig20179	isogroup16747	GO:0005886	plasma membrane	cellular_component
isotig20179	isogroup16747	GO:0016020	membrane	cellular_component
isotig20179	isogroup16747	GO:0022857	transmembrane transporter activity	molecular_function
isotig20180	isogroup16748	GO:0005739	mitochondrion	cellular_component
isotig20180	isogroup16748	GO:0005747	mitochondrial respiratory chain complex I	cellular_component
isotig20180	isogroup16748	GO:0009853	photorespiration	biological_process
isotig20180	isogroup16748	GO:0031966	mitochondrial membrane	cellular_component
isotig20180	isogroup16748	GO:0045271	respiratory chain complex I	cellular_component
isotig20181	isogroup16749	GO:0005737	cytoplasm	cellular_component
isotig20181	isogroup16749	GO:0005774	vacuolar membrane	cellular_component
isotig20181	isogroup16749	GO:0005794	Golgi apparatus	cellular_component
isotig20181	isogroup16749	GO:0005829	cytosol	cellular_component
isotig20181	isogroup16749	GO:0008026	ATP-dependent helicase activity	molecular_function
isotig20181	isogroup16749	GO:0009505	plant-type cell wall	cellular_component
isotig20181	isogroup16749	GO:0009744	response to sucrose stimulus	biological_process
isotig20181	isogroup16749	GO:0009749	response to glucose stimulus	biological_process
isotig20181	isogroup16749	GO:0009750	response to fructose stimulus	biological_process
isotig20182	isogroup16750	GO:0003735	structural constituent of ribosome	molecular_function
isotig20182	isogroup16750	GO:0005840	ribosome	cellular_component
isotig20182	isogroup16750	GO:0006412	translation	biological_process
isotig20182	isogroup16750	GO:0009507	chloroplast	cellular_component
isotig20182	isogroup16750	GO:0042254	ribosome biogenesis	biological_process
isotig20184	isogroup16752	GO:0003674	molecular_function	molecular_function
isotig20184	isogroup16752	GO:0005615	extracellular space	cellular_component
isotig20184	isogroup16752	GO:0008083	growth factor activity	molecular_function
isotig20184	isogroup16752	GO:0008284	positive regulation of cell proliferation	biological_process
isotig20184	isogroup16752	GO:0009958	positive gravitropism	biological_process
isotig20184	isogroup16752	GO:0022622	root system development	biological_process
isotig20184	isogroup16752	GO:0030154	cell differentiation	biological_process
isotig20184	isogroup16752	GO:0032880	regulation of protein localization	biological_process
isotig20184	isogroup16752	GO:0048527	lateral root development	biological_process
isotig20184	isogroup16752	GO:2000012	regulation of auxin polar transport	biological_process
isotig20185	isogroup16753	GO:0046910	pectinesterase inhibitor activity	molecular_function
isotig20186	isogroup16754	GO:0005634	nucleus	cellular_component
isotig20187	isogroup16755	GO:0003824	catalytic activity	molecular_function
isotig20187	isogroup16755	GO:0005739	mitochondrion	cellular_component
isotig20187	isogroup16755	GO:0005829	cytosol	cellular_component
isotig20187	isogroup16755	GO:0008152	metabolic process	biological_process
isotig20187	isogroup16755	GO:0009451	RNA modification	biological_process
isotig20188	isogroup16756	GO:0005634	nucleus	cellular_component
isotig20188	isogroup16756	GO:0006626	protein targeting to mitochondrion	biological_process
isotig20188	isogroup16756	GO:0048366	leaf development	biological_process
isotig20189	isogroup16757	GO:0005634	nucleus	cellular_component
isotig20189	isogroup16757	GO:0005737	cytoplasm	cellular_component
isotig20189	isogroup16757	GO:0005739	mitochondrion	cellular_component
isotig20189	isogroup16757	GO:0008150	biological_process	biological_process
isotig20190	isogroup16758	GO:0005506	iron ion binding	molecular_function
isotig20190	isogroup16758	GO:0009055	electron carrier activity	molecular_function
isotig20190	isogroup16758	GO:0016705	oxidoreductase activity, acting on paired donors, with incorporation or reduction of molecular oxygen	molecular_function
isotig20190	isogroup16758	GO:0020037	heme binding	molecular_function
isotig20190	isogroup16758	GO:0055114	oxidation-reduction process	biological_process
isotig20191	isogroup16759	GO:0003743	translation initiation factor activity	molecular_function
isotig20191	isogroup16759	GO:0005737	cytoplasm	cellular_component
isotig20191	isogroup16759	GO:0006413	translational initiation	biological_process
isotig20192	isogroup16760	GO:0004674	protein serine/threonine kinase activity	molecular_function
isotig20192	isogroup16760	GO:0005634	nucleus	cellular_component
isotig20192	isogroup16760	GO:0005829	cytosol	cellular_component
isotig20192	isogroup16760	GO:0009741	response to brassinosteroid stimulus	biological_process
isotig20192	isogroup16760	GO:0016301	kinase activity	molecular_function
isotig20192	isogroup16760	GO:0046777	protein autophosphorylation	biological_process
isotig20193	isogroup16761	GO:0003677	DNA binding	molecular_function
isotig20193	isogroup16761	GO:0005634	nucleus	cellular_component
isotig20194	isogroup16762	GO:0000278	mitotic cell cycle	biological_process
isotig20194	isogroup16762	GO:0003700	sequence-specific DNA binding transcription factor activity	molecular_function
isotig20194	isogroup16762	GO:0006259	DNA metabolic process	biological_process
isotig20194	isogroup16762	GO:0006310	DNA recombination	biological_process
isotig20194	isogroup16762	GO:0006355	regulation of transcription, DNA-dependent	biological_process
isotig20194	isogroup16762	GO:0006396	RNA processing	biological_process
isotig20194	isogroup16762	GO:0006790	sulfur compound metabolic process	biological_process
isotig20194	isogroup16762	GO:0007062	sister chromatid cohesion	biological_process
isotig20194	isogroup16762	GO:0007126	meiosis	biological_process
isotig20194	isogroup16762	GO:0007131	reciprocal meiotic recombination	biological_process
isotig20194	isogroup16762	GO:0009150	purine ribonucleotide metabolic process	biological_process
isotig20194	isogroup16762	GO:0010332	response to gamma radiation	biological_process
isotig20194	isogroup16762	GO:0010413	glucuronoxylan metabolic process	biological_process
isotig20194	isogroup16762	GO:0032204	regulation of telomere maintenance	biological_process
isotig20194	isogroup16762	GO:0033044	regulation of chromosome organization	biological_process
isotig20194	isogroup16762	GO:0042138	meiotic DNA double-strand break formation	biological_process
isotig20194	isogroup16762	GO:0043247	telomere maintenance in response to DNA damage	biological_process
isotig20194	isogroup16762	GO:0045132	meiotic chromosome segregation	biological_process
isotig20194	isogroup16762	GO:0045492	xylan biosynthetic process	biological_process
isotig20194	isogroup16762	GO:0047627	adenylylsulfatase activity	molecular_function
isotig20195	isogroup16763	GO:0006457	protein folding	biological_process
isotig20195	isogroup16763	GO:0006569	tryptophan catabolic process	biological_process
isotig20195	isogroup16763	GO:0009570	chloroplast stroma	cellular_component
isotig20195	isogroup16763	GO:0009684	indoleacetic acid biosynthetic process	biological_process
isotig20195	isogroup16763	GO:0051087	chaperone binding	molecular_function
isotig20197	isogroup16765	GO:0001104	RNA polymerase II transcription cofactor activity	molecular_function
isotig20197	isogroup16765	GO:0006357	regulation of transcription from RNA polymerase II promoter	biological_process
isotig20197	isogroup16765	GO:0016455
isotig20197	isogroup16765	GO:0016592	mediator complex	cellular_component
isotig20198	isogroup16766	GO:0005829	cytosol	cellular_component
isotig20199	isogroup16767	GO:0003674	molecular_function	molecular_function
isotig20199	isogroup16767	GO:0005576	extracellular region	cellular_component
isotig20199	isogroup16767	GO:0008150	biological_process	biological_process
isotig20199	isogroup16767	GO:0009693	ethylene biosynthetic process	biological_process
isotig20199	isogroup16767	GO:0009723	response to ethylene stimulus	biological_process
isotig20200	isogroup16768	GO:0005388	calcium-transporting ATPase activity	molecular_function
isotig20200	isogroup16768	GO:0005783	endoplasmic reticulum	cellular_component
isotig20200	isogroup16768	GO:0006816	calcium ion transport	biological_process
isotig20202	isogroup16770	GO:0003674	molecular_function	molecular_function
isotig20202	isogroup16770	GO:0005737	cytoplasm	cellular_component
isotig20202	isogroup16770	GO:0006261	DNA-dependent DNA replication	biological_process
isotig20202	isogroup16770	GO:0006312	mitotic recombination	biological_process
isotig20202	isogroup16770	GO:0008150	biological_process	biological_process
isotig20202	isogroup16770	GO:0009560	embryo sac egg cell differentiation	biological_process
isotig20204	isogroup16772	GO:0005576	extracellular region	cellular_component
isotig20204	isogroup16772	GO:0019761	glucosinolate biosynthetic process	biological_process
isotig20205	isogroup16773	GO:0006952	defense response	biological_process
isotig20205	isogroup16773	GO:0009827	plant-type cell wall modification	biological_process
isotig20205	isogroup16773	GO:0030414	peptidase inhibitor activity	molecular_function
isotig20206	isogroup16774	GO:0003735	structural constituent of ribosome	molecular_function
isotig20206	isogroup16774	GO:0006354	DNA-dependent transcription, elongation	biological_process
isotig20206	isogroup16774	GO:0006412	translation	biological_process
isotig20206	isogroup16774	GO:0015934	large ribosomal subunit	cellular_component
isotig20207	isogroup16775	GO:0003677	DNA binding	molecular_function
isotig20207	isogroup16775	GO:0005634	nucleus	cellular_component
isotig20207	isogroup16775	GO:0008150	biological_process	biological_process
isotig20207	isogroup16775	GO:0019899	enzyme binding	molecular_function
isotig20207	isogroup16775	GO:0051747	cytosine C-5 DNA demethylase activity	molecular_function
isotig20208	isogroup16776	GO:0009617	response to bacterium	biological_process
isotig20208	isogroup16776	GO:0045087	innate immune response	biological_process
isotig20209	isogroup16777	GO:0004601	peroxidase activity	molecular_function
isotig20209	isogroup16777	GO:0005576	extracellular region	cellular_component
isotig20210	isogroup16778	GO:0004630	phospholipase D activity	molecular_function
isotig20211	isogroup16779	GO:0003677	DNA binding	molecular_function
isotig20211	isogroup16779	GO:0005634	nucleus	cellular_component
isotig20212	isogroup16780	GO:0006007	glucose catabolic process	biological_process
isotig20212	isogroup16780	GO:0006486	protein glycosylation	biological_process
isotig20212	isogroup16780	GO:0006813	potassium ion transport	biological_process
isotig20212	isogroup16780	GO:0009826	unidimensional cell growth	biological_process
isotig20212	isogroup16780	GO:0009932	cell tip growth	biological_process
isotig20212	isogroup16780	GO:0015079	potassium ion transmembrane transporter activity	molecular_function
isotig20212	isogroup16780	GO:0016020	membrane	cellular_component
isotig20213	isogroup16781	GO:0000956	nuclear-transcribed mRNA catabolic process	biological_process
isotig20213	isogroup16781	GO:0005634	nucleus	cellular_component
isotig20213	isogroup16781	GO:0006508	proteolysis	biological_process
isotig20213	isogroup16781	GO:0008234	cysteine-type peptidase activity	molecular_function
isotig20213	isogroup16781	GO:0016926	protein desumoylation	biological_process
isotig20213	isogroup16781	GO:0016929	SUMO-specific protease activity	molecular_function
isotig20214	isogroup16782	GO:0005509	calcium ion binding	molecular_function
isotig20214	isogroup16782	GO:0005829	cytosol	cellular_component
isotig20214	isogroup16782	GO:0005886	plasma membrane	cellular_component
isotig20214	isogroup16782	GO:0030048	actin filament-based movement	biological_process
isotig20214	isogroup16782	GO:0051645	Golgi localization	biological_process
isotig20214	isogroup16782	GO:0051646	mitochondrion localization	biological_process
isotig20214	isogroup16782	GO:0060151	peroxisome localization	biological_process
isotig20215	isogroup16783	GO:0003674	molecular_function	molecular_function
isotig20215	isogroup16783	GO:0008150	biological_process	biological_process
isotig20216	isogroup16784	GO:0000271	polysaccharide biosynthetic process	biological_process
isotig20216	isogroup16784	GO:0005515	protein binding	molecular_function
isotig20216	isogroup16784	GO:0005768	endosome	cellular_component
isotig20216	isogroup16784	GO:0005794	Golgi apparatus	cellular_component
isotig20216	isogroup16784	GO:0005802	trans-Golgi network	cellular_component
isotig20216	isogroup16784	GO:0009612	response to mechanical stimulus	biological_process
isotig20216	isogroup16784	GO:0009969	xyloglucan biosynthetic process	biological_process
isotig20216	isogroup16784	GO:0010200	response to chitin	biological_process
isotig20216	isogroup16784	GO:0010411	xyloglucan metabolic process	biological_process
isotig20216	isogroup16784	GO:0016740	transferase activity	molecular_function
isotig20216	isogroup16784	GO:0016757	transferase activity, transferring glycosyl groups	molecular_function
isotig20216	isogroup16784	GO:0033843	xyloglucan 6-xylosyltransferase activity	molecular_function
isotig20216	isogroup16784	GO:0035252	UDP-xylosyltransferase activity	molecular_function
isotig20216	isogroup16784	GO:0048767	root hair elongation	biological_process
isotig20218	isogroup16786	GO:0005215	transporter activity	molecular_function
isotig20218	isogroup16786	GO:0005737	cytoplasm	cellular_component
isotig20218	isogroup16786	GO:0006810	transport	biological_process
isotig20219	isogroup16787	GO:0004559	alpha-mannosidase activity	molecular_function
isotig20219	isogroup16787	GO:0005576	extracellular region	cellular_component
isotig20220	isogroup16788	GO:0016887	ATPase activity	molecular_function
isotig20221	isogroup16789	GO:0005634	nucleus	cellular_component
isotig20221	isogroup16789	GO:0008270	zinc ion binding	molecular_function
isotig20221	isogroup16789	GO:0009555	pollen development	biological_process
isotig20221	isogroup16789	GO:0009741	response to brassinosteroid stimulus	biological_process
isotig20222	isogroup16790	GO:0003674	molecular_function	molecular_function
isotig20222	isogroup16790	GO:0008150	biological_process	biological_process
isotig20222	isogroup16790	GO:0009507	chloroplast	cellular_component
isotig20223	isogroup16791	GO:0003676	nucleic acid binding	molecular_function
isotig20223	isogroup16791	GO:0003700	sequence-specific DNA binding transcription factor activity	molecular_function
isotig20223	isogroup16791	GO:0006355	regulation of transcription, DNA-dependent	biological_process
isotig20223	isogroup16791	GO:0006486	protein glycosylation	biological_process
isotig20224	isogroup16792	GO:0003674	molecular_function	molecular_function
isotig20224	isogroup16792	GO:0005634	nucleus	cellular_component
isotig20224	isogroup16792	GO:0005886	plasma membrane	cellular_component
isotig20224	isogroup16792	GO:0008150	biological_process	biological_process
isotig20225	isogroup16793	GO:0003723	RNA binding	molecular_function
isotig20225	isogroup16793	GO:0006412	translation	biological_process
isotig20225	isogroup16793	GO:0009165	nucleotide biosynthetic process	biological_process
isotig20226	isogroup16794	GO:0003674	molecular_function	molecular_function
isotig20226	isogroup16794	GO:0005634	nucleus	cellular_component
isotig20226	isogroup16794	GO:0008150	biological_process	biological_process
isotig20227	isogroup16795	GO:0009507	chloroplast	cellular_component
isotig20228	isogroup16796	GO:0005739	mitochondrion	cellular_component
isotig20228	isogroup16796	GO:0006655	phosphatidylglycerol biosynthetic process	biological_process
isotig20228	isogroup16796	GO:0008152	metabolic process	biological_process
isotig20228	isogroup16796	GO:0016020	membrane	cellular_component
isotig20228	isogroup16796	GO:0016746	transferase activity, transferring acyl groups	molecular_function
isotig20228	isogroup16796	GO:0048235	pollen sperm cell differentiation	biological_process
isotig20228	isogroup16796	GO:0080167	response to karrikin	biological_process
isotig20228	isogroup16796	GO:0090447	glycerol-3-phosphate 2-O-acyltransferase activity	molecular_function
isotig20229	isogroup16797	GO:0003674	molecular_function	molecular_function
isotig20229	isogroup16797	GO:0005634	nucleus	cellular_component
isotig20229	isogroup16797	GO:0005829	cytosol	cellular_component
isotig20229	isogroup16797	GO:0006606	protein import into nucleus	biological_process
isotig20230	isogroup16798	GO:0008061	chitin binding	molecular_function
isotig20230	isogroup16798	GO:0010200	response to chitin	biological_process
isotig20230	isogroup16798	GO:0016301	kinase activity	molecular_function
isotig20230	isogroup16798	GO:0071323	cellular response to chitin	biological_process
isotig20231	isogroup16799	GO:0000278	mitotic cell cycle	biological_process
isotig20231	isogroup16799	GO:0003002	regionalization	biological_process
isotig20231	isogroup16799	GO:0005515	protein binding	molecular_function
isotig20231	isogroup16799	GO:0005829	cytosol	cellular_component
isotig20231	isogroup16799	GO:0005886	plasma membrane	cellular_component
isotig20231	isogroup16799	GO:0006897	endocytosis	biological_process
isotig20231	isogroup16799	GO:0007155	cell adhesion	biological_process
isotig20231	isogroup16799	GO:0008060	ARF GTPase activator activity	molecular_function
isotig20231	isogroup16799	GO:0009733	response to auxin stimulus	biological_process
isotig20231	isogroup16799	GO:0009855	determination of bilateral symmetry	biological_process
isotig20231	isogroup16799	GO:0009887	organ morphogenesis	biological_process
isotig20231	isogroup16799	GO:0009888	tissue development	biological_process
isotig20231	isogroup16799	GO:0009944	polarity specification of adaxial/abaxial axis	biological_process
isotig20231	isogroup16799	GO:0009965	leaf morphogenesis	biological_process
isotig20231	isogroup16799	GO:0010014	meristem initiation	biological_process
isotig20231	isogroup16799	GO:0010051	xylem and phloem pattern formation	biological_process
isotig20231	isogroup16799	GO:0010087	phloem or xylem histogenesis	biological_process
isotig20231	isogroup16799	GO:0010089	xylem development	biological_process
isotig20231	isogroup16799	GO:0010090	trichome morphogenesis	biological_process
isotig20231	isogroup16799	GO:0010638	positive regulation of organelle organization	biological_process
isotig20231	isogroup16799	GO:0016049	cell growth	biological_process
isotig20231	isogroup16799	GO:0030140	trans-Golgi network transport vesicle	cellular_component
isotig20231	isogroup16799	GO:0033043	regulation of organelle organization	biological_process
isotig20231	isogroup16799	GO:0033044	regulation of chromosome organization	biological_process
isotig20231	isogroup16799	GO:0035091	phosphatidylinositol binding	molecular_function
isotig20231	isogroup16799	GO:0045010	actin nucleation	biological_process
isotig20231	isogroup16799	GO:0045595	regulation of cell differentiation	biological_process
isotig20231	isogroup16799	GO:0048439	flower morphogenesis	biological_process
isotig20231	isogroup16799	GO:0048449	floral organ formation	biological_process
isotig20231	isogroup16799	GO:0048519	negative regulation of biological process	biological_process
isotig20231	isogroup16799	GO:0048589	developmental growth	biological_process
isotig20231	isogroup16799	GO:0048765	root hair cell differentiation	biological_process
isotig20231	isogroup16799	GO:0071555	cell wall organization	biological_process
isotig20232	isogroup16800	GO:0005515	protein binding	molecular_function
isotig20233	isogroup16801	GO:0005215	transporter activity	molecular_function
isotig20233	isogroup16801	GO:0005886	plasma membrane	cellular_component
isotig20233	isogroup16801	GO:0006857	oligopeptide transport	biological_process
isotig20233	isogroup16801	GO:0009624	response to nematode	biological_process
isotig20233	isogroup16801	GO:0010089	xylem development	biological_process
isotig20233	isogroup16801	GO:0016020	membrane	cellular_component
isotig20233	isogroup16801	GO:0044036	cell wall macromolecule metabolic process	biological_process
isotig20234	isogroup16802	GO:0003674	molecular_function	molecular_function
isotig20234	isogroup16802	GO:0005739	mitochondrion	cellular_component
isotig20234	isogroup16802	GO:0008150	biological_process	biological_process
isotig20235	isogroup16803	GO:0005315	inorganic phosphate transmembrane transporter activity	molecular_function
isotig20235	isogroup16803	GO:0005351	sugar:hydrogen symporter activity	molecular_function
isotig20235	isogroup16803	GO:0008514	organic anion transmembrane transporter activity	molecular_function
isotig20235	isogroup16803	GO:0015144	carbohydrate transmembrane transporter activity	molecular_function
isotig20235	isogroup16803	GO:0015706	nitrate transport	biological_process
isotig20235	isogroup16803	GO:0016020	membrane	cellular_component
isotig20236	isogroup16804	GO:0005829	cytosol	cellular_component
isotig20236	isogroup16804	GO:0008047	enzyme activator activity	molecular_function
isotig20236	isogroup16804	GO:0016671	oxidoreductase activity, acting on a sulfur group of donors, disulfide as acceptor	molecular_function
isotig20236	isogroup16804	GO:0043085	positive regulation of catalytic activity	biological_process
isotig20236	isogroup16804	GO:0048046	apoplast	cellular_component
isotig20237	isogroup16805	GO:0003674	molecular_function	molecular_function
isotig20237	isogroup16805	GO:0005576	extracellular region	cellular_component
isotig20237	isogroup16805	GO:0008150	biological_process	biological_process
isotig20238	isogroup16806	GO:0005739	mitochondrion	cellular_component
isotig20238	isogroup16806	GO:0006612	protein targeting to membrane	biological_process
isotig20238	isogroup16806	GO:0008150	biological_process	biological_process
isotig20238	isogroup16806	GO:0009507	chloroplast	cellular_component
isotig20238	isogroup16806	GO:0009963	positive regulation of flavonoid biosynthetic process	biological_process
isotig20238	isogroup16806	GO:0010363	regulation of plant-type hypersensitive response	biological_process
isotig20239	isogroup16807	GO:0009507	chloroplast	cellular_component
isotig20240	isogroup16808	GO:0006508	proteolysis	biological_process
isotig20240	isogroup16808	GO:0008233	peptidase activity	molecular_function
isotig20241	isogroup16809	GO:0001666	response to hypoxia	biological_process
isotig20241	isogroup16809	GO:0005783	endoplasmic reticulum	cellular_component
isotig20241	isogroup16809	GO:0005886	plasma membrane	cellular_component
isotig20241	isogroup16809	GO:0006810	transport	biological_process
isotig20241	isogroup16809	GO:0015129	lactate transmembrane transporter activity	molecular_function
isotig20241	isogroup16809	GO:0015250	water channel activity	molecular_function
isotig20241	isogroup16809	GO:0015727	lactate transport	biological_process
isotig20241	isogroup16809	GO:0016020	membrane	cellular_component
isotig20243	isogroup16811	GO:0003674	molecular_function	molecular_function
isotig20243	isogroup16811	GO:0005737	cytoplasm	cellular_component
isotig20243	isogroup16811	GO:0008150	biological_process	biological_process
isotig20244	isogroup16812	GO:0000096	sulfur amino acid metabolic process	biological_process
isotig20244	isogroup16812	GO:0000272	polysaccharide catabolic process	biological_process
isotig20244	isogroup16812	GO:0004252	serine-type endopeptidase activity	molecular_function
isotig20244	isogroup16812	GO:0005618	cell wall	cellular_component
isotig20244	isogroup16812	GO:0005982	starch metabolic process	biological_process
isotig20244	isogroup16812	GO:0006508	proteolysis	biological_process
isotig20244	isogroup16812	GO:0007020	microtubule nucleation	biological_process
isotig20244	isogroup16812	GO:0008152	metabolic process	biological_process
isotig20244	isogroup16812	GO:0008236	serine-type peptidase activity	molecular_function
isotig20244	isogroup16812	GO:0008652	cellular amino acid biosynthetic process	biological_process
isotig20244	isogroup16812	GO:0009069	serine family amino acid metabolic process	biological_process
isotig20244	isogroup16812	GO:0009664	plant-type cell wall organization	biological_process
isotig20244	isogroup16812	GO:0009827	plant-type cell wall modification	biological_process
isotig20244	isogroup16812	GO:0009832	plant-type cell wall biogenesis	biological_process
isotig20244	isogroup16812	GO:0010075	regulation of meristem growth	biological_process
isotig20244	isogroup16812	GO:0019761	glucosinolate biosynthetic process	biological_process
isotig20244	isogroup16812	GO:0042545	cell wall modification	biological_process
isotig20244	isogroup16812	GO:0048196	plant extracellular matrix	cellular_component
isotig20245	isogroup16813	GO:0003906	DNA-(apurinic or apyrimidinic site) lyase activity	molecular_function
isotig20245	isogroup16813	GO:0006355	regulation of transcription, DNA-dependent	biological_process
isotig20245	isogroup16813	GO:0008284	positive regulation of cell proliferation	biological_process
isotig20245	isogroup16813	GO:0009640	photomorphogenesis	biological_process
isotig20245	isogroup16813	GO:0010388	cullin deneddylation	biological_process
isotig20245	isogroup16813	GO:0016567	protein ubiquitination	biological_process
isotig20245	isogroup16813	GO:0016571	histone methylation	biological_process
isotig20245	isogroup16813	GO:0016579	protein deubiquitination	biological_process
isotig20245	isogroup16813	GO:0042644	chloroplast nucleoid	cellular_component
isotig20245	isogroup16813	GO:0043687	post-translational protein modification	biological_process
isotig20245	isogroup16813	GO:0045893	positive regulation of transcription, DNA-dependent	biological_process
isotig20245	isogroup16813	GO:0048573	photoperiodism, flowering	biological_process
isotig20245	isogroup16813	GO:0051276	chromosome organization	biological_process
isotig20246	isogroup16814	GO:0004672	protein kinase activity	molecular_function
isotig20246	isogroup16814	GO:0005515	protein binding	molecular_function
isotig20246	isogroup16814	GO:0005524	ATP binding	molecular_function
isotig20246	isogroup16814	GO:0006468	protein phosphorylation	biological_process
isotig20247	isogroup16815	GO:0005737	cytoplasm	cellular_component
isotig20247	isogroup16815	GO:0005829	cytosol	cellular_component
isotig20247	isogroup16815	GO:0008150	biological_process	biological_process
isotig20248	isogroup16816	GO:0003674	molecular_function	molecular_function
isotig20248	isogroup16816	GO:0005739	mitochondrion	cellular_component
isotig20248	isogroup16816	GO:0008150	biological_process	biological_process
isotig20249	isogroup16817	GO:0005829	cytosol	cellular_component
isotig20249	isogroup16817	GO:0008150	biological_process	biological_process
isotig20249	isogroup16817	GO:0030276	clathrin binding	molecular_function
isotig20250	isogroup16818	GO:0003674	molecular_function	molecular_function
isotig20250	isogroup16818	GO:0005576	extracellular region	cellular_component
isotig20250	isogroup16818	GO:0005773	vacuole	cellular_component
isotig20250	isogroup16818	GO:0005774	vacuolar membrane	cellular_component
isotig20250	isogroup16818	GO:0008150	biological_process	biological_process
isotig20250	isogroup16818	GO:0009505	plant-type cell wall	cellular_component
isotig20250	isogroup16818	GO:0019243	methylglyoxal catabolic process to D-lactate	biological_process
isotig20252	isogroup16820	GO:0006301	postreplication repair	biological_process
isotig20252	isogroup16820	GO:0048523	negative regulation of cellular process	biological_process
isotig20253	isogroup16821	GO:0003674	molecular_function	molecular_function
isotig20253	isogroup16821	GO:0005739	mitochondrion	cellular_component
isotig20253	isogroup16821	GO:0008150	biological_process	biological_process
isotig20254	isogroup16822	GO:0003674	molecular_function	molecular_function
isotig20254	isogroup16822	GO:0008150	biological_process	biological_process
isotig20255	isogroup16823	GO:0019288	isopentenyl diphosphate biosynthetic process, mevalonate-independent pathway	biological_process
isotig20255	isogroup16823	GO:0019825	oxygen binding	molecular_function
isotig20257	isogroup16825	GO:0000278	mitotic cell cycle	biological_process
isotig20257	isogroup16825	GO:0006396	RNA processing	biological_process
isotig20257	isogroup16825	GO:0009410	response to xenobiotic stimulus	biological_process
isotig20257	isogroup16825	GO:0048522	positive regulation of cellular process	biological_process
isotig20258	isogroup16826	GO:0003872	6-phosphofructokinase activity	molecular_function
isotig20258	isogroup16826	GO:0005829	cytosol	cellular_component
isotig20258	isogroup16826	GO:0005945	6-phosphofructokinase complex	cellular_component
isotig20258	isogroup16826	GO:0006096	glycolysis	biological_process
isotig20258	isogroup16826	GO:0010053	root epidermal cell differentiation	biological_process
isotig20259	isogroup16827	GO:0003674	molecular_function	molecular_function
isotig20259	isogroup16827	GO:0005634	nucleus	cellular_component
isotig20259	isogroup16827	GO:0008150	biological_process	biological_process
isotig20259	isogroup16827	GO:0009827	plant-type cell wall modification	biological_process
isotig20259	isogroup16827	GO:0009860	pollen tube growth	biological_process
isotig20260	isogroup16828	GO:0003735	structural constituent of ribosome	molecular_function
isotig20260	isogroup16828	GO:0005840	ribosome	cellular_component
isotig20260	isogroup16828	GO:0006354	DNA-dependent transcription, elongation	biological_process
isotig20260	isogroup16828	GO:0006412	translation	biological_process
isotig20260	isogroup16828	GO:0009507	chloroplast	cellular_component
isotig20261	isogroup16829	GO:0005215	transporter activity	molecular_function
isotig20261	isogroup16829	GO:0006810	transport	biological_process
isotig20261	isogroup16829	GO:0016021	integral to membrane	cellular_component
isotig20261	isogroup16829	GO:0055085	transmembrane transport	biological_process
isotig20262	isogroup16830	GO:0000162	tryptophan biosynthetic process	biological_process
isotig20262	isogroup16830	GO:0000165	MAPK cascade	biological_process
isotig20262	isogroup16830	GO:0004049	anthranilate synthase activity	molecular_function
isotig20262	isogroup16830	GO:0005950	anthranilate synthase complex	cellular_component
isotig20262	isogroup16830	GO:0006567	threonine catabolic process	biological_process
isotig20262	isogroup16830	GO:0006569	tryptophan catabolic process	biological_process
isotig20262	isogroup16830	GO:0006612	protein targeting to membrane	biological_process
isotig20262	isogroup16830	GO:0007165	signal transduction	biological_process
isotig20262	isogroup16830	GO:0009409	response to cold	biological_process
isotig20262	isogroup16830	GO:0009414	response to water deprivation	biological_process
isotig20262	isogroup16830	GO:0009507	chloroplast	cellular_component
isotig20262	isogroup16830	GO:0009595	detection of biotic stimulus	biological_process
isotig20262	isogroup16830	GO:0009611	response to wounding	biological_process
isotig20262	isogroup16830	GO:0009617	response to bacterium	biological_process
isotig20262	isogroup16830	GO:0009684	indoleacetic acid biosynthetic process	biological_process
isotig20262	isogroup16830	GO:0009697	salicylic acid biosynthetic process	biological_process
isotig20262	isogroup16830	GO:0009723	response to ethylene stimulus	biological_process
isotig20262	isogroup16830	GO:0009733	response to auxin stimulus	biological_process
isotig20262	isogroup16830	GO:0009738	abscisic acid mediated signaling pathway	biological_process
isotig20262	isogroup16830	GO:0009753	response to jasmonic acid stimulus	biological_process
isotig20262	isogroup16830	GO:0009814	defense response, incompatible interaction	biological_process
isotig20262	isogroup16830	GO:0009851	auxin biosynthetic process	biological_process
isotig20262	isogroup16830	GO:0009862	systemic acquired resistance, salicylic acid mediated signaling pathway	biological_process
isotig20262	isogroup16830	GO:0009867	jasmonic acid mediated signaling pathway	biological_process
isotig20262	isogroup16830	GO:0010200	response to chitin	biological_process
isotig20262	isogroup16830	GO:0010310	regulation of hydrogen peroxide metabolic process	biological_process
isotig20262	isogroup16830	GO:0010311	lateral root formation	biological_process
isotig20262	isogroup16830	GO:0010363	regulation of plant-type hypersensitive response	biological_process
isotig20262	isogroup16830	GO:0019684	photosynthesis, light reaction	biological_process
isotig20262	isogroup16830	GO:0019761	glucosinolate biosynthetic process	biological_process
isotig20262	isogroup16830	GO:0031348	negative regulation of defense response	biological_process
isotig20262	isogroup16830	GO:0042538	hyperosmotic salinity response	biological_process
isotig20262	isogroup16830	GO:0042742	defense response to bacterium	biological_process
isotig20262	isogroup16830	GO:0043900	regulation of multi-organism process	biological_process
isotig20262	isogroup16830	GO:0050832	defense response to fungus	biological_process
isotig20263	isogroup16831	GO:0001510	RNA methylation	biological_process
isotig20263	isogroup16831	GO:0003674	molecular_function	molecular_function
isotig20263	isogroup16831	GO:0005634	nucleus	cellular_component
isotig20263	isogroup16831	GO:0005730	nucleolus	cellular_component
isotig20263	isogroup16831	GO:0005732	small nucleolar ribonucleoprotein complex	cellular_component
isotig20263	isogroup16831	GO:0005774	vacuolar membrane	cellular_component
isotig20263	isogroup16831	GO:0005829	cytosol	cellular_component
isotig20263	isogroup16831	GO:0016020	membrane	cellular_component
isotig20264	isogroup16832	GO:0000724	double-strand break repair via homologous recombination	biological_process
isotig20264	isogroup16832	GO:0006302	double-strand break repair	biological_process
isotig20264	isogroup16832	GO:0010332	response to gamma radiation	biological_process
isotig20266	isogroup16834	GO:0005452	inorganic anion exchanger activity	molecular_function
isotig20266	isogroup16834	GO:0006820	anion transport	biological_process
isotig20266	isogroup16834	GO:0016020	membrane	cellular_component
isotig20266	isogroup16834	GO:0016021	integral to membrane	cellular_component
isotig20267	isogroup16835	GO:0000394	RNA splicing, via endonucleolytic cleavage and ligation	biological_process
isotig20267	isogroup16835	GO:0005634	nucleus	cellular_component
isotig20267	isogroup16835	GO:0005667	transcription factor complex	cellular_component
isotig20267	isogroup16835	GO:0006352	DNA-dependent transcription, initiation	biological_process
isotig20267	isogroup16835	GO:0006366	transcription from RNA polymerase II promoter	biological_process
isotig20267	isogroup16835	GO:0009793	embryo development ending in seed dormancy	biological_process
isotig20267	isogroup16835	GO:0009960	endosperm development	biological_process
isotig20267	isogroup16835	GO:0048316	seed development	biological_process
isotig20268	isogroup16836	GO:0009507	chloroplast	cellular_component
isotig20269	isogroup16837	GO:0004185	serine-type carboxypeptidase activity	molecular_function
isotig20269	isogroup16837	GO:0006508	proteolysis	biological_process
isotig20271	isogroup16839	GO:0005737	cytoplasm	cellular_component
isotig20271	isogroup16839	GO:0005774	vacuolar membrane	cellular_component
isotig20273	isogroup16841	GO:0003674	molecular_function	molecular_function
isotig20273	isogroup16841	GO:0005576	extracellular region	cellular_component
isotig20273	isogroup16841	GO:0008150	biological_process	biological_process
isotig20273	isogroup16841	GO:0010584	pollen exine formation	biological_process
isotig20275	isogroup16843	GO:0005783	endoplasmic reticulum	cellular_component
isotig20275	isogroup16843	GO:0019825	oxygen binding	molecular_function
isotig20276	isogroup16844	GO:0003674	molecular_function	molecular_function
isotig20276	isogroup16844	GO:0005739	mitochondrion	cellular_component
isotig20276	isogroup16844	GO:0005749	mitochondrial respiratory chain complex II	cellular_component
isotig20276	isogroup16844	GO:0008150	biological_process	biological_process
isotig20276	isogroup16844	GO:0048046	apoplast	cellular_component
isotig20277	isogroup16845	GO:0008150	biological_process	biological_process
isotig20279	isogroup16847	GO:0005515	protein binding	molecular_function
isotig20280	isogroup16848	GO:0005634	nucleus	cellular_component
isotig20280	isogroup16848	GO:0016132	brassinosteroid biosynthetic process	biological_process
isotig20281	isogroup16849	GO:0009507	chloroplast	cellular_component
isotig20281	isogroup16849	GO:0016787	hydrolase activity	molecular_function
isotig20282	isogroup16850	GO:0003674	molecular_function	molecular_function
isotig20282	isogroup16850	GO:0005737	cytoplasm	cellular_component
isotig20282	isogroup16850	GO:0005886	plasma membrane	cellular_component
isotig20282	isogroup16850	GO:0008150	biological_process	biological_process
isotig20282	isogroup16850	GO:0009507	chloroplast	cellular_component
isotig20283	isogroup16851	GO:0003674	molecular_function	molecular_function
isotig20283	isogroup16851	GO:0006098	pentose-phosphate shunt	biological_process
isotig20283	isogroup16851	GO:0008150	biological_process	biological_process
isotig20283	isogroup16851	GO:0009073	aromatic amino acid family biosynthetic process	biological_process
isotig20283	isogroup16851	GO:0009507	chloroplast	cellular_component
isotig20283	isogroup16851	GO:0009570	chloroplast stroma	cellular_component
isotig20283	isogroup16851	GO:0016226	iron-sulfur cluster assembly	biological_process
isotig20283	isogroup16851	GO:0045893	positive regulation of transcription, DNA-dependent	biological_process
isotig20284	isogroup16852	GO:0005515	protein binding	molecular_function
isotig20284	isogroup16852	GO:0005576	extracellular region	cellular_component
isotig20284	isogroup16852	GO:0006952	defense response	biological_process
isotig20284	isogroup16852	GO:0009627	systemic acquired resistance	biological_process
isotig20284	isogroup16852	GO:0009697	salicylic acid biosynthetic process	biological_process
isotig20286	isogroup16854	GO:0003674	molecular_function	molecular_function
isotig20286	isogroup16854	GO:0008150	biological_process	biological_process
isotig20287	isogroup16855	GO:0000278	mitotic cell cycle	biological_process
isotig20287	isogroup16855	GO:0005515	protein binding	molecular_function
isotig20287	isogroup16855	GO:0010440	stomatal lineage progression	biological_process
isotig20287	isogroup16855	GO:0016538	cyclin-dependent protein kinase regulator activity	molecular_function
isotig20287	isogroup16855	GO:0042023	DNA endoreduplication	biological_process
isotig20287	isogroup16855	GO:0045736	negative regulation of cyclin-dependent protein kinase activity	biological_process
isotig20287	isogroup16855	GO:0051726	regulation of cell cycle	biological_process
isotig20288	isogroup16856	GO:0003674	molecular_function	molecular_function
isotig20288	isogroup16856	GO:0005739	mitochondrion	cellular_component
isotig20288	isogroup16856	GO:0008150	biological_process	biological_process
isotig20288	isogroup16856	GO:0009536	plastid	cellular_component
isotig20288	isogroup16856	GO:0009706	chloroplast inner membrane	cellular_component
isotig20289	isogroup16857	GO:0000038	very long-chain fatty acid metabolic process	biological_process
isotig20289	isogroup16857	GO:0016746	transferase activity, transferring acyl groups	molecular_function
isotig20289	isogroup16857	GO:0030497	fatty acid elongation	biological_process
isotig20290	isogroup16858	GO:0003674	molecular_function	molecular_function
isotig20290	isogroup16858	GO:0005634	nucleus	cellular_component
isotig20290	isogroup16858	GO:0008150	biological_process	biological_process
isotig20291	isogroup16859	GO:0004564	beta-fructofuranosidase activity	molecular_function
isotig20291	isogroup16859	GO:0004575	sucrose alpha-glucosidase activity	molecular_function
isotig20291	isogroup16859	GO:0005982	starch metabolic process	biological_process
isotig20291	isogroup16859	GO:0005987	sucrose catabolic process	biological_process
isotig20291	isogroup16859	GO:0009507	chloroplast	cellular_component
isotig20291	isogroup16859	GO:0048825	cotyledon development	biological_process
isotig20294	isogroup16862	GO:0004601	peroxidase activity	molecular_function
isotig20294	isogroup16862	GO:0005576	extracellular region	cellular_component
isotig20294	isogroup16862	GO:0005774	vacuolar membrane	cellular_component
isotig20296	isogroup16864	GO:0003868	4-hydroxyphenylpyruvate dioxygenase activity	molecular_function
isotig20296	isogroup16864	GO:0005739	mitochondrion	cellular_component
isotig20296	isogroup16864	GO:0005829	cytosol	cellular_component
isotig20296	isogroup16864	GO:0009507	chloroplast	cellular_component
isotig20296	isogroup16864	GO:0010189	vitamin E biosynthetic process	biological_process
isotig20296	isogroup16864	GO:0010236	plastoquinone biosynthetic process	biological_process
isotig20296	isogroup16864	GO:0016117	carotenoid biosynthetic process	biological_process
isotig20296	isogroup16864	GO:0042802	identical protein binding	molecular_function
isotig20297	isogroup16865	GO:0004185	serine-type carboxypeptidase activity	molecular_function
isotig20297	isogroup16865	GO:0006508	proteolysis	biological_process
isotig20297	isogroup16865	GO:0007020	microtubule nucleation	biological_process
isotig20298	isogroup16866	GO:0005507	copper ion binding	molecular_function
isotig20298	isogroup16866	GO:0005730	nucleolus	cellular_component
isotig20298	isogroup16866	GO:0005739	mitochondrion	cellular_component
isotig20298	isogroup16866	GO:0005747	mitochondrial respiratory chain complex I	cellular_component
isotig20298	isogroup16866	GO:0005773	vacuole	cellular_component
isotig20298	isogroup16866	GO:0006511	ubiquitin-dependent protein catabolic process	biological_process
isotig20298	isogroup16866	GO:0009853	photorespiration	biological_process
isotig20298	isogroup16866	GO:0031966	mitochondrial membrane	cellular_component
isotig20298	isogroup16866	GO:0045271	respiratory chain complex I	cellular_component
isotig20298	isogroup16866	GO:0051788	response to misfolded protein	biological_process
isotig20298	isogroup16866	GO:0080129	proteasome core complex assembly	biological_process
isotig20299	isogroup16867	GO:0000911	cytokinesis by cell plate formation	biological_process
isotig20299	isogroup16867	GO:0003677	DNA binding	molecular_function
isotig20299	isogroup16867	GO:0003700	sequence-specific DNA binding transcription factor activity	molecular_function
isotig20299	isogroup16867	GO:0003713	transcription coactivator activity	molecular_function
isotig20299	isogroup16867	GO:0006355	regulation of transcription, DNA-dependent	biological_process
isotig20300	isogroup16868	GO:0005739	mitochondrion	cellular_component
isotig20301	isogroup16869	GO:0005249	voltage-gated potassium channel activity	molecular_function
isotig20301	isogroup16869	GO:0005634	nucleus	cellular_component
isotig20301	isogroup16869	GO:0006813	potassium ion transport	biological_process
isotig20301	isogroup16869	GO:0008076	voltage-gated potassium channel complex	cellular_component
isotig20301	isogroup16869	GO:0016020	membrane	cellular_component
isotig20302	isogroup16870	GO:0005876	spindle microtubule	cellular_component
isotig20302	isogroup16870	GO:0008150	biological_process	biological_process
isotig20302	isogroup16870	GO:0051011	microtubule minus-end binding	molecular_function
isotig20303	isogroup16871	GO:0002238	response to molecule of fungal origin	biological_process
isotig20303	isogroup16871	GO:0003674	molecular_function	molecular_function
isotig20303	isogroup16871	GO:0005886	plasma membrane	cellular_component
isotig20303	isogroup16871	GO:0009269	response to desiccation	biological_process
isotig20303	isogroup16871	GO:0016036	cellular response to phosphate starvation	biological_process
isotig20303	isogroup16871	GO:0019375	galactolipid biosynthetic process	biological_process
isotig20303	isogroup16871	GO:0042631	cellular response to water deprivation	biological_process
isotig20304	isogroup16872	GO:0005575	cellular_component	cellular_component
isotig20305	isogroup16873	GO:0004674	protein serine/threonine kinase activity	molecular_function
isotig20305	isogroup16873	GO:0005524	ATP binding	molecular_function
isotig20305	isogroup16873	GO:0005773	vacuole	cellular_component
isotig20305	isogroup16873	GO:0005886	plasma membrane	cellular_component
isotig20305	isogroup16873	GO:0006468	protein phosphorylation	biological_process
isotig20305	isogroup16873	GO:0007169	transmembrane receptor protein tyrosine kinase signaling pathway	biological_process
isotig20306	isogroup16874	GO:0003674	molecular_function	molecular_function
isotig20306	isogroup16874	GO:0008150	biological_process	biological_process
isotig20307	isogroup16875	GO:0003674	molecular_function	molecular_function
isotig20307	isogroup16875	GO:0005575	cellular_component	cellular_component
isotig20307	isogroup16875	GO:0080167	response to karrikin	biological_process
isotig20309	isogroup16877	GO:0004462	lactoylglutathione lyase activity	molecular_function
isotig20309	isogroup16877	GO:0005975	carbohydrate metabolic process	biological_process
isotig20309	isogroup16877	GO:0009414	response to water deprivation	biological_process
isotig20309	isogroup16877	GO:0042538	hyperosmotic salinity response	biological_process
isotig20309	isogroup16877	GO:0046482	para-aminobenzoic acid metabolic process	biological_process
isotig20311	isogroup16879	GO:0003674	molecular_function	molecular_function
isotig20311	isogroup16879	GO:0005634	nucleus	cellular_component
isotig20311	isogroup16879	GO:0005732	small nucleolar ribonucleoprotein complex	cellular_component
isotig20312	isogroup16880	GO:0005634	nucleus	cellular_component
isotig20312	isogroup16880	GO:0008150	biological_process	biological_process
isotig20313	isogroup16881	GO:0003674	molecular_function	molecular_function
isotig20313	isogroup16881	GO:0008150	biological_process	biological_process
isotig20315	isogroup16883	GO:0016787	hydrolase activity	molecular_function
isotig20317	isogroup16885	GO:0005739	mitochondrion	cellular_component
isotig20317	isogroup16885	GO:0006979	response to oxidative stress	biological_process
isotig20317	isogroup16885	GO:0009651	response to salt stress	biological_process
isotig20317	isogroup16885	GO:0009737	response to abscisic acid stimulus	biological_process
isotig20317	isogroup16885	GO:0042775	mitochondrial ATP synthesis coupled electron transport	biological_process
isotig20318	isogroup16886	GO:0005829	cytosol	cellular_component
isotig20318	isogroup16886	GO:0030276	clathrin binding	molecular_function
isotig20319	isogroup16887	GO:0004712	protein serine/threonine/tyrosine kinase activity	molecular_function
isotig20319	isogroup16887	GO:0005737	cytoplasm	cellular_component
isotig20319	isogroup16887	GO:0016301	kinase activity	molecular_function
isotig20320	isogroup16888	GO:0005215	transporter activity	molecular_function
isotig20320	isogroup16888	GO:0005886	plasma membrane	cellular_component
isotig20320	isogroup16888	GO:0009860	pollen tube growth	biological_process
isotig20320	isogroup16888	GO:0015297	antiporter activity	molecular_function
isotig20320	isogroup16888	GO:0016020	membrane	cellular_component
isotig20320	isogroup16888	GO:0030048	actin filament-based movement	biological_process
isotig20321	isogroup16889	GO:0003674	molecular_function	molecular_function
isotig20321	isogroup16889	GO:0008150	biological_process	biological_process
isotig20321	isogroup16889	GO:0009507	chloroplast	cellular_component
isotig20322	isogroup16890	GO:0004722	protein serine/threonine phosphatase activity	molecular_function
isotig20322	isogroup16890	GO:0006470	protein dephosphorylation	biological_process
isotig20323	isogroup16891	GO:0005634	nucleus	cellular_component
isotig20323	isogroup16891	GO:0006355	regulation of transcription, DNA-dependent	biological_process
isotig20323	isogroup16891	GO:0010048	vernalization response	biological_process
isotig20323	isogroup16891	GO:0043481	anthocyanin accumulation in tissues in response to UV light	biological_process
isotig20323	isogroup16891	GO:0048440	carpel development	biological_process
isotig20324	isogroup16892	GO:0005524	ATP binding	molecular_function
isotig20324	isogroup16892	GO:0016887	ATPase activity	molecular_function
isotig20326	isogroup16894	GO:0003674	molecular_function	molecular_function
isotig20326	isogroup16894	GO:0005829	cytosol	cellular_component
isotig20326	isogroup16894	GO:0008150	biological_process	biological_process
isotig20327	isogroup16895	GO:0005737	cytoplasm	cellular_component
isotig20328	isogroup16896	GO:0005634	nucleus	cellular_component
isotig20328	isogroup16896	GO:0009827	plant-type cell wall modification	biological_process
isotig20329	isogroup16897	GO:0003674	molecular_function	molecular_function
isotig20329	isogroup16897	GO:0008150	biological_process	biological_process
isotig20329	isogroup16897	GO:0009507	chloroplast	cellular_component
isotig20329	isogroup16897	GO:0009570	chloroplast stroma	cellular_component
isotig20330	isogroup16898	GO:0006520	cellular amino acid metabolic process	biological_process
isotig20330	isogroup16898	GO:0006569	tryptophan catabolic process	biological_process
isotig20330	isogroup16898	GO:0008194	UDP-glycosyltransferase activity	molecular_function
isotig20330	isogroup16898	GO:0009684	indoleacetic acid biosynthetic process	biological_process
isotig20330	isogroup16898	GO:0009808	lignin metabolic process	biological_process
isotig20330	isogroup16898	GO:0010167	response to nitrate	biological_process
isotig20330	isogroup16898	GO:0015706	nitrate transport	biological_process
isotig20330	isogroup16898	GO:0016757	transferase activity, transferring glycosyl groups	molecular_function
isotig20330	isogroup16898	GO:0047209	coniferyl-alcohol glucosyltransferase activity	molecular_function
isotig20331	isogroup16899	GO:0005886	plasma membrane	cellular_component
isotig20331	isogroup16899	GO:0016301	kinase activity	molecular_function
isotig20332	isogroup16900	GO:0003674	molecular_function	molecular_function
isotig20332	isogroup16900	GO:0005886	plasma membrane	cellular_component
isotig20332	isogroup16900	GO:0008150	biological_process	biological_process
isotig20333	isogroup16901	GO:0006099	tricarboxylic acid cycle	biological_process
isotig20333	isogroup16901	GO:0008964	phosphoenolpyruvate carboxylase activity	molecular_function
isotig20333	isogroup16901	GO:0015977	carbon fixation	biological_process
isotig20334	isogroup16902	GO:0005634	nucleus	cellular_component
isotig20334	isogroup16902	GO:0048366	leaf development	biological_process
isotig20335	isogroup16903	GO:0003674	molecular_function	molecular_function
isotig20335	isogroup16903	GO:0005634	nucleus	cellular_component
isotig20335	isogroup16903	GO:0005886	plasma membrane	cellular_component
isotig20335	isogroup16903	GO:0008150	biological_process	biological_process
isotig20335	isogroup16903	GO:0009407	toxin catabolic process	biological_process
isotig20336	isogroup16904	GO:0005739	mitochondrion	cellular_component
isotig20337	isogroup16905	GO:0009733	response to auxin stimulus	biological_process
isotig20337	isogroup16905	GO:0010252	auxin homeostasis	biological_process
isotig20337	isogroup16905	GO:0010279	indole-3-acetic acid amido synthetase activity	molecular_function
isotig20338	isogroup16906	GO:0003674	molecular_function	molecular_function
isotig20338	isogroup16906	GO:0005575	cellular_component	cellular_component
isotig20338	isogroup16906	GO:0008150	biological_process	biological_process
isotig20339	isogroup16907	GO:0003677	DNA binding	molecular_function
isotig20339	isogroup16907	GO:0006355	regulation of transcription, DNA-dependent	biological_process
isotig20340	isogroup16908	GO:0003674	molecular_function	molecular_function
isotig20340	isogroup16908	GO:0005634	nucleus	cellular_component
isotig20340	isogroup16908	GO:0008150	biological_process	biological_process
isotig20341	isogroup16909	GO:0019825	oxygen binding	molecular_function
isotig20342	isogroup16910	GO:0003674	molecular_function	molecular_function
isotig20342	isogroup16910	GO:0005739	mitochondrion	cellular_component
isotig20342	isogroup16910	GO:0008150	biological_process	biological_process
isotig20342	isogroup16910	GO:0009507	chloroplast	cellular_component
isotig20343	isogroup16911	GO:0005886	plasma membrane	cellular_component
isotig20345	isogroup16913	GO:0010200	response to chitin	biological_process
isotig20347	isogroup16915	GO:0042626	ATPase activity, coupled to transmembrane movement of substances	molecular_function
isotig20349	isogroup16917	GO:0008270	zinc ion binding	molecular_function
isotig20350	isogroup16918	GO:0005618	cell wall	cellular_component
isotig20350	isogroup16918	GO:0005829	cytosol	cellular_component
isotig20350	isogroup16918	GO:0005886	plasma membrane	cellular_component
isotig20350	isogroup16918	GO:0006952	defense response	biological_process
isotig20350	isogroup16918	GO:0007165	signal transduction	biological_process
isotig20350	isogroup16918	GO:0009506	plasmodesma	cellular_component
isotig20351	isogroup16919	GO:0005634	nucleus	cellular_component
isotig20352	isogroup16920	GO:0005215	transporter activity	molecular_function
isotig20352	isogroup16920	GO:0005886	plasma membrane	cellular_component
isotig20352	isogroup16920	GO:0006826	iron ion transport	biological_process
isotig20352	isogroup16920	GO:0006857	oligopeptide transport	biological_process
isotig20352	isogroup16920	GO:0010106	cellular response to iron ion starvation	biological_process
isotig20352	isogroup16920	GO:0010167	response to nitrate	biological_process
isotig20352	isogroup16920	GO:0010413	glucuronoxylan metabolic process	biological_process
isotig20352	isogroup16920	GO:0015706	nitrate transport	biological_process
isotig20352	isogroup16920	GO:0016020	membrane	cellular_component
isotig20352	isogroup16920	GO:0045492	xylan biosynthetic process	biological_process
isotig20353	isogroup16921	GO:0005886	plasma membrane	cellular_component
isotig20353	isogroup16921	GO:0016887	ATPase activity	molecular_function
isotig20354	isogroup16922	GO:0008150	biological_process	biological_process
isotig01996	isogroup00456	GO:0008150	biological_process	biological_process
isotig01996	isogroup00456	GO:0009507	chloroplast	cellular_component
isotig01996	isogroup00456	GO:0009570	chloroplast stroma	cellular_component
isotig01996	isogroup00456	GO:0009941	chloroplast envelope	cellular_component
isotig01996	isogroup00456	GO:0019243	methylglyoxal catabolic process to D-lactate	biological_process
isotig01997	isogroup00456	GO:0008150	biological_process	biological_process
isotig01997	isogroup00456	GO:0009507	chloroplast	cellular_component
isotig01997	isogroup00456	GO:0009570	chloroplast stroma	cellular_component
isotig01997	isogroup00456	GO:0009941	chloroplast envelope	cellular_component
isotig01997	isogroup00456	GO:0019243	methylglyoxal catabolic process to D-lactate	biological_process
isotig01999	isogroup00457	GO:0006606	protein import into nucleus	biological_process
isotig01999	isogroup00457	GO:0008150	biological_process	biological_process
isotig01999	isogroup00457	GO:0009640	photomorphogenesis	biological_process
isotig01999	isogroup00457	GO:0009909	regulation of flower development	biological_process
isotig01999	isogroup00457	GO:0010388	cullin deneddylation	biological_process
isotig01999	isogroup00457	GO:0034968	histone lysine methylation	biological_process
isotig02001	isogroup00458	GO:0003674	molecular_function	molecular_function
isotig02001	isogroup00458	GO:0005634	nucleus	cellular_component
isotig02001	isogroup00458	GO:0008150	biological_process	biological_process
isotig02001	isogroup00458	GO:0048573	photoperiodism, flowering	biological_process
isotig02002	isogroup00458	GO:0003674	molecular_function	molecular_function
isotig02002	isogroup00458	GO:0005634	nucleus	cellular_component
isotig02002	isogroup00458	GO:0008150	biological_process	biological_process
isotig02002	isogroup00458	GO:0048573	photoperiodism, flowering	biological_process
isotig02003	isogroup00458	GO:0003674	molecular_function	molecular_function
isotig02003	isogroup00458	GO:0005634	nucleus	cellular_component
isotig02003	isogroup00458	GO:0008150	biological_process	biological_process
isotig02003	isogroup00458	GO:0048573	photoperiodism, flowering	biological_process
isotig02004	isogroup00459	GO:0005739	mitochondrion	cellular_component
isotig02004	isogroup00459	GO:0008150	biological_process	biological_process
isotig02005	isogroup00459	GO:0006457	protein folding	biological_process
isotig02005	isogroup00459	GO:0006605	protein targeting	biological_process
[truncated: 118,913 more rows]
