# Supplementary material for: A comprehensive set of transcript sequences of the heavy metal hyperaccumulator Noccaea caerulescens
Source: Front Plant Sci. 2014 Jun 20;5:261. doi: 10.3389/fpls.2014.00261 (PMC4064536; doi:10.3389/fpls.2014.00261)
Supplement: Supplementary file 1 [file DataSheet1.ZIP › S-Tables/78115_Aarts_Table_6.XLSX]

## Sheet: 1379058997.s2p2g
Table S6. GOSlim classification of annotated Noccaea caerulescens GO terms.
GO_Type	GOSlim_ID	GO_Name	Isogroups	GO_ID	Description
cellular combiological processonent	GO:0005575	cellular_component	isogroup00001	GO:0009535	chloroplast thylakoid membrane
cellular combiological processonent	GO:0005575	cellular_component	isogroup00445	GO:0005740	mitochondrial envelope
cellular combiological processonent	GO:0005575	cellular_component	isogroup16539	GO:0005747	mitochondrial respiratory chain complex I
cellular combiological processonent	GO:0005575	cellular_component	isogroup16541	GO:0009506	plasmodesma
cellular combiological processonent	GO:0005575	cellular_component	isogroup16544	GO:0005872	minus-end kinesin complex
cellular combiological processonent	GO:0005575	cellular_component	isogroup16544	GO:0009524	phragmoplast
cellular combiological processonent	GO:0005575	cellular_component	isogroup16549	GO:0009506	plasmodesma
cellular combiological processonent	GO:0005575	cellular_component	isogroup16583	GO:0009524	phragmoplast
cellular combiological processonent	GO:0005575	cellular_component	isogroup16585	GO:0005774	vacuolar membrane
cellular combiological processonent	GO:0005575	cellular_component	isogroup16585	GO:0031225	anchored to membrane
cellular combiological processonent	GO:0005575	cellular_component	isogroup16588	GO:0016272	prefoldin complex
cellular combiological processonent	GO:0005575	cellular_component	isogroup16606	GO:0080008	Cul4-RING ubiquitin ligase complex
cellular combiological processonent	GO:0005575	cellular_component	isogroup16607	GO:0009543	chloroplast thylakoid lumen
cellular combiological processonent	GO:0005575	cellular_component	isogroup16614	GO:0005853	eukaryotic translation elongation factor 1 complex
cellular combiological processonent	GO:0005575	cellular_component	isogroup16614	GO:0009506	plasmodesma
cellular combiological processonent	GO:0005575	cellular_component	isogroup16641	GO:0009941	chloroplast envelope
cellular combiological processonent	GO:0005575	cellular_component	isogroup16643	GO:0009506	plasmodesma
cellular combiological processonent	GO:0005575	cellular_component	isogroup16646	GO:0009535	chloroplast thylakoid membrane
cellular combiological processonent	GO:0005575	cellular_component	isogroup16661	GO:0005802	trans-Golgi network
cellular combiological processonent	GO:0005575	cellular_component	isogroup16672	GO:0009535	chloroplast thylakoid membrane
cellular combiological processonent	GO:0005575	cellular_component	isogroup16679	GO:0031225	anchored to membrane
cellular combiological processonent	GO:0005575	cellular_component	isogroup16684	GO:0000312	plastid small ribosomal subunit
cellular combiological processonent	GO:0005575	cellular_component	isogroup16685	GO:0005802	trans-Golgi network
cellular combiological processonent	GO:0005575	cellular_component	isogroup16686	GO:0005788	endoplasmic reticulum lumen
cellular combiological processonent	GO:0005575	cellular_component	isogroup16694	GO:0009535	chloroplast thylakoid membrane
cellular combiological processonent	GO:0005575	cellular_component	isogroup16703	GO:0009941	chloroplast envelope
cellular combiological processonent	GO:0005575	cellular_component	isogroup16706	GO:0009506	plasmodesma
cellular combiological processonent	GO:0005575	cellular_component	isogroup16720	GO:0031225	anchored to membrane
cellular combiological processonent	GO:0005575	cellular_component	isogroup00450	GO:0031234	extrinsic to internal side of plasma membrane
cellular combiological processonent	GO:0005575	cellular_component	isogroup00450	GO:0031234	extrinsic to internal side of plasma membrane
cellular combiological processonent	GO:0005575	cellular_component	isogroup00450	GO:0031234	extrinsic to internal side of plasma membrane
cellular combiological processonent	GO:0005575	cellular_component	isogroup00456	GO:0009570	chloroplast stroma
cellular combiological processonent	GO:0005575	cellular_component	isogroup00456	GO:0009941	chloroplast envelope
cellular combiological processonent	GO:0005575	cellular_component	isogroup16725	GO:0005774	vacuolar membrane
cellular combiological processonent	GO:0005575	cellular_component	isogroup16725	GO:0009506	plasmodesma
cellular combiological processonent	GO:0005575	cellular_component	isogroup16725	GO:0022625	cytosolic large ribosomal subunit
cellular combiological processonent	GO:0005575	cellular_component	isogroup16725	GO:0022626	cytosolic ribosome
cellular combiological processonent	GO:0005575	cellular_component	isogroup16734	GO:0005802	trans-Golgi network
cellular combiological processonent	GO:0005575	cellular_component	isogroup16740	GO:0008287	protein serine/threonine phosphatase complex
cellular combiological processonent	GO:0005575	cellular_component	isogroup16741	GO:0030125	clathrin vesicle coat
cellular combiological processonent	GO:0005575	cellular_component	isogroup16748	GO:0005747	mitochondrial respiratory chain complex I
cellular combiological processonent	GO:0005575	cellular_component	isogroup16748	GO:0031966	mitochondrial membrane
cellular combiological processonent	GO:0005575	cellular_component	isogroup16748	GO:0045271	respiratory chain complex I
cellular combiological processonent	GO:0005575	cellular_component	isogroup16749	GO:0005774	vacuolar membrane
cellular combiological processonent	GO:0005575	cellular_component	isogroup16763	GO:0009570	chloroplast stroma
cellular combiological processonent	GO:0005575	cellular_component	isogroup16765	GO:0016592	mediator complex
cellular combiological processonent	GO:0005575	cellular_component	isogroup16774	GO:0015934	large ribosomal subunit
cellular combiological processonent	GO:0005575	cellular_component	isogroup16784	GO:0005802	trans-Golgi network
cellular combiological processonent	GO:0005575	cellular_component	isogroup16799	GO:0030140	trans-Golgi network transport vesicle
cellular combiological processonent	GO:0005575	cellular_component	isogroup16812	GO:0048196	plant extracellular matrix
cellular combiological processonent	GO:0005575	cellular_component	isogroup16813	GO:0042644	chloroplast nucleoid
cellular combiological processonent	GO:0005575	cellular_component	isogroup16818	GO:0005774	vacuolar membrane
cellular combiological processonent	GO:0005575	cellular_component	isogroup16826	GO:0005945	6-phosphofructokinase complex
cellular combiological processonent	GO:0005575	cellular_component	isogroup16829	GO:0016021	integral to membrane
cellular combiological processonent	GO:0005575	cellular_component	isogroup16830	GO:0005950	anthranilate synthase complex
cellular combiological processonent	GO:0005575	cellular_component	isogroup16831	GO:0005732	small nucleolar ribonucleoprotein complex
cellular combiological processonent	GO:0005575	cellular_component	isogroup16831	GO:0005774	vacuolar membrane
cellular combiological processonent	GO:0005575	cellular_component	isogroup16834	GO:0016021	integral to membrane
cellular combiological processonent	GO:0005575	cellular_component	isogroup16835	GO:0005667	transcription factor complex
cellular combiological processonent	GO:0005575	cellular_component	isogroup16839	GO:0005774	vacuolar membrane
cellular combiological processonent	GO:0005575	cellular_component	isogroup16844	GO:0005749	mitochondrial respiratory chain complex II
cellular combiological processonent	GO:0005575	cellular_component	isogroup16851	GO:0009570	chloroplast stroma
cellular combiological processonent	GO:0005575	cellular_component	isogroup16856	GO:0009706	chloroplast inner membrane
cellular combiological processonent	GO:0005575	cellular_component	isogroup16862	GO:0005774	vacuolar membrane
cellular combiological processonent	GO:0005575	cellular_component	isogroup16866	GO:0005747	mitochondrial respiratory chain complex I
cellular combiological processonent	GO:0005575	cellular_component	isogroup16866	GO:0031966	mitochondrial membrane
cellular combiological processonent	GO:0005575	cellular_component	isogroup16866	GO:0045271	respiratory chain complex I
cellular combiological processonent	GO:0005575	cellular_component	isogroup16869	GO:0008076	voltage-gated potassium channel complex
cellular combiological processonent	GO:0005575	cellular_component	isogroup16870	GO:0005876	spindle microtubule
cellular combiological processonent	GO:0005575	cellular_component	isogroup16879	GO:0005732	small nucleolar ribonucleoprotein complex
cellular combiological processonent	GO:0005575	cellular_component	isogroup16897	GO:0009570	chloroplast stroma
cellular combiological processonent	GO:0005575	cellular_component	isogroup16918	GO:0009506	plasmodesma
cellular combiological processonent	GO:0005575	cellular_component	isogroup00456	GO:0009570	chloroplast stroma
cellular combiological processonent	GO:0005575	cellular_component	isogroup00456	GO:0009941	chloroplast envelope
cellular combiological processonent	GO:0005575	cellular_component	isogroup00456	GO:0009570	chloroplast stroma
cellular combiological processonent	GO:0005575	cellular_component	isogroup00456	GO:0009941	chloroplast envelope
cellular combiological processonent	GO:0005575	cellular_component	isogroup16925	GO:0005740	mitochondrial envelope
cellular combiological processonent	GO:0005575	cellular_component	isogroup16936	GO:0005747	mitochondrial respiratory chain complex I
cellular combiological processonent	GO:0005575	cellular_component	isogroup16936	GO:0005759	mitochondrial matrix
cellular combiological processonent	GO:0005575	cellular_component	isogroup16945	GO:0009506	plasmodesma
cellular combiological processonent	GO:0005575	cellular_component	isogroup16945	GO:0022627	cytosolic small ribosomal subunit
cellular combiological processonent	GO:0005575	cellular_component	isogroup16975	GO:0032588	trans-Golgi network membrane
cellular combiological processonent	GO:0005575	cellular_component	isogroup16988	GO:0009535	chloroplast thylakoid membrane
cellular combiological processonent	GO:0005575	cellular_component	isogroup16989	GO:0016592	mediator complex
cellular combiological processonent	GO:0005575	cellular_component	isogroup16991	GO:0042555	MCM complex
cellular combiological processonent	GO:0005575	cellular_component	isogroup16991	GO:0043601	nuclear replisome
cellular combiological processonent	GO:0005575	cellular_component	isogroup16995	GO:0005847	mRNA cleavage and polyadenylation specificity factor complex
cellular combiological processonent	GO:0005575	cellular_component	isogroup16996	GO:0005774	vacuolar membrane
cellular combiological processonent	GO:0005575	cellular_component	isogroup16996	GO:0009705	plant-type vacuole membrane
cellular combiological processonent	GO:0005575	cellular_component	isogroup17004	GO:0005943	1-phosphatidylinositol-4-phosphate 3-kinase, class IA complex
cellular combiological processonent	GO:0005575	cellular_component	isogroup17004	GO:0009534	chloroplast thylakoid
cellular combiological processonent	GO:0005575	cellular_component	isogroup17018	GO:0016021	integral to membrane
cellular combiological processonent	GO:0005575	cellular_component	isogroup17021	GO:0009706	chloroplast inner membrane
cellular combiological processonent	GO:0005575	cellular_component	isogroup17024	GO:0000145	exocyst
cellular combiological processonent	GO:0005575	cellular_component	isogroup17024	GO:0070062	extracellular vesicular exosome
cellular combiological processonent	GO:0005575	cellular_component	isogroup17029	GO:0005774	vacuolar membrane
cellular combiological processonent	GO:0005575	cellular_component	isogroup17042	GO:0022627	cytosolic small ribosomal subunit
cellular combiological processonent	GO:0005575	cellular_component	isogroup17046	GO:0009506	plasmodesma
cellular combiological processonent	GO:0005575	cellular_component	isogroup17047	GO:0005819	spindle
cellular combiological processonent	GO:0005575	cellular_component	isogroup17047	GO:0009524	phragmoplast
cellular combiological processonent	GO:0005575	cellular_component	isogroup17047	GO:0009574	preprophase band
cellular combiological processonent	GO:0005575	cellular_component	isogroup17049	GO:0022625	cytosolic large ribosomal subunit
cellular combiological processonent	GO:0005575	cellular_component	isogroup17049	GO:0022626	cytosolic ribosome
cellular combiological processonent	GO:0005575	cellular_component	isogroup17051	GO:0005960	glycine cleavage complex
cellular combiological processonent	GO:0005575	cellular_component	isogroup17054	GO:0030870	Mre11 complex
cellular combiological processonent	GO:0005575	cellular_component	isogroup17057	GO:0009535	chloroplast thylakoid membrane
cellular combiological processonent	GO:0005575	cellular_component	isogroup17065	GO:0005834	heterotrimeric G-protein complex
cellular combiological processonent	GO:0005575	cellular_component	isogroup17065	GO:0048188	Set1C/COMPASS complex
cellular combiological processonent	GO:0005575	cellular_component	isogroup17067	GO:0000151	ubiquitin ligase complex
cellular combiological processonent	GO:0005575	cellular_component	isogroup17068	GO:0022626	cytosolic ribosome
cellular combiological processonent	GO:0005575	cellular_component	isogroup17072	GO:0005652	nuclear lamina
cellular combiological processonent	GO:0005575	cellular_component	isogroup17072	GO:0034399	nuclear periphery
cellular combiological processonent	GO:0005575	cellular_component	isogroup17078	GO:0005945	6-phosphofructokinase complex
cellular combiological processonent	GO:0005575	cellular_component	isogroup17085	GO:0009506	plasmodesma
cellular combiological processonent	GO:0005575	cellular_component	isogroup17102	GO:0009570	chloroplast stroma
cellular combiological processonent	GO:0005575	cellular_component	isogroup17112	GO:0005774	vacuolar membrane
cellular combiological processonent	GO:0005575	cellular_component	isogroup17114	GO:0010005	cortical microtubule, transverse to long axis
cellular combiological processonent	GO:0005575	cellular_component	isogroup17118	GO:0009941	chloroplast envelope
cellular combiological processonent	GO:0005575	cellular_component	isogroup00463	GO:0016607	nuclear speck
cellular combiological processonent	GO:0005575	cellular_component	isogroup00465	GO:0031372	UBC13-MMS2 complex
cellular combiological processonent	GO:0005575	cellular_component	isogroup00465	GO:0031372	UBC13-MMS2 complex
cellular combiological processonent	GO:0005575	cellular_component	isogroup17126	GO:0005774	vacuolar membrane
cellular combiological processonent	GO:0005575	cellular_component	isogroup17129	GO:0016607	nuclear speck
cellular combiological processonent	GO:0005575	cellular_component	isogroup17141	GO:0005774	vacuolar membrane
cellular combiological processonent	GO:0005575	cellular_component	isogroup17144	GO:0009506	plasmodesma
cellular combiological processonent	GO:0005575	cellular_component	isogroup17147	GO:0000151	ubiquitin ligase complex
cellular combiological processonent	GO:0005575	cellular_component	isogroup17165	GO:0009506	plasmodesma
cellular combiological processonent	GO:0005575	cellular_component	isogroup17173	GO:0022625	cytosolic large ribosomal subunit
cellular combiological processonent	GO:0005575	cellular_component	isogroup17179	GO:0005834	heterotrimeric G-protein complex
cellular combiological processonent	GO:0005575	cellular_component	isogroup17181	GO:0005750	mitochondrial respiratory chain complex III
cellular combiological processonent	GO:0005575	cellular_component	isogroup17181	GO:0005753	mitochondrial proton-transporting ATP synthase complex
cellular combiological processonent	GO:0005575	cellular_component	isogroup17183	GO:0009570	chloroplast stroma
cellular combiological processonent	GO:0005575	cellular_component	isogroup17183	GO:0043234	protein complex
cellular combiological processonent	GO:0005575	cellular_component	isogroup17197	GO:0022625	cytosolic large ribosomal subunit
cellular combiological processonent	GO:0005575	cellular_component	isogroup17197	GO:0022626	cytosolic ribosome
cellular combiological processonent	GO:0005575	cellular_component	isogroup17205	GO:0005887	integral to plasma membrane
cellular combiological processonent	GO:0005575	cellular_component	isogroup17205	GO:0017119	Golgi transport complex
cellular combiological processonent	GO:0005575	cellular_component	isogroup17210	GO:0005795	Golgi stack
cellular combiological processonent	GO:0005575	cellular_component	isogroup17212	GO:0009506	plasmodesma
cellular combiological processonent	GO:0005575	cellular_component	isogroup17227	GO:0005788	endoplasmic reticulum lumen
cellular combiological processonent	GO:0005575	cellular_component	isogroup17231	GO:0005747	mitochondrial respiratory chain complex I
cellular combiological processonent	GO:0005575	cellular_component	isogroup17235	GO:0005747	mitochondrial respiratory chain complex I
cellular combiological processonent	GO:0005575	cellular_component	isogroup17237	GO:0005732	small nucleolar ribonucleoprotein complex
cellular combiological processonent	GO:0005575	cellular_component	isogroup17241	GO:0022625	cytosolic large ribosomal subunit
cellular combiological processonent	GO:0005575	cellular_component	isogroup17241	GO:0022626	cytosolic ribosome
cellular combiological processonent	GO:0005575	cellular_component	isogroup17245	GO:0031965	nuclear membrane
cellular combiological processonent	GO:0005575	cellular_component	isogroup17252	GO:0022625	cytosolic large ribosomal subunit
cellular combiological processonent	GO:0005575	cellular_component	isogroup17252	GO:0022626	cytosolic ribosome
cellular combiological processonent	GO:0005575	cellular_component	isogroup17254	GO:0009532	plastid stroma
cellular combiological processonent	GO:0005575	cellular_component	isogroup17254	GO:0009570	chloroplast stroma
cellular combiological processonent	GO:0005575	cellular_component	isogroup17254	GO:0042651	thylakoid membrane
cellular combiological processonent	GO:0005575	cellular_component	isogroup17257	GO:0009506	plasmodesma
cellular combiological processonent	GO:0005575	cellular_component	isogroup17258	GO:0022625	cytosolic large ribosomal subunit
cellular combiological processonent	GO:0005575	cellular_component	isogroup17258	GO:0022626	cytosolic ribosome
cellular combiological processonent	GO:0005575	cellular_component	isogroup17271	GO:0010317	pyrophosphate-dependent phosphofructokinase complex, alpha-subunit complex
cellular combiological processonent	GO:0005575	cellular_component	isogroup17276	GO:0009986	cell surface
cellular combiological processonent	GO:0005575	cellular_component	isogroup17283	GO:0005743	mitochondrial inner membrane
cellular combiological processonent	GO:0005575	cellular_component	isogroup17283	GO:0005758	mitochondrial intermembrane space
cellular combiological processonent	GO:0005575	cellular_component	isogroup17287	GO:0031090	organelle membrane
cellular combiological processonent	GO:0005575	cellular_component	isogroup17288	GO:0031209	SCAR complex
cellular combiological processonent	GO:0005575	cellular_component	isogroup17290	GO:0043231	intracellular membrane-bounded organelle
cellular combiological processonent	GO:0005575	cellular_component	isogroup17299	GO:0005732	small nucleolar ribonucleoprotein complex
cellular combiological processonent	GO:0005575	cellular_component	isogroup17306	GO:0009570	chloroplast stroma
cellular combiological processonent	GO:0005575	cellular_component	isogroup17308	GO:0000813	ESCRT I complex
cellular combiological processonent	GO:0005575	cellular_component	isogroup17315	GO:0009941	chloroplast envelope
cellular combiological processonent	GO:0005575	cellular_component	isogroup17318	GO:0031225	anchored to membrane
cellular combiological processonent	GO:0005575	cellular_component	isogroup00472	GO:0031224	intrinsic to membrane
cellular combiological processonent	GO:0005575	cellular_component	isogroup00472	GO:0031224	intrinsic to membrane
cellular combiological processonent	GO:0005575	cellular_component	isogroup00472	GO:0031224	intrinsic to membrane
cellular combiological processonent	GO:0005575	cellular_component	isogroup17324	GO:0005795	Golgi stack
cellular combiological processonent	GO:0005575	cellular_component	isogroup17324	GO:0005874	microtubule
cellular combiological processonent	GO:0005575	cellular_component	isogroup17337	GO:0005747	mitochondrial respiratory chain complex I
cellular combiological processonent	GO:0005575	cellular_component	isogroup17347	GO:0009570	chloroplast stroma
cellular combiological processonent	GO:0005575	cellular_component	isogroup17348	GO:0016324	apical plasma membrane
cellular combiological processonent	GO:0005575	cellular_component	isogroup17348	GO:0045177	apical part of cell
cellular combiological processonent	GO:0005575	cellular_component	isogroup17357	GO:0031225	anchored to membrane
cellular combiological processonent	GO:0005575	cellular_component	isogroup17384	GO:0016602	CCAAT-binding factor complex
cellular combiological processonent	GO:0005575	cellular_component	isogroup17387	GO:0080008	Cul4-RING ubiquitin ligase complex
cellular combiological processonent	GO:0005575	cellular_component	isogroup17391	GO:0009705	plant-type vacuole membrane
cellular combiological processonent	GO:0005575	cellular_component	isogroup17395	GO:0016459	myosin complex
cellular combiological processonent	GO:0005575	cellular_component	isogroup17412	GO:0005802	trans-Golgi network
cellular combiological processonent	GO:0005575	cellular_component	isogroup17413	GO:0009941	chloroplast envelope
cellular combiological processonent	GO:0005575	cellular_component	isogroup17416	GO:0005750	mitochondrial respiratory chain complex III
cellular combiological processonent	GO:0005575	cellular_component	isogroup17416	GO:0005753	mitochondrial proton-transporting ATP synthase complex
cellular combiological processonent	GO:0005575	cellular_component	isogroup17420	GO:0000808	origin recognition complex
cellular combiological processonent	GO:0005575	cellular_component	isogroup17421	GO:0005677	chromatin silencing complex
cellular combiological processonent	GO:0005575	cellular_component	isogroup17437	GO:0000139	Golgi membrane
cellular combiological processonent	GO:0005575	cellular_component	isogroup17437	GO:0005789	endoplasmic reticulum membrane
cellular combiological processonent	GO:0005575	cellular_component	isogroup17442	GO:0031225	anchored to membrane
cellular combiological processonent	GO:0005575	cellular_component	isogroup17446	GO:0009570	chloroplast stroma
cellular combiological processonent	GO:0005575	cellular_component	isogroup17453	GO:0031225	anchored to membrane
cellular combiological processonent	GO:0005575	cellular_component	isogroup17453	GO:0046658	anchored to plasma membrane
cellular combiological processonent	GO:0005575	cellular_component	isogroup17454	GO:0005774	vacuolar membrane
cellular combiological processonent	GO:0005575	cellular_component	isogroup17462	GO:0016604	nuclear body
cellular combiological processonent	GO:0005575	cellular_component	isogroup17464	GO:0005742	mitochondrial outer membrane translocase complex
cellular combiological processonent	GO:0005575	cellular_component	isogroup17473	GO:0022625	cytosolic large ribosomal subunit
cellular combiological processonent	GO:0005575	cellular_component	isogroup17488	GO:0009506	plasmodesma
cellular combiological processonent	GO:0005575	cellular_component	isogroup17489	GO:0031225	anchored to membrane
cellular combiological processonent	GO:0005575	cellular_component	isogroup17509	GO:0031225	anchored to membrane
cellular combiological processonent	GO:0005575	cellular_component	isogroup00481	GO:0010007	magnesium chelatase complex
cellular combiological processonent	GO:0005575	cellular_component	isogroup00481	GO:0010007	magnesium chelatase complex
cellular combiological processonent	GO:0005575	cellular_component	isogroup00482	GO:0005802	trans-Golgi network
cellular combiological processonent	GO:0005575	cellular_component	isogroup00482	GO:0016021	integral to membrane
cellular combiological processonent	GO:0005575	cellular_component	isogroup00482	GO:0005802	trans-Golgi network
cellular combiological processonent	GO:0005575	cellular_component	isogroup00482	GO:0016021	integral to membrane
cellular combiological processonent	GO:0005575	cellular_component	isogroup00485	GO:0009330	DNA topoisomerase complex (ATP-hydrolyzing)
cellular combiological processonent	GO:0005575	cellular_component	isogroup00485	GO:0009330	DNA topoisomerase complex (ATP-hydrolyzing)
cellular combiological processonent	GO:0005575	cellular_component	isogroup00487	GO:0009570	chloroplast stroma
cellular combiological processonent	GO:0005575	cellular_component	isogroup17525	GO:0005747	mitochondrial respiratory chain complex I
cellular combiological processonent	GO:0005575	cellular_component	isogroup17527	GO:0019005	SCF ubiquitin ligase complex
cellular combiological processonent	GO:0005575	cellular_component	isogroup17537	GO:0031225	anchored to membrane
cellular combiological processonent	GO:0005575	cellular_component	isogroup17537	GO:0090406	pollen tube
cellular combiological processonent	GO:0005575	cellular_component	isogroup17547	GO:0009506	plasmodesma
cellular combiological processonent	GO:0005575	cellular_component	isogroup17548	GO:0009506	plasmodesma
cellular combiological processonent	GO:0005575	cellular_component	isogroup17548	GO:0022625	cytosolic large ribosomal subunit
cellular combiological processonent	GO:0005575	cellular_component	isogroup17548	GO:0022626	cytosolic ribosome
cellular combiological processonent	GO:0005575	cellular_component	isogroup17553	GO:0009570	chloroplast stroma
cellular combiological processonent	GO:0005575	cellular_component	isogroup17557	GO:0019005	SCF ubiquitin ligase complex
cellular combiological processonent	GO:0005575	cellular_component	isogroup17559	GO:0009941	chloroplast envelope
cellular combiological processonent	GO:0005575	cellular_component	isogroup17563	GO:0005802	trans-Golgi network
cellular combiological processonent	GO:0005575	cellular_component	isogroup17567	GO:0005743	mitochondrial inner membrane
cellular combiological processonent	GO:0005575	cellular_component	isogroup17572	GO:0031225	anchored to membrane
cellular combiological processonent	GO:0005575	cellular_component	isogroup17572	GO:0046658	anchored to plasma membrane
cellular combiological processonent	GO:0005575	cellular_component	isogroup17575	GO:0016021	integral to membrane
cellular combiological processonent	GO:0005575	cellular_component	isogroup17583	GO:0042175	nuclear outer membrane-endoplasmic reticulum membrane network
cellular combiological processonent	GO:0005575	cellular_component	isogroup17597	GO:0009506	plasmodesma
cellular combiological processonent	GO:0005575	cellular_component	isogroup17635	GO:0009707	chloroplast outer membrane
cellular combiological processonent	GO:0005575	cellular_component	isogroup17646	GO:0010318	pyrophosphate-dependent phosphofructokinase complex, beta-subunit complex
cellular combiological processonent	GO:0005575	cellular_component	isogroup17648	GO:0005743	mitochondrial inner membrane
cellular combiological processonent	GO:0005575	cellular_component	isogroup17650	GO:0009535	chloroplast thylakoid membrane
cellular combiological processonent	GO:0005575	cellular_component	isogroup17650	GO:0009941	chloroplast envelope
cellular combiological processonent	GO:0005575	cellular_component	isogroup17654	GO:0009570	chloroplast stroma
cellular combiological processonent	GO:0005575	cellular_component	isogroup17654	GO:0009941	chloroplast envelope
cellular combiological processonent	GO:0005575	cellular_component	isogroup17658	GO:0031969	chloroplast membrane
cellular combiological processonent	GO:0005575	cellular_component	isogroup17666	GO:0031225	anchored to membrane
cellular combiological processonent	GO:0005575	cellular_component	isogroup17679	GO:0015934	large ribosomal subunit
cellular combiological processonent	GO:0005575	cellular_component	isogroup17690	GO:0031225	anchored to membrane
cellular combiological processonent	GO:0005575	cellular_component	isogroup17702	GO:0009941	chloroplast envelope
cellular combiological processonent	GO:0005575	cellular_component	isogroup17703	GO:0010445	nuclear dicing body
cellular combiological processonent	GO:0005575	cellular_component	isogroup17710	GO:0005743	mitochondrial inner membrane
cellular combiological processonent	GO:0005575	cellular_component	isogroup17714	GO:0005956	protein kinase CK2 complex
cellular combiological processonent	GO:0005575	cellular_component	isogroup17718	GO:0005828	kinetochore microtubule
cellular combiological processonent	GO:0005575	cellular_component	isogroup17718	GO:0080008	Cul4-RING ubiquitin ligase complex
cellular combiological processonent	GO:0005575	cellular_component	isogroup17720	GO:0022627	cytosolic small ribosomal subunit
cellular combiological processonent	GO:0005575	cellular_component	isogroup00487	GO:0009570	chloroplast stroma
cellular combiological processonent	GO:0005575	cellular_component	isogroup00493	GO:0009331	glycerol-3-phosphate dehydrogenase complex
cellular combiological processonent	GO:0005575	cellular_component	isogroup00493	GO:0009331	glycerol-3-phosphate dehydrogenase complex
cellular combiological processonent	GO:0005575	cellular_component	isogroup17723	GO:0005774	vacuolar membrane
cellular combiological processonent	GO:0005575	cellular_component	isogroup17725	GO:0005802	trans-Golgi network
cellular combiological processonent	GO:0005575	cellular_component	isogroup17729	GO:0080008	Cul4-RING ubiquitin ligase complex
cellular combiological processonent	GO:0005575	cellular_component	isogroup17738	GO:0005834	heterotrimeric G-protein complex
cellular combiological processonent	GO:0005575	cellular_component	isogroup17738	GO:0080008	Cul4-RING ubiquitin ligase complex
cellular combiological processonent	GO:0005575	cellular_component	isogroup17739	GO:0016324	apical plasma membrane
cellular combiological processonent	GO:0005575	cellular_component	isogroup17739	GO:0031225	anchored to membrane
cellular combiological processonent	GO:0005575	cellular_component	isogroup17745	GO:0016021	integral to membrane
cellular combiological processonent	GO:0005575	cellular_component	isogroup17752	GO:0005834	heterotrimeric G-protein complex
cellular combiological processonent	GO:0005575	cellular_component	isogroup17752	GO:0033597	mitotic checkpoint complex
cellular combiological processonent	GO:0005575	cellular_component	isogroup17757	GO:0005747	mitochondrial respiratory chain complex I
cellular combiological processonent	GO:0005575	cellular_component	isogroup17757	GO:0031966	mitochondrial membrane
cellular combiological processonent	GO:0005575	cellular_component	isogroup17757	GO:0045271	respiratory chain complex I
cellular combiological processonent	GO:0005575	cellular_component	isogroup17759	GO:0009535	chloroplast thylakoid membrane
cellular combiological processonent	GO:0005575	cellular_component	isogroup17759	GO:0010287	plastoglobule
cellular combiological processonent	GO:0005575	cellular_component	isogroup17760	GO:0005774	vacuolar membrane
cellular combiological processonent	GO:0005575	cellular_component	isogroup17771	GO:0000794	condensed nuclear chromosome
cellular combiological processonent	GO:0005575	cellular_component	isogroup17772	GO:0009941	chloroplast envelope
cellular combiological processonent	GO:0005575	cellular_component	isogroup17784	GO:0005774	vacuolar membrane
cellular combiological processonent	GO:0005575	cellular_component	isogroup17789	GO:0008274	gamma-tubulin ring complex
cellular combiological processonent	GO:0005575	cellular_component	isogroup17798	GO:0005834	heterotrimeric G-protein complex
cellular combiological processonent	GO:0005575	cellular_component	isogroup17798	GO:0080008	Cul4-RING ubiquitin ligase complex
cellular combiological processonent	GO:0005575	cellular_component	isogroup17801	GO:0005789	endoplasmic reticulum membrane
cellular combiological processonent	GO:0005575	cellular_component	isogroup17807	GO:0005774	vacuolar membrane
cellular combiological processonent	GO:0005575	cellular_component	isogroup17807	GO:0008305	integrin complex
cellular combiological processonent	GO:0005575	cellular_component	isogroup17807	GO:0016021	integral to membrane
cellular combiological processonent	GO:0005575	cellular_component	isogroup17812	GO:0005750	mitochondrial respiratory chain complex III
cellular combiological processonent	GO:0005575	cellular_component	isogroup17814	GO:0005747	mitochondrial respiratory chain complex I
cellular combiological processonent	GO:0005575	cellular_component	isogroup17814	GO:0031966	mitochondrial membrane
cellular combiological processonent	GO:0005575	cellular_component	isogroup17814	GO:0045271	respiratory chain complex I
cellular combiological processonent	GO:0005575	cellular_component	isogroup17821	GO:0009570	chloroplast stroma
cellular combiological processonent	GO:0005575	cellular_component	isogroup17822	GO:0015934	large ribosomal subunit
cellular combiological processonent	GO:0005575	cellular_component	isogroup17822	GO:0022625	cytosolic large ribosomal subunit
cellular combiological processonent	GO:0005575	cellular_component	isogroup17822	GO:0022626	cytosolic ribosome
cellular combiological processonent	GO:0005575	cellular_component	isogroup17827	GO:0005802	trans-Golgi network
cellular combiological processonent	GO:0005575	cellular_component	isogroup17827	GO:0016021	integral to membrane
cellular combiological processonent	GO:0005575	cellular_component	isogroup17828	GO:0005834	heterotrimeric G-protein complex
cellular combiological processonent	GO:0005575	cellular_component	isogroup17828	GO:0080008	Cul4-RING ubiquitin ligase complex
cellular combiological processonent	GO:0005575	cellular_component	isogroup17837	GO:0031314	extrinsic to mitochondrial inner membrane
cellular combiological processonent	GO:0005575	cellular_component	isogroup17844	GO:0009329	acetate CoA-transferase complex
cellular combiological processonent	GO:0005575	cellular_component	isogroup17851	GO:0000793	condensed chromosome
cellular combiological processonent	GO:0005575	cellular_component	isogroup17862	GO:0009532	plastid stroma
cellular combiological processonent	GO:0005575	cellular_component	isogroup17862	GO:0009570	chloroplast stroma
cellular combiological processonent	GO:0005575	cellular_component	isogroup17862	GO:0042651	thylakoid membrane
cellular combiological processonent	GO:0005575	cellular_component	isogroup17869	GO:0031090	organelle membrane
cellular combiological processonent	GO:0005575	cellular_component	isogroup17883	GO:0022627	cytosolic small ribosomal subunit
cellular combiological processonent	GO:0005575	cellular_component	isogroup17891	GO:0000418	DNA-directed RNA polymerase IV complex
cellular combiological processonent	GO:0005575	cellular_component	isogroup17892	GO:0009346	citrate lyase complex
cellular combiological processonent	GO:0005575	cellular_component	isogroup17902	GO:0000813	ESCRT I complex
cellular combiological processonent	GO:0005575	cellular_component	isogroup17920	GO:0009535	chloroplast thylakoid membrane
cellular combiological processonent	GO:0005575	cellular_component	isogroup17920	GO:0009543	chloroplast thylakoid lumen
cellular combiological processonent	GO:0005575	cellular_component	isogroup17920	GO:0030095	chloroplast photosystem II
cellular combiological processonent	GO:0005575	cellular_component	isogroup00498	GO:0000145	exocyst
cellular combiological processonent	GO:0005575	cellular_component	isogroup00498	GO:0000145	exocyst
cellular combiological processonent	GO:0005575	cellular_component	isogroup00500	GO:0016021	integral to membrane
cellular combiological processonent	GO:0005575	cellular_component	isogroup00500	GO:0016021	integral to membrane
cellular combiological processonent	GO:0005575	cellular_component	isogroup00501	GO:0005774	vacuolar membrane
cellular combiological processonent	GO:0005575	cellular_component	isogroup00501	GO:0005774	vacuolar membrane
cellular combiological processonent	GO:0005575	cellular_component	isogroup17930	GO:0005759	mitochondrial matrix
cellular combiological processonent	GO:0005575	cellular_component	isogroup17944	GO:0009543	chloroplast thylakoid lumen
cellular combiological processonent	GO:0005575	cellular_component	isogroup17952	GO:0005747	mitochondrial respiratory chain complex I
cellular combiological processonent	GO:0005575	cellular_component	isogroup17961	GO:0031225	anchored to membrane
cellular combiological processonent	GO:0005575	cellular_component	isogroup17961	GO:0046658	anchored to plasma membrane
cellular combiological processonent	GO:0005575	cellular_component	isogroup17964	GO:0005652	nuclear lamina
cellular combiological processonent	GO:0005575	cellular_component	isogroup17964	GO:0034399	nuclear periphery
cellular combiological processonent	GO:0005575	cellular_component	isogroup17967	GO:0005774	vacuolar membrane
cellular combiological processonent	GO:0005575	cellular_component	isogroup17981	GO:0009535	chloroplast thylakoid membrane
cellular combiological processonent	GO:0005575	cellular_component	isogroup18006	GO:0022625	cytosolic large ribosomal subunit
cellular combiological processonent	GO:0005575	cellular_component	isogroup18009	GO:0008622	epsilon DNA polymerase complex
cellular combiological processonent	GO:0005575	cellular_component	isogroup18016	GO:0009523	photosystem II
cellular combiological processonent	GO:0005575	cellular_component	isogroup18018	GO:0022627	cytosolic small ribosomal subunit
cellular combiological processonent	GO:0005575	cellular_component	isogroup18019	GO:0009506	plasmodesma
cellular combiological processonent	GO:0005575	cellular_component	isogroup18034	GO:0031461	cullin-RING ubiquitin ligase complex
cellular combiological processonent	GO:0005575	cellular_component	isogroup18043	GO:0042651	thylakoid membrane
cellular combiological processonent	GO:0005575	cellular_component	isogroup18044	GO:0009941	chloroplast envelope
cellular combiological processonent	GO:0005575	cellular_component	isogroup18067	GO:0031520	plasma membrane of cell tip
cellular combiological processonent	GO:0005575	cellular_component	isogroup18067	GO:0090404	pollen tube tip
cellular combiological processonent	GO:0005575	cellular_component	isogroup18070	GO:0009570	chloroplast stroma
cellular combiological processonent	GO:0005575	cellular_component	isogroup18081	GO:0033185	dolichol-phosphate-mannose synthase complex
cellular combiological processonent	GO:0005575	cellular_component	isogroup18088	GO:0005802	trans-Golgi network
cellular combiological processonent	GO:0005575	cellular_component	isogroup18092	GO:0009506	plasmodesma
cellular combiological processonent	GO:0005575	cellular_component	isogroup18103	GO:0009570	chloroplast stroma
cellular combiological processonent	GO:0005575	cellular_component	isogroup18117	GO:0022625	cytosolic large ribosomal subunit
cellular combiological processonent	GO:0005575	cellular_component	isogroup18117	GO:0022626	cytosolic ribosome
cellular combiological processonent	GO:0005575	cellular_component	isogroup18121	GO:0005774	vacuolar membrane
cellular combiological processonent	GO:0005575	cellular_component	isogroup00513	GO:0009705	plant-type vacuole membrane
cellular combiological processonent	GO:0005575	cellular_component	isogroup00513	GO:0009705	plant-type vacuole membrane
cellular combiological processonent	GO:0005575	cellular_component	isogroup18129	GO:0005744	mitochondrial inner membrane presequence translocase complex
cellular combiological processonent	GO:0005575	cellular_component	isogroup18129	GO:0009941	chloroplast envelope
cellular combiological processonent	GO:0005575	cellular_component	isogroup18131	GO:0019005	SCF ubiquitin ligase complex
cellular combiological processonent	GO:0005575	cellular_component	isogroup18158	GO:0009570	chloroplast stroma
cellular combiological processonent	GO:0005575	cellular_component	isogroup18159	GO:0005874	microtubule
cellular combiological processonent	GO:0005575	cellular_component	isogroup18170	GO:0009570	chloroplast stroma
cellular combiological processonent	GO:0005575	cellular_component	isogroup18181	GO:0009570	chloroplast stroma
cellular combiological processonent	GO:0005575	cellular_component	isogroup18184	GO:0005802	trans-Golgi network
cellular combiological processonent	GO:0005575	cellular_component	isogroup18194	GO:0009707	chloroplast outer membrane
cellular combiological processonent	GO:0005575	cellular_component	isogroup18204	GO:0009706	chloroplast inner membrane
cellular combiological processonent	GO:0005575	cellular_component	isogroup18204	GO:0009941	chloroplast envelope
cellular combiological processonent	GO:0005575	cellular_component	isogroup18208	GO:0009941	chloroplast envelope
cellular combiological processonent	GO:0005575	cellular_component	isogroup18216	GO:0000786	nucleosome
cellular combiological processonent	GO:0005575	cellular_component	isogroup18233	GO:0022627	cytosolic small ribosomal subunit
cellular combiological processonent	GO:0005575	cellular_component	isogroup18235	GO:0022625	cytosolic large ribosomal subunit
cellular combiological processonent	GO:0005575	cellular_component	isogroup18239	GO:0005774	vacuolar membrane
cellular combiological processonent	GO:0005575	cellular_component	isogroup18239	GO:0005802	trans-Golgi network
cellular combiological processonent	GO:0005575	cellular_component	isogroup18246	GO:0005643	nuclear pore
cellular combiological processonent	GO:0005575	cellular_component	isogroup18246	GO:0034399	nuclear periphery
cellular combiological processonent	GO:0005575	cellular_component	isogroup18252	GO:0016592	mediator complex
cellular combiological processonent	GO:0005575	cellular_component	isogroup18255	GO:0016021	integral to membrane
cellular combiological processonent	GO:0005575	cellular_component	isogroup18257	GO:0022627	cytosolic small ribosomal subunit
cellular combiological processonent	GO:0005575	cellular_component	isogroup18281	GO:0009570	chloroplast stroma
cellular combiological processonent	GO:0005575	cellular_component	isogroup18291	GO:0009506	plasmodesma
cellular combiological processonent	GO:0005575	cellular_component	isogroup18291	GO:0022627	cytosolic small ribosomal subunit
cellular combiological processonent	GO:0005575	cellular_component	isogroup18300	GO:0009941	chloroplast envelope
cellular combiological processonent	GO:0005575	cellular_component	isogroup18306	GO:0019898	extrinsic to membrane
cellular combiological processonent	GO:0005575	cellular_component	isogroup18308	GO:0009543	chloroplast thylakoid lumen
cellular combiological processonent	GO:0005575	cellular_component	isogroup18308	GO:0030095	chloroplast photosystem II
cellular combiological processonent	GO:0005575	cellular_component	isogroup18344	GO:0042644	chloroplast nucleoid
cellular combiological processonent	GO:0005575	cellular_component	isogroup18349	GO:0009506	plasmodesma
cellular combiological processonent	GO:0005575	cellular_component	isogroup18351	GO:0005753	mitochondrial proton-transporting ATP synthase complex
cellular combiological processonent	GO:0005575	cellular_component	isogroup18352	GO:0005819	spindle
cellular combiological processonent	GO:0005575	cellular_component	isogroup18352	GO:0009524	phragmoplast
cellular combiological processonent	GO:0005575	cellular_component	isogroup18355	GO:0009705	plant-type vacuole membrane
cellular combiological processonent	GO:0005575	cellular_component	isogroup18378	GO:0031966	mitochondrial membrane
cellular combiological processonent	GO:0005575	cellular_component	isogroup18378	GO:0045271	respiratory chain complex I
cellular combiological processonent	GO:0005575	cellular_component	isogroup18380	GO:0016514	SWI/SNF complex
cellular combiological processonent	GO:0005575	cellular_component	isogroup18382	GO:0009570	chloroplast stroma
cellular combiological processonent	GO:0005575	cellular_component	isogroup18390	GO:0005839	proteasome core complex
cellular combiological processonent	GO:0005575	cellular_component	isogroup18391	GO:0009705	plant-type vacuole membrane
cellular combiological processonent	GO:0005575	cellular_component	isogroup18394	GO:0015934	large ribosomal subunit
cellular combiological processonent	GO:0005575	cellular_component	isogroup18401	GO:0031225	anchored to membrane
cellular combiological processonent	GO:0005575	cellular_component	isogroup18405	GO:0005960	glycine cleavage complex
cellular combiological processonent	GO:0005575	cellular_component	isogroup18411	GO:0009506	plasmodesma
cellular combiological processonent	GO:0005575	cellular_component	isogroup18411	GO:0022626	cytosolic ribosome
cellular combiological processonent	GO:0005575	cellular_component	isogroup18411	GO:0022627	cytosolic small ribosomal subunit
cellular combiological processonent	GO:0005575	cellular_component	isogroup18419	GO:0005834	heterotrimeric G-protein complex
cellular combiological processonent	GO:0005575	cellular_component	isogroup18419	GO:0080008	Cul4-RING ubiquitin ligase complex
cellular combiological processonent	GO:0005575	cellular_component	isogroup18420	GO:0000418	DNA-directed RNA polymerase IV complex
cellular combiological processonent	GO:0005575	cellular_component	isogroup18420	GO:0000419	DNA-directed RNA polymerase V complex
cellular combiological processonent	GO:0005575	cellular_component	isogroup18420	GO:0005665	DNA-directed RNA polymerase II, core complex
cellular combiological processonent	GO:0005575	cellular_component	isogroup18423	GO:0016021	integral to membrane
cellular combiological processonent	GO:0005575	cellular_component	isogroup18433	GO:0010287	plastoglobule
cellular combiological processonent	GO:0005575	cellular_component	isogroup18433	GO:0031304	intrinsic to mitochondrial inner membrane
cellular combiological processonent	GO:0005575	cellular_component	isogroup18434	GO:0009570	chloroplast stroma
cellular combiological processonent	GO:0005575	cellular_component	isogroup18440	GO:0031012	extracellular matrix
cellular combiological processonent	GO:0005575	cellular_component	isogroup18455	GO:0009506	plasmodesma
cellular combiological processonent	GO:0005575	cellular_component	isogroup18459	GO:0005759	mitochondrial matrix
cellular combiological processonent	GO:0005575	cellular_component	isogroup18465	GO:0022625	cytosolic large ribosomal subunit
cellular combiological processonent	GO:0005575	cellular_component	isogroup18486	GO:0005743	mitochondrial inner membrane
cellular combiological processonent	GO:0005575	cellular_component	isogroup18497	GO:0005643	nuclear pore
cellular combiological processonent	GO:0005575	cellular_component	isogroup18512	GO:0031225	anchored to membrane
cellular combiological processonent	GO:0005575	cellular_component	isogroup18528	GO:0022627	cytosolic small ribosomal subunit
cellular combiological processonent	GO:0005575	cellular_component	isogroup18529	GO:0005834	heterotrimeric G-protein complex
cellular combiological processonent	GO:0005575	cellular_component	isogroup18533	GO:0022625	cytosolic large ribosomal subunit
cellular combiological processonent	GO:0005575	cellular_component	isogroup18540	GO:0005750	mitochondrial respiratory chain complex III
cellular combiological processonent	GO:0005575	cellular_component	isogroup18542	GO:0022627	cytosolic small ribosomal subunit
cellular combiological processonent	GO:0005575	cellular_component	isogroup18569	GO:0016021	integral to membrane
cellular combiological processonent	GO:0005575	cellular_component	isogroup18575	GO:0031225	anchored to membrane
cellular combiological processonent	GO:0005575	cellular_component	isogroup18583	GO:0022625	cytosolic large ribosomal subunit
cellular combiological processonent	GO:0005575	cellular_component	isogroup18587	GO:0009506	plasmodesma
cellular combiological processonent	GO:0005575	cellular_component	isogroup18587	GO:0031225	anchored to membrane
cellular combiological processonent	GO:0005575	cellular_component	isogroup18587	GO:0046658	anchored to plasma membrane
cellular combiological processonent	GO:0005575	cellular_component	isogroup18592	GO:0009506	plasmodesma
cellular combiological processonent	GO:0005575	cellular_component	isogroup18606	GO:0005774	vacuolar membrane
cellular combiological processonent	GO:0005575	cellular_component	isogroup18606	GO:0009506	plasmodesma
cellular combiological processonent	GO:0005575	cellular_component	isogroup18606	GO:0022625	cytosolic large ribosomal subunit
cellular combiological processonent	GO:0005575	cellular_component	isogroup18607	GO:0090406	pollen tube
cellular combiological processonent	GO:0005575	cellular_component	isogroup18617	GO:0031090	organelle membrane
cellular combiological processonent	GO:0005575	cellular_component	isogroup18619	GO:0009506	plasmodesma
cellular combiological processonent	GO:0005575	cellular_component	isogroup18625	GO:0031209	SCAR complex
cellular combiological processonent	GO:0005575	cellular_component	isogroup18625	GO:0071944	cell periphery
cellular combiological processonent	GO:0005575	cellular_component	isogroup18626	GO:0005743	mitochondrial inner membrane
cellular combiological processonent	GO:0005575	cellular_component	isogroup18637	GO:0005778	peroxisomal membrane
cellular combiological processonent	GO:0005575	cellular_component	isogroup18644	GO:0009570	chloroplast stroma
cellular combiological processonent	GO:0005575	cellular_component	isogroup18653	GO:0022625	cytosolic large ribosomal subunit
cellular combiological processonent	GO:0005575	cellular_component	isogroup18671	GO:0019898	extrinsic to membrane
cellular combiological processonent	GO:0005575	cellular_component	isogroup18692	GO:0030125	clathrin vesicle coat
cellular combiological processonent	GO:0005575	cellular_component	isogroup18695	GO:0000808	origin recognition complex
cellular combiological processonent	GO:0005575	cellular_component	isogroup18697	GO:0022627	cytosolic small ribosomal subunit
cellular combiological processonent	GO:0005575	cellular_component	isogroup18698	GO:0000418	DNA-directed RNA polymerase IV complex
cellular combiological processonent	GO:0005575	cellular_component	isogroup18698	GO:0000419	DNA-directed RNA polymerase V complex
cellular combiological processonent	GO:0005575	cellular_component	isogroup18698	GO:0005665	DNA-directed RNA polymerase II, core complex
cellular combiological processonent	GO:0005575	cellular_component	isogroup18703	GO:0022626	cytosolic ribosome
cellular combiological processonent	GO:0005575	cellular_component	isogroup18707	GO:0005741	mitochondrial outer membrane
cellular combiological processonent	GO:0005575	cellular_component	isogroup18707	GO:0005743	mitochondrial inner membrane
cellular combiological processonent	GO:0005575	cellular_component	isogroup00545	GO:0005802	trans-Golgi network
cellular combiological processonent	GO:0005575	cellular_component	isogroup00545	GO:0005802	trans-Golgi network
cellular combiological processonent	GO:0005575	cellular_component	isogroup18724	GO:0019005	SCF ubiquitin ligase complex
cellular combiological processonent	GO:0005575	cellular_component	isogroup18735	GO:0016459	myosin complex
cellular combiological processonent	GO:0005575	cellular_component	isogroup18748	GO:0080008	Cul4-RING ubiquitin ligase complex
cellular combiological processonent	GO:0005575	cellular_component	isogroup18755	GO:0005753	mitochondrial proton-transporting ATP synthase complex
cellular combiological processonent	GO:0005575	cellular_component	isogroup18768	GO:0010445	nuclear dicing body
cellular combiological processonent	GO:0005575	cellular_component	isogroup18768	GO:0015030	Cajal body
cellular combiological processonent	GO:0005575	cellular_component	isogroup18772	GO:0009506	plasmodesma
cellular combiological processonent	GO:0005575	cellular_component	isogroup18773	GO:0031225	anchored to membrane
cellular combiological processonent	GO:0005575	cellular_component	isogroup18782	GO:0005774	vacuolar membrane
cellular combiological processonent	GO:0005575	cellular_component	isogroup18793	GO:0022626	cytosolic ribosome
cellular combiological processonent	GO:0005575	cellular_component	isogroup18793	GO:0022627	cytosolic small ribosomal subunit
cellular combiological processonent	GO:0005575	cellular_component	isogroup18806	GO:0016021	integral to membrane
cellular combiological processonent	GO:0005575	cellular_component	isogroup18828	GO:0005819	spindle
cellular combiological processonent	GO:0005575	cellular_component	isogroup18828	GO:0009524	phragmoplast
cellular combiological processonent	GO:0005575	cellular_component	isogroup18828	GO:0009574	preprophase band
cellular combiological processonent	GO:0005575	cellular_component	isogroup18834	GO:0031225	anchored to membrane
cellular combiological processonent	GO:0005575	cellular_component	isogroup18836	GO:0080008	Cul4-RING ubiquitin ligase complex
cellular combiological processonent	GO:0005575	cellular_component	isogroup18839	GO:0022627	cytosolic small ribosomal subunit
cellular combiological processonent	GO:0005575	cellular_component	isogroup18842	GO:0005743	mitochondrial inner membrane
cellular combiological processonent	GO:0005575	cellular_component	isogroup18846	GO:0009524	phragmoplast
cellular combiological processonent	GO:0005575	cellular_component	isogroup18849	GO:0005802	trans-Golgi network
cellular combiological processonent	GO:0005575	cellular_component	isogroup18852	GO:0031225	anchored to membrane
cellular combiological processonent	GO:0005575	cellular_component	isogroup18856	GO:0005743	mitochondrial inner membrane
cellular combiological processonent	GO:0005575	cellular_component	isogroup18856	GO:0005758	mitochondrial intermembrane space
cellular combiological processonent	GO:0005575	cellular_component	isogroup18857	GO:0000159	protein phosphatase type 2A complex
cellular combiological processonent	GO:0005575	cellular_component	isogroup18860	GO:0009508	plastid chromosome
cellular combiological processonent	GO:0005575	cellular_component	isogroup18863	GO:0022625	cytosolic large ribosomal subunit
cellular combiological processonent	GO:0005575	cellular_component	isogroup18867	GO:0022625	cytosolic large ribosomal subunit
cellular combiological processonent	GO:0005575	cellular_component	isogroup18871	GO:0016272	prefoldin complex
cellular combiological processonent	GO:0005575	cellular_component	isogroup18886	GO:0009506	plasmodesma
cellular combiological processonent	GO:0005575	cellular_component	isogroup18905	GO:0005887	integral to plasma membrane
cellular combiological processonent	GO:0005575	cellular_component	isogroup18907	GO:0022627	cytosolic small ribosomal subunit
cellular combiological processonent	GO:0005575	cellular_component	isogroup18913	GO:0005802	trans-Golgi network
cellular combiological processonent	GO:0005575	cellular_component	isogroup18939	GO:0005819	spindle
cellular combiological processonent	GO:0005575	cellular_component	isogroup18939	GO:0009524	phragmoplast
cellular combiological processonent	GO:0005575	cellular_component	isogroup18939	GO:0009574	preprophase band
cellular combiological processonent	GO:0005575	cellular_component	isogroup18942	GO:0005802	trans-Golgi network
cellular combiological processonent	GO:0005575	cellular_component	isogroup18943	GO:0009706	chloroplast inner membrane
cellular combiological processonent	GO:0005575	cellular_component	isogroup18946	GO:0009534	chloroplast thylakoid
cellular combiological processonent	GO:0005575	cellular_component	isogroup18946	GO:0009570	chloroplast stroma
cellular combiological processonent	GO:0005575	cellular_component	isogroup18946	GO:0010287	plastoglobule
cellular combiological processonent	GO:0005575	cellular_component	isogroup18951	GO:0005876	spindle microtubule
cellular combiological processonent	GO:0005575	cellular_component	isogroup18953	GO:0005834	heterotrimeric G-protein complex
cellular combiological processonent	GO:0005575	cellular_component	isogroup18953	GO:0080008	Cul4-RING ubiquitin ligase complex
cellular combiological processonent	GO:0005575	cellular_component	isogroup18956	GO:0031359	integral to chloroplast outer membrane
cellular combiological processonent	GO:0005575	cellular_component	isogroup18969	GO:0019898	extrinsic to membrane
cellular combiological processonent	GO:0005575	cellular_component	isogroup18972	GO:0005680	anaphase-promoting complex
cellular combiological processonent	GO:0005575	cellular_component	isogroup18972	GO:0005732	small nucleolar ribonucleoprotein complex
cellular combiological processonent	GO:0005575	cellular_component	isogroup18972	GO:0080008	Cul4-RING ubiquitin ligase complex
cellular combiological processonent	GO:0005575	cellular_component	isogroup18998	GO:0044214	fully spanning plasma membrane
cellular combiological processonent	GO:0005575	cellular_component	isogroup19000	GO:0005746	mitochondrial respiratory chain
cellular combiological processonent	GO:0005575	cellular_component	isogroup19032	GO:0031090	organelle membrane
cellular combiological processonent	GO:0005575	cellular_component	isogroup19035	GO:0005743	mitochondrial inner membrane
cellular combiological processonent	GO:0005575	cellular_component	isogroup19037	GO:0005677	chromatin silencing complex
cellular combiological processonent	GO:0005575	cellular_component	isogroup19037	GO:0005834	heterotrimeric G-protein complex
cellular combiological processonent	GO:0005575	cellular_component	isogroup19037	GO:0080008	Cul4-RING ubiquitin ligase complex
cellular combiological processonent	GO:0005575	cellular_component	isogroup19081	GO:0009705	plant-type vacuole membrane
cellular combiological processonent	GO:0005575	cellular_component	isogroup19089	GO:0016021	integral to membrane
cellular combiological processonent	GO:0005575	cellular_component	isogroup19092	GO:0022626	cytosolic ribosome
cellular combiological processonent	GO:0005575	cellular_component	isogroup19093	GO:0015935	small ribosomal subunit
cellular combiological processonent	GO:0005575	cellular_component	isogroup19098	GO:0042651	thylakoid membrane
cellular combiological processonent	GO:0005575	cellular_component	isogroup19103	GO:0009570	chloroplast stroma
cellular combiological processonent	GO:0005575	cellular_component	isogroup19114	GO:0005874	microtubule
cellular combiological processonent	GO:0005575	cellular_component	isogroup19114	GO:0009524	phragmoplast
cellular combiological processonent	GO:0005575	cellular_component	isogroup19114	GO:0009574	preprophase band
cellular combiological processonent	GO:0005575	cellular_component	isogroup19114	GO:0055028	cortical microtubule
cellular combiological processonent	GO:0005575	cellular_component	isogroup00558	GO:0009526	plastid envelope
cellular combiological processonent	GO:0005575	cellular_component	isogroup00558	GO:0009526	plastid envelope
cellular combiological processonent	GO:0005575	cellular_component	isogroup00564	GO:0016592	mediator complex
cellular combiological processonent	GO:0005575	cellular_component	isogroup00564	GO:0016592	mediator complex
cellular combiological processonent	GO:0005575	cellular_component	isogroup00565	GO:0022626	cytosolic ribosome
cellular combiological processonent	GO:0005575	cellular_component	isogroup00565	GO:0022627	cytosolic small ribosomal subunit
cellular combiological processonent	GO:0005575	cellular_component	isogroup00565	GO:0022626	cytosolic ribosome
cellular combiological processonent	GO:0005575	cellular_component	isogroup00565	GO:0022627	cytosolic small ribosomal subunit
cellular combiological processonent	GO:0005575	cellular_component	isogroup19126	GO:0009506	plasmodesma
cellular combiological processonent	GO:0005575	cellular_component	isogroup19137	GO:0031225	anchored to membrane
cellular combiological processonent	GO:0005575	cellular_component	isogroup19140	GO:0005834	heterotrimeric G-protein complex
cellular combiological processonent	GO:0005575	cellular_component	isogroup19153	GO:0030089	phycobilisome
cellular combiological processonent	GO:0005575	cellular_component	isogroup19165	GO:0022626	cytosolic ribosome
cellular combiological processonent	GO:0005575	cellular_component	isogroup19165	GO:0022627	cytosolic small ribosomal subunit
cellular combiological processonent	GO:0005575	cellular_component	isogroup19184	GO:0005643	nuclear pore
cellular combiological processonent	GO:0005575	cellular_component	isogroup19185	GO:0015030	Cajal body
cellular combiological processonent	GO:0005575	cellular_component	isogroup19188	GO:0009506	plasmodesma
cellular combiological processonent	GO:0005575	cellular_component	isogroup19198	GO:0031209	SCAR complex
cellular combiological processonent	GO:0005575	cellular_component	isogroup19208	GO:0005677	chromatin silencing complex
cellular combiological processonent	GO:0005575	cellular_component	isogroup19211	GO:0009506	plasmodesma
cellular combiological processonent	GO:0005575	cellular_component	isogroup19225	GO:0016021	integral to membrane
cellular combiological processonent	GO:0005575	cellular_component	isogroup19228	GO:0016604	nuclear body
cellular combiological processonent	GO:0005575	cellular_component	isogroup19238	GO:0030125	clathrin vesicle coat
cellular combiological processonent	GO:0005575	cellular_component	isogroup19243	GO:0009941	chloroplast envelope
cellular combiological processonent	GO:0005575	cellular_component	isogroup19245	GO:0042406	extrinsic to endoplasmic reticulum membrane
cellular combiological processonent	GO:0005575	cellular_component	isogroup19247	GO:0005834	heterotrimeric G-protein complex
cellular combiological processonent	GO:0005575	cellular_component	isogroup19257	GO:0016021	integral to membrane
cellular combiological processonent	GO:0005575	cellular_component	isogroup19275	GO:0005834	heterotrimeric G-protein complex
cellular combiological processonent	GO:0005575	cellular_component	isogroup19275	GO:0048188	Set1C/COMPASS complex
cellular combiological processonent	GO:0005575	cellular_component	isogroup19294	GO:0009706	chloroplast inner membrane
cellular combiological processonent	GO:0005575	cellular_component	isogroup19301	GO:0080008	Cul4-RING ubiquitin ligase complex
cellular combiological processonent	GO:0005575	cellular_component	isogroup19305	GO:0015934	large ribosomal subunit
cellular combiological processonent	GO:0005575	cellular_component	isogroup19305	GO:0022625	cytosolic large ribosomal subunit
cellular combiological processonent	GO:0005575	cellular_component	isogroup19306	GO:0009535	chloroplast thylakoid membrane
cellular combiological processonent	GO:0005575	cellular_component	isogroup19306	GO:0009706	chloroplast inner membrane
cellular combiological processonent	GO:0005575	cellular_component	isogroup19311	GO:0022626	cytosolic ribosome
cellular combiological processonent	GO:0005575	cellular_component	isogroup19312	GO:0005743	mitochondrial inner membrane
cellular combiological processonent	GO:0005575	cellular_component	isogroup19312	GO:0016021	integral to membrane
cellular combiological processonent	GO:0005575	cellular_component	isogroup19313	GO:0000164	protein phosphatase type 1 complex
cellular combiological processonent	GO:0005575	cellular_component	isogroup19320	GO:0005802	trans-Golgi network
cellular combiological processonent	GO:0005575	cellular_component	isogroup00576	GO:0009570	chloroplast stroma
cellular combiological processonent	GO:0005575	cellular_component	isogroup19326	GO:0000418	DNA-directed RNA polymerase IV complex
cellular combiological processonent	GO:0005575	cellular_component	isogroup19326	GO:0000419	DNA-directed RNA polymerase V complex
cellular combiological processonent	GO:0005575	cellular_component	isogroup19326	GO:0005665	DNA-directed RNA polymerase II, core complex
cellular combiological processonent	GO:0005575	cellular_component	isogroup19339	GO:0022625	cytosolic large ribosomal subunit
cellular combiological processonent	GO:0005575	cellular_component	isogroup19362	GO:0080008	Cul4-RING ubiquitin ligase complex
cellular combiological processonent	GO:0005575	cellular_component	isogroup19380	GO:0016021	integral to membrane
cellular combiological processonent	GO:0005575	cellular_component	isogroup19386	GO:0005834	heterotrimeric G-protein complex
cellular combiological processonent	GO:0005575	cellular_component	isogroup19392	GO:0005747	mitochondrial respiratory chain complex I
cellular combiological processonent	GO:0005575	cellular_component	isogroup19394	GO:0031307	integral to mitochondrial outer membrane
cellular combiological processonent	GO:0005575	cellular_component	isogroup19401	GO:0005774	vacuolar membrane
cellular combiological processonent	GO:0005575	cellular_component	isogroup19401	GO:0005802	trans-Golgi network
cellular combiological processonent	GO:0005575	cellular_component	isogroup19405	GO:0005802	trans-Golgi network
cellular combiological processonent	GO:0005575	cellular_component	isogroup19433	GO:0000139	Golgi membrane
cellular combiological processonent	GO:0005575	cellular_component	isogroup19433	GO:0005797	Golgi medial cisterna
cellular combiological processonent	GO:0005575	cellular_component	isogroup19436	GO:0005802	trans-Golgi network
cellular combiological processonent	GO:0005575	cellular_component	isogroup19436	GO:0005887	integral to plasma membrane
cellular combiological processonent	GO:0005575	cellular_component	isogroup19436	GO:0017119	Golgi transport complex
cellular combiological processonent	GO:0005575	cellular_component	isogroup19439	GO:0031225	anchored to membrane
cellular combiological processonent	GO:0005575	cellular_component	isogroup19447	GO:0016592	mediator complex
cellular combiological processonent	GO:0005575	cellular_component	isogroup19473	GO:0022625	cytosolic large ribosomal subunit
cellular combiological processonent	GO:0005575	cellular_component	isogroup19474	GO:0022627	cytosolic small ribosomal subunit
cellular combiological processonent	GO:0005575	cellular_component	isogroup19476	GO:0009535	chloroplast thylakoid membrane
cellular combiological processonent	GO:0005575	cellular_component	isogroup19476	GO:0010598	NAD(P)H dehydrogenase complex (plastoquinone)
cellular combiological processonent	GO:0005575	cellular_component	isogroup19482	GO:0005802	trans-Golgi network
cellular combiological processonent	GO:0005575	cellular_component	isogroup19501	GO:0009941	chloroplast envelope
cellular combiological processonent	GO:0005575	cellular_component	isogroup19508	GO:0005774	vacuolar membrane
cellular combiological processonent	GO:0005575	cellular_component	isogroup00585	GO:0009535	chloroplast thylakoid membrane
cellular combiological processonent	GO:0005575	cellular_component	isogroup00585	GO:0009535	chloroplast thylakoid membrane
cellular combiological processonent	GO:0005575	cellular_component	isogroup19525	GO:0031225	anchored to membrane
cellular combiological processonent	GO:0005575	cellular_component	isogroup19527	GO:0022625	cytosolic large ribosomal subunit
cellular combiological processonent	GO:0005575	cellular_component	isogroup19528	GO:0031225	anchored to membrane
cellular combiological processonent	GO:0005575	cellular_component	isogroup19552	GO:0005750	mitochondrial respiratory chain complex III
cellular combiological processonent	GO:0005575	cellular_component	isogroup19554	GO:0015934	large ribosomal subunit
cellular combiological processonent	GO:0005575	cellular_component	isogroup19556	GO:0005774	vacuolar membrane
cellular combiological processonent	GO:0005575	cellular_component	isogroup19563	GO:0000151	ubiquitin ligase complex
cellular combiological processonent	GO:0005575	cellular_component	isogroup19563	GO:0005819	spindle
cellular combiological processonent	GO:0005575	cellular_component	isogroup19570	GO:0009570	chloroplast stroma
cellular combiological processonent	GO:0005575	cellular_component	isogroup19571	GO:0009570	chloroplast stroma
cellular combiological processonent	GO:0005575	cellular_component	isogroup19579	GO:0005875	microtubule associated complex
cellular combiological processonent	GO:0005575	cellular_component	isogroup19581	GO:0005743	mitochondrial inner membrane
cellular combiological processonent	GO:0005575	cellular_component	isogroup19604	GO:0022625	cytosolic large ribosomal subunit
cellular combiological processonent	GO:0005575	cellular_component	isogroup19607	GO:0022625	cytosolic large ribosomal subunit
cellular combiological processonent	GO:0005575	cellular_component	isogroup19624	GO:0009898	internal side of plasma membrane
cellular combiological processonent	GO:0005575	cellular_component	isogroup19630	GO:0080008	Cul4-RING ubiquitin ligase complex
cellular combiological processonent	GO:0005575	cellular_component	isogroup19636	GO:0005681	spliceosomal complex
cellular combiological processonent	GO:0005575	cellular_component	isogroup19645	GO:0031225	anchored to membrane
cellular combiological processonent	GO:0005575	cellular_component	isogroup19648	GO:0005885	Arp2/3 protein complex
cellular combiological processonent	GO:0005575	cellular_component	isogroup19651	GO:0022625	cytosolic large ribosomal subunit
cellular combiological processonent	GO:0005575	cellular_component	isogroup19651	GO:0022626	cytosolic ribosome
cellular combiological processonent	GO:0005575	cellular_component	isogroup19662	GO:0005802	trans-Golgi network
cellular combiological processonent	GO:0005575	cellular_component	isogroup19663	GO:0005874	microtubule
cellular combiological processonent	GO:0005575	cellular_component	isogroup19663	GO:0043234	protein complex
cellular combiological processonent	GO:0005575	cellular_component	isogroup19678	GO:0005774	vacuolar membrane
cellular combiological processonent	GO:0005575	cellular_component	isogroup19682	GO:0030904	retromer complex
cellular combiological processonent	GO:0005575	cellular_component	isogroup19682	GO:0032585	multivesicular body membrane
cellular combiological processonent	GO:0005575	cellular_component	isogroup19683	GO:0022625	cytosolic large ribosomal subunit
cellular combiological processonent	GO:0005575	cellular_component	isogroup19687	GO:0000123	histone acetyltransferase complex
cellular combiological processonent	GO:0005575	cellular_component	isogroup19688	GO:0043231	intracellular membrane-bounded organelle
cellular combiological processonent	GO:0005575	cellular_component	isogroup19695	GO:0022627	cytosolic small ribosomal subunit
cellular combiological processonent	GO:0005575	cellular_component	isogroup00597	GO:0005774	vacuolar membrane
cellular combiological processonent	GO:0005575	cellular_component	isogroup00597	GO:0005774	vacuolar membrane
cellular combiological processonent	GO:0005575	cellular_component	isogroup00599	GO:0005774	vacuolar membrane
cellular combiological processonent	GO:0005575	cellular_component	isogroup00599	GO:0005774	vacuolar membrane
cellular combiological processonent	GO:0005575	cellular_component	isogroup19733	GO:0005665	DNA-directed RNA polymerase II, core complex
cellular combiological processonent	GO:0005575	cellular_component	isogroup19733	GO:0016591	DNA-directed RNA polymerase II, holoenzyme
cellular combiological processonent	GO:0005575	cellular_component	isogroup19735	GO:0009706	chloroplast inner membrane
cellular combiological processonent	GO:0005575	cellular_component	isogroup19735	GO:0031357	integral to chloroplast inner membrane
cellular combiological processonent	GO:0005575	cellular_component	isogroup19737	GO:0022627	cytosolic small ribosomal subunit
cellular combiological processonent	GO:0005575	cellular_component	isogroup19742	GO:0009331	glycerol-3-phosphate dehydrogenase complex
cellular combiological processonent	GO:0005575	cellular_component	isogroup19748	GO:0022625	cytosolic large ribosomal subunit
cellular combiological processonent	GO:0005575	cellular_component	isogroup19754	GO:0005875	microtubule associated complex
cellular combiological processonent	GO:0005575	cellular_component	isogroup19756	GO:0022625	cytosolic large ribosomal subunit
cellular combiological processonent	GO:0005575	cellular_component	isogroup19764	GO:0005774	vacuolar membrane
cellular combiological processonent	GO:0005575	cellular_component	isogroup19764	GO:0009506	plasmodesma
cellular combiological processonent	GO:0005575	cellular_component	isogroup19764	GO:0022625	cytosolic large ribosomal subunit
cellular combiological processonent	GO:0005575	cellular_component	isogroup19767	GO:0005743	mitochondrial inner membrane
cellular combiological processonent	GO:0005575	cellular_component	isogroup19767	GO:0005758	mitochondrial intermembrane space
cellular combiological processonent	GO:0005575	cellular_component	isogroup19812	GO:0000151	ubiquitin ligase complex
cellular combiological processonent	GO:0005575	cellular_component	isogroup19818	GO:0022627	cytosolic small ribosomal subunit
cellular combiological processonent	GO:0005575	cellular_component	isogroup19844	GO:0022627	cytosolic small ribosomal subunit
cellular combiological processonent	GO:0005575	cellular_component	isogroup19855	GO:0031225	anchored to membrane
cellular combiological processonent	GO:0005575	cellular_component	isogroup19857	GO:0031012	extracellular matrix
cellular combiological processonent	GO:0005575	cellular_component	isogroup19867	GO:0015030	Cajal body
cellular combiological processonent	GO:0005575	cellular_component	isogroup19883	GO:0080008	Cul4-RING ubiquitin ligase complex
cellular combiological processonent	GO:0005575	cellular_component	isogroup19899	GO:0000776	kinetochore
cellular combiological processonent	GO:0005575	cellular_component	isogroup19899	GO:0010369	chromocenter
cellular combiological processonent	GO:0005575	cellular_component	isogroup19900	GO:0009570	chloroplast stroma
cellular combiological processonent	GO:0005575	cellular_component	isogroup19917	GO:0016607	nuclear speck
cellular combiological processonent	GO:0005575	cellular_component	isogroup00604	GO:0009941	chloroplast envelope
cellular combiological processonent	GO:0005575	cellular_component	isogroup00604	GO:0009941	chloroplast envelope
cellular combiological processonent	GO:0005575	cellular_component	isogroup00606	GO:0005953	CAAX-protein geranylgeranyltransferase complex
cellular combiological processonent	GO:0005575	cellular_component	isogroup00612	GO:0009506	plasmodesma
cellular combiological processonent	GO:0005575	cellular_component	isogroup19928	GO:0005819	spindle
cellular combiological processonent	GO:0005575	cellular_component	isogroup19940	GO:0031224	intrinsic to membrane
cellular combiological processonent	GO:0005575	cellular_component	isogroup19956	GO:0009506	plasmodesma
cellular combiological processonent	GO:0005575	cellular_component	isogroup19973	GO:0009570	chloroplast stroma
cellular combiological processonent	GO:0005575	cellular_component	isogroup20001	GO:0022627	cytosolic small ribosomal subunit
cellular combiological processonent	GO:0005575	cellular_component	isogroup20023	GO:0009506	plasmodesma
cellular combiological processonent	GO:0005575	cellular_component	isogroup20037	GO:0005749	mitochondrial respiratory chain complex II
cellular combiological processonent	GO:0005575	cellular_component	isogroup20040	GO:0005774	vacuolar membrane
cellular combiological processonent	GO:0005575	cellular_component	isogroup20040	GO:0015934	large ribosomal subunit
cellular combiological processonent	GO:0005575	cellular_component	isogroup20040	GO:0022625	cytosolic large ribosomal subunit
cellular combiological processonent	GO:0005575	cellular_component	isogroup20040	GO:0022626	cytosolic ribosome
cellular combiological processonent	GO:0005575	cellular_component	isogroup20046	GO:0016459	myosin complex
cellular combiological processonent	GO:0005575	cellular_component	isogroup20073	GO:0005774	vacuolar membrane
cellular combiological processonent	GO:0005575	cellular_component	isogroup20080	GO:0009506	plasmodesma
cellular combiological processonent	GO:0005575	cellular_component	isogroup20083	GO:0022626	cytosolic ribosome
cellular combiological processonent	GO:0005575	cellular_component	isogroup20083	GO:0022627	cytosolic small ribosomal subunit
cellular combiological processonent	GO:0005575	cellular_component	isogroup20088	GO:0005741	mitochondrial outer membrane
cellular combiological processonent	GO:0005575	cellular_component	isogroup20117	GO:0009535	chloroplast thylakoid membrane
cellular combiological processonent	GO:0005575	cellular_component	isogroup00620	GO:0080008	Cul4-RING ubiquitin ligase complex
cellular combiological processonent	GO:0005575	cellular_component	isogroup00626	GO:0005732	small nucleolar ribonucleoprotein complex
cellular combiological processonent	GO:0005575	cellular_component	isogroup20136	GO:0009341	beta-galactosidase complex
cellular combiological processonent	GO:0005575	cellular_component	isogroup20154	GO:0009570	chloroplast stroma
cellular combiological processonent	GO:0005575	cellular_component	isogroup20171	GO:0005802	trans-Golgi network
cellular combiological processonent	GO:0005575	cellular_component	isogroup20171	GO:0016021	integral to membrane
cellular combiological processonent	GO:0005575	cellular_component	isogroup20188	GO:0009535	chloroplast thylakoid membrane
cellular combiological processonent	GO:0005575	cellular_component	isogroup20192	GO:0031225	anchored to membrane
cellular combiological processonent	GO:0005575	cellular_component	isogroup20202	GO:0005834	heterotrimeric G-protein complex
cellular combiological processonent	GO:0005575	cellular_component	isogroup20202	GO:0080008	Cul4-RING ubiquitin ligase complex
cellular combiological processonent	GO:0005575	cellular_component	isogroup20215	GO:0005774	vacuolar membrane
cellular combiological processonent	GO:0005575	cellular_component	isogroup20215	GO:0008305	integrin complex
cellular combiological processonent	GO:0005575	cellular_component	isogroup20215	GO:0016021	integral to membrane
cellular combiological processonent	GO:0005575	cellular_component	isogroup20230	GO:0005774	vacuolar membrane
cellular combiological processonent	GO:0005575	cellular_component	isogroup20237	GO:0009506	plasmodesma
cellular combiological processonent	GO:0005575	cellular_component	isogroup20268	GO:0009535	chloroplast thylakoid membrane
cellular combiological processonent	GO:0005575	cellular_component	isogroup20268	GO:0009706	chloroplast inner membrane
cellular combiological processonent	GO:0005575	cellular_component	isogroup00626	GO:0005732	small nucleolar ribonucleoprotein complex
cellular combiological processonent	GO:0005575	cellular_component	isogroup00635	GO:0000312	plastid small ribosomal subunit
cellular combiological processonent	GO:0005575	cellular_component	isogroup00635	GO:0000311	plastid large ribosomal subunit
cellular combiological processonent	GO:0005575	cellular_component	isogroup00636	GO:0046861	glyoxysomal membrane
cellular combiological processonent	GO:0005575	cellular_component	isogroup00636	GO:0046861	glyoxysomal membrane
cellular combiological processonent	GO:0005575	cellular_component	isogroup00637	GO:0010330	cellulose synthase complex
cellular combiological processonent	GO:0005575	cellular_component	isogroup00637	GO:0010330	cellulose synthase complex
cellular combiological processonent	GO:0005575	cellular_component	isogroup20328	GO:0016592	mediator complex
cellular combiological processonent	GO:0005575	cellular_component	isogroup00646	GO:0009706	chloroplast inner membrane
cellular combiological processonent	GO:0005575	cellular_component	isogroup00647	GO:0009535	chloroplast thylakoid membrane
cellular combiological processonent	GO:0005575	cellular_component	isogroup00647	GO:0009840	chloroplastic endopeptidase Clp complex
cellular combiological processonent	GO:0005575	cellular_component	isogroup00647	GO:0009535	chloroplast thylakoid membrane
cellular combiological processonent	GO:0005575	cellular_component	isogroup00647	GO:0009840	chloroplastic endopeptidase Clp complex
cellular combiological processonent	GO:0005575	cellular_component	isogroup00651	GO:0009535	chloroplast thylakoid membrane
cellular combiological processonent	GO:0005575	cellular_component	isogroup00651	GO:0009544	chloroplast ATP synthase complex
cellular combiological processonent	GO:0005575	cellular_component	isogroup00651	GO:0010287	plastoglobule
cellular combiological processonent	GO:0005575	cellular_component	isogroup00651	GO:0010319	stromule
cellular combiological processonent	GO:0005575	cellular_component	isogroup00651	GO:0009535	chloroplast thylakoid membrane
cellular combiological processonent	GO:0005575	cellular_component	isogroup00651	GO:0009544	chloroplast ATP synthase complex
cellular combiological processonent	GO:0005575	cellular_component	isogroup00651	GO:0010287	plastoglobule
cellular combiological processonent	GO:0005575	cellular_component	isogroup00651	GO:0010319	stromule
cellular combiological processonent	GO:0005575	cellular_component	isogroup00652	GO:0000148	1,3-beta-D-glucan synthase complex
cellular combiological processonent	GO:0005575	cellular_component	isogroup00652	GO:0009504	cell plate
cellular combiological processonent	GO:0005575	cellular_component	isogroup00652	GO:0000148	1,3-beta-D-glucan synthase complex
cellular combiological processonent	GO:0005575	cellular_component	isogroup00669	GO:0009705	plant-type vacuole membrane
cellular combiological processonent	GO:0005575	cellular_component	isogroup00669	GO:0009705	plant-type vacuole membrane
cellular combiological processonent	GO:0005575	cellular_component	isogroup00670	GO:0005802	trans-Golgi network
cellular combiological processonent	GO:0005575	cellular_component	isogroup00671	GO:0005789	endoplasmic reticulum membrane
cellular combiological processonent	GO:0005575	cellular_component	isogroup00671	GO:0030176	integral to endoplasmic reticulum membrane
cellular combiological processonent	GO:0005575	cellular_component	isogroup00675	GO:0009506	plasmodesma
cellular combiological processonent	GO:0005575	cellular_component	isogroup00675	GO:0009506	plasmodesma
cellular combiological processonent	GO:0005575	cellular_component	isogroup00682	GO:0005802	trans-Golgi network
cellular combiological processonent	GO:0005575	cellular_component	isogroup00682	GO:0005802	trans-Golgi network
cellular combiological processonent	GO:0005575	cellular_component	isogroup00685	GO:0000312	plastid small ribosomal subunit
cellular combiological processonent	GO:0005575	cellular_component	isogroup00694	GO:0009506	plasmodesma
cellular combiological processonent	GO:0005575	cellular_component	isogroup00696	GO:0005802	trans-Golgi network
cellular combiological processonent	GO:0005575	cellular_component	isogroup00696	GO:0005802	trans-Golgi network
cellular combiological processonent	GO:0005575	cellular_component	isogroup00699	GO:0009570	chloroplast stroma
cellular combiological processonent	GO:0005575	cellular_component	isogroup00703	GO:0016021	integral to membrane
cellular combiological processonent	GO:0005575	cellular_component	isogroup00703	GO:0016021	integral to membrane
cellular combiological processonent	GO:0005575	cellular_component	isogroup00704	GO:0005802	trans-Golgi network
cellular combiological processonent	GO:0005575	cellular_component	isogroup00704	GO:0016021	integral to membrane
cellular combiological processonent	GO:0005575	cellular_component	isogroup00704	GO:0005802	trans-Golgi network
cellular combiological processonent	GO:0005575	cellular_component	isogroup00704	GO:0016021	integral to membrane
cellular combiological processonent	GO:0005575	cellular_component	isogroup00705	GO:0000159	protein phosphatase type 2A complex
cellular combiological processonent	GO:0005575	cellular_component	isogroup00705	GO:0000159	protein phosphatase type 2A complex
cellular combiological processonent	GO:0005575	cellular_component	isogroup00706	GO:0005795	Golgi stack
cellular combiological processonent	GO:0005575	cellular_component	isogroup00706	GO:0005795	Golgi stack
cellular combiological processonent	GO:0005575	cellular_component	isogroup00707	GO:0030126	COPI vesicle coat
cellular combiological processonent	GO:0005575	cellular_component	isogroup00707	GO:0080008	Cul4-RING ubiquitin ligase complex
cellular combiological processonent	GO:0005575	cellular_component	isogroup00707	GO:0030126	COPI vesicle coat
cellular combiological processonent	GO:0005575	cellular_component	isogroup00707	GO:0080008	Cul4-RING ubiquitin ligase complex
cellular combiological processonent	GO:0005575	cellular_component	isogroup00716	GO:0010319	stromule
cellular combiological processonent	GO:0005575	cellular_component	isogroup00716	GO:0010319	stromule
cellular combiological processonent	GO:0005575	cellular_component	isogroup00717	GO:0005819	spindle
cellular combiological processonent	GO:0005575	cellular_component	isogroup00717	GO:0009524	phragmoplast
cellular combiological processonent	GO:0005575	cellular_component	isogroup00717	GO:0009574	preprophase band
cellular combiological processonent	GO:0005575	cellular_component	isogroup00717	GO:0005819	spindle
cellular combiological processonent	GO:0005575	cellular_component	isogroup00717	GO:0009524	phragmoplast
cellular combiological processonent	GO:0005575	cellular_component	isogroup00717	GO:0009574	preprophase band
cellular combiological processonent	GO:0005575	cellular_component	isogroup00722	GO:0031225	anchored to membrane
cellular combiological processonent	GO:0005575	cellular_component	isogroup00722	GO:0031225	anchored to membrane
cellular combiological processonent	GO:0005575	cellular_component	isogroup00723	GO:0000932	cytoplasmic mRNA processing body
cellular combiological processonent	GO:0005575	cellular_component	isogroup00723	GO:0000932	cytoplasmic mRNA processing body
cellular combiological processonent	GO:0005575	cellular_component	isogroup00728	GO:0009506	plasmodesma
cellular combiological processonent	GO:0005575	cellular_component	isogroup00728	GO:0009506	plasmodesma
cellular combiological processonent	GO:0005575	cellular_component	isogroup00733	GO:0009570	chloroplast stroma
cellular combiological processonent	GO:0005575	cellular_component	isogroup00733	GO:0009570	chloroplast stroma
cellular combiological processonent	GO:0005575	cellular_component	isogroup00733	GO:0009941	chloroplast envelope
cellular combiological processonent	GO:0005575	cellular_component	isogroup00735	GO:0009317	acetyl-CoA carboxylase complex
cellular combiological processonent	GO:0005575	cellular_component	isogroup00735	GO:0009317	acetyl-CoA carboxylase complex
cellular combiological processonent	GO:0005575	cellular_component	isogroup00736	GO:0005741	mitochondrial outer membrane
cellular combiological processonent	GO:0005575	cellular_component	isogroup00736	GO:0005743	mitochondrial inner membrane
cellular combiological processonent	GO:0005575	cellular_component	isogroup00736	GO:0005750	mitochondrial respiratory chain complex III
cellular combiological processonent	GO:0005575	cellular_component	isogroup00736	GO:0005758	mitochondrial intermembrane space
cellular combiological processonent	GO:0005575	cellular_component	isogroup00736	GO:0005759	mitochondrial matrix
cellular combiological processonent	GO:0005575	cellular_component	isogroup00736	GO:0005741	mitochondrial outer membrane
cellular combiological processonent	GO:0005575	cellular_component	isogroup00736	GO:0005743	mitochondrial inner membrane
cellular combiological processonent	GO:0005575	cellular_component	isogroup00736	GO:0005750	mitochondrial respiratory chain complex III
cellular combiological processonent	GO:0005575	cellular_component	isogroup00736	GO:0005758	mitochondrial intermembrane space
cellular combiological processonent	GO:0005575	cellular_component	isogroup00736	GO:0005759	mitochondrial matrix
cellular combiological processonent	GO:0005575	cellular_component	isogroup00018	GO:0009506	plasmodesma
cellular combiological processonent	GO:0005575	cellular_component	isogroup00743	GO:0000275	mitochondrial proton-transporting ATP synthase complex, catalytic core F(1)
cellular combiological processonent	GO:0005575	cellular_component	isogroup00743	GO:0005753	mitochondrial proton-transporting ATP synthase complex
cellular combiological processonent	GO:0005575	cellular_component	isogroup00743	GO:0000275	mitochondrial proton-transporting ATP synthase complex, catalytic core F(1)
cellular combiological processonent	GO:0005575	cellular_component	isogroup00743	GO:0005753	mitochondrial proton-transporting ATP synthase complex
cellular combiological processonent	GO:0005575	cellular_component	isogroup00751	GO:0009941	chloroplast envelope
cellular combiological processonent	GO:0005575	cellular_component	isogroup00751	GO:0009941	chloroplast envelope
cellular combiological processonent	GO:0005575	cellular_component	isogroup00752	GO:0005774	vacuolar membrane
cellular combiological processonent	GO:0005575	cellular_component	isogroup00754	GO:0009941	chloroplast envelope
cellular combiological processonent	GO:0005575	cellular_component	isogroup00754	GO:0009941	chloroplast envelope
cellular combiological processonent	GO:0005575	cellular_component	isogroup00760	GO:0009705	plant-type vacuole membrane
cellular combiological processonent	GO:0005575	cellular_component	isogroup00760	GO:0009705	plant-type vacuole membrane
cellular combiological processonent	GO:0005575	cellular_component	isogroup00764	GO:0009570	chloroplast stroma
cellular combiological processonent	GO:0005575	cellular_component	isogroup00764	GO:0009570	chloroplast stroma
cellular combiological processonent	GO:0005575	cellular_component	isogroup00769	GO:0009506	plasmodesma
cellular combiological processonent	GO:0005575	cellular_component	isogroup00769	GO:0009506	plasmodesma
cellular combiological processonent	GO:0005575	cellular_component	isogroup00777	GO:0016469	proton-transporting two-sector ATPase complex
cellular combiological processonent	GO:0005575	cellular_component	isogroup00777	GO:0033178	proton-transporting two-sector ATPase complex, catalytic domain
cellular combiological processonent	GO:0005575	cellular_component	isogroup00779	GO:0005871	kinesin complex
cellular combiological processonent	GO:0005575	cellular_component	isogroup00779	GO:0005871	kinesin complex
cellular combiological processonent	GO:0005575	cellular_component	isogroup00782	GO:0005643	nuclear pore
cellular combiological processonent	GO:0005575	cellular_component	isogroup00782	GO:0005643	nuclear pore
cellular combiological processonent	GO:0005575	cellular_component	isogroup00790	GO:0031225	anchored to membrane
cellular combiological processonent	GO:0005575	cellular_component	isogroup00790	GO:0046658	anchored to plasma membrane
cellular combiological processonent	GO:0005575	cellular_component	isogroup00790	GO:0031225	anchored to membrane
cellular combiological processonent	GO:0005575	cellular_component	isogroup00790	GO:0046658	anchored to plasma membrane
cellular combiological processonent	GO:0005575	cellular_component	isogroup00799	GO:0005658	alpha DNA polymerase:primase complex
cellular combiological processonent	GO:0005575	cellular_component	isogroup00799	GO:0005658	alpha DNA polymerase:primase complex
cellular combiological processonent	GO:0005575	cellular_component	isogroup00804	GO:0005802	trans-Golgi network
cellular combiological processonent	GO:0005575	cellular_component	isogroup00817	GO:0030140	trans-Golgi network transport vesicle
cellular combiological processonent	GO:0005575	cellular_component	isogroup00817	GO:0030140	trans-Golgi network transport vesicle
cellular combiological processonent	GO:0005575	cellular_component	isogroup00820	GO:0009346	citrate lyase complex
cellular combiological processonent	GO:0005575	cellular_component	isogroup00820	GO:0009346	citrate lyase complex
cellular combiological processonent	GO:0005575	cellular_component	isogroup00821	GO:0009534	chloroplast thylakoid
cellular combiological processonent	GO:0005575	cellular_component	isogroup00821	GO:0009535	chloroplast thylakoid membrane
cellular combiological processonent	GO:0005575	cellular_component	isogroup00821	GO:0009941	chloroplast envelope
cellular combiological processonent	GO:0005575	cellular_component	isogroup00821	GO:0009534	chloroplast thylakoid
cellular combiological processonent	GO:0005575	cellular_component	isogroup00821	GO:0009535	chloroplast thylakoid membrane
cellular combiological processonent	GO:0005575	cellular_component	isogroup00821	GO:0009941	chloroplast envelope
cellular combiological processonent	GO:0005575	cellular_component	isogroup00823	GO:0009506	plasmodesma
cellular combiological processonent	GO:0005575	cellular_component	isogroup00823	GO:0009506	plasmodesma
cellular combiological processonent	GO:0005575	cellular_component	isogroup00824	GO:0010287	plastoglobule
cellular combiological processonent	GO:0005575	cellular_component	isogroup00824	GO:0010287	plastoglobule
cellular combiological processonent	GO:0005575	cellular_component	isogroup00825	GO:0005802	trans-Golgi network
cellular combiological processonent	GO:0005575	cellular_component	isogroup00825	GO:0009506	plasmodesma
cellular combiological processonent	GO:0005575	cellular_component	isogroup00825	GO:0005802	trans-Golgi network
cellular combiological processonent	GO:0005575	cellular_component	isogroup00825	GO:0009506	plasmodesma
cellular combiological processonent	GO:0005575	cellular_component	isogroup00828	GO:0080008	Cul4-RING ubiquitin ligase complex
cellular combiological processonent	GO:0005575	cellular_component	isogroup00828	GO:0080008	Cul4-RING ubiquitin ligase complex
cellular combiological processonent	GO:0005575	cellular_component	isogroup00834	GO:0005789	endoplasmic reticulum membrane
cellular combiological processonent	GO:0005575	cellular_component	isogroup00018	GO:0009506	plasmodesma
cellular combiological processonent	GO:0005575	cellular_component	isogroup00018	GO:0009506	plasmodesma
cellular combiological processonent	GO:0005575	cellular_component	isogroup00018	GO:0009506	plasmodesma
cellular combiological processonent	GO:0005575	cellular_component	isogroup00018	GO:0009506	plasmodesma
cellular combiological processonent	GO:0005575	cellular_component	isogroup00018	GO:0009506	plasmodesma
cellular combiological processonent	GO:0005575	cellular_component	isogroup00018	GO:0009506	plasmodesma
cellular combiological processonent	GO:0005575	cellular_component	isogroup00018	GO:0009506	plasmodesma
cellular combiological processonent	GO:0005575	cellular_component	isogroup00018	GO:0009506	plasmodesma
cellular combiological processonent	GO:0005575	cellular_component	isogroup00018	GO:0009506	plasmodesma
cellular combiological processonent	GO:0005575	cellular_component	isogroup00018	GO:0009506	plasmodesma
cellular combiological processonent	GO:0005575	cellular_component	isogroup00018	GO:0009506	plasmodesma
cellular combiological processonent	GO:0005575	cellular_component	isogroup00839	GO:0009535	chloroplast thylakoid membrane
cellular combiological processonent	GO:0005575	cellular_component	isogroup00839	GO:0009535	chloroplast thylakoid membrane
cellular combiological processonent	GO:0005575	cellular_component	isogroup00842	GO:0016021	integral to membrane
cellular combiological processonent	GO:0005575	cellular_component	isogroup00842	GO:0016021	integral to membrane
cellular combiological processonent	GO:0005575	cellular_component	isogroup00850	GO:0009535	chloroplast thylakoid membrane
cellular combiological processonent	GO:0005575	cellular_component	isogroup00850	GO:0009570	chloroplast stroma
cellular combiological processonent	GO:0005575	cellular_component	isogroup00854	GO:0042651	thylakoid membrane
cellular combiological processonent	GO:0005575	cellular_component	isogroup00854	GO:0042651	thylakoid membrane
cellular combiological processonent	GO:0005575	cellular_component	isogroup00871	GO:0009506	plasmodesma
cellular combiological processonent	GO:0005575	cellular_component	isogroup00871	GO:0009506	plasmodesma
cellular combiological processonent	GO:0005575	cellular_component	isogroup00885	GO:0009506	plasmodesma
cellular combiological processonent	GO:0005575	cellular_component	isogroup00885	GO:0009506	plasmodesma
cellular combiological processonent	GO:0005575	cellular_component	isogroup00895	GO:0009506	plasmodesma
cellular combiological processonent	GO:0005575	cellular_component	isogroup00895	GO:0009506	plasmodesma
cellular combiological processonent	GO:0005575	cellular_component	isogroup00898	GO:0005774	vacuolar membrane
cellular combiological processonent	GO:0005575	cellular_component	isogroup00898	GO:0005774	vacuolar membrane
cellular combiological processonent	GO:0005575	cellular_component	isogroup00901	GO:0009534	chloroplast thylakoid
cellular combiological processonent	GO:0005575	cellular_component	isogroup00901	GO:0009570	chloroplast stroma
cellular combiological processonent	GO:0005575	cellular_component	isogroup00905	GO:0009506	plasmodesma
cellular combiological processonent	GO:0005575	cellular_component	isogroup00905	GO:0009506	plasmodesma
cellular combiological processonent	GO:0005575	cellular_component	isogroup00907	GO:0000502	proteasome complex
cellular combiological processonent	GO:0005575	cellular_component	isogroup00907	GO:0008540	proteasome regulatory particle, base subcomplex
cellular combiological processonent	GO:0005575	cellular_component	isogroup00907	GO:0000502	proteasome complex
cellular combiological processonent	GO:0005575	cellular_component	isogroup00907	GO:0008540	proteasome regulatory particle, base subcomplex
cellular combiological processonent	GO:0005575	cellular_component	isogroup00908	GO:0000502	proteasome complex
cellular combiological processonent	GO:0005575	cellular_component	isogroup00908	GO:0008540	proteasome regulatory particle, base subcomplex
cellular combiological processonent	GO:0005575	cellular_component	isogroup00908	GO:0000502	proteasome complex
cellular combiological processonent	GO:0005575	cellular_component	isogroup00908	GO:0008540	proteasome regulatory particle, base subcomplex
cellular combiological processonent	GO:0005575	cellular_component	isogroup00916	GO:0005774	vacuolar membrane
cellular combiological processonent	GO:0005575	cellular_component	isogroup00916	GO:0016021	integral to membrane
cellular combiological processonent	GO:0005575	cellular_component	isogroup00916	GO:0005774	vacuolar membrane
cellular combiological processonent	GO:0005575	cellular_component	isogroup00916	GO:0016021	integral to membrane
cellular combiological processonent	GO:0005575	cellular_component	isogroup00922	GO:0005795	Golgi stack
cellular combiological processonent	GO:0005575	cellular_component	isogroup00922	GO:0005874	microtubule
cellular combiological processonent	GO:0005575	cellular_component	isogroup00925	GO:0010369	chromocenter
cellular combiological processonent	GO:0005575	cellular_component	isogroup00925	GO:0010369	chromocenter
cellular combiological processonent	GO:0005575	cellular_component	isogroup00933	GO:0009706	chloroplast inner membrane
cellular combiological processonent	GO:0005575	cellular_component	isogroup00933	GO:0009941	chloroplast envelope
cellular combiological processonent	GO:0005575	cellular_component	isogroup00933	GO:0009706	chloroplast inner membrane
cellular combiological processonent	GO:0005575	cellular_component	isogroup00933	GO:0009941	chloroplast envelope
cellular combiological processonent	GO:0005575	cellular_component	isogroup00934	GO:0009534	chloroplast thylakoid
cellular combiological processonent	GO:0005575	cellular_component	isogroup00934	GO:0009535	chloroplast thylakoid membrane
cellular combiological processonent	GO:0005575	cellular_component	isogroup00934	GO:0009941	chloroplast envelope
cellular combiological processonent	GO:0005575	cellular_component	isogroup00934	GO:0009534	chloroplast thylakoid
cellular combiological processonent	GO:0005575	cellular_component	isogroup00934	GO:0009535	chloroplast thylakoid membrane
cellular combiological processonent	GO:0005575	cellular_component	isogroup00934	GO:0009941	chloroplast envelope
cellular combiological processonent	GO:0005575	cellular_component	isogroup00941	GO:0009506	plasmodesma
cellular combiological processonent	GO:0005575	cellular_component	isogroup00941	GO:0009506	plasmodesma
cellular combiological processonent	GO:0005575	cellular_component	isogroup00946	GO:0005802	trans-Golgi network
cellular combiological processonent	GO:0005575	cellular_component	isogroup00946	GO:0005802	trans-Golgi network
cellular combiological processonent	GO:0005575	cellular_component	isogroup00957	GO:0016021	integral to membrane
cellular combiological processonent	GO:0005575	cellular_component	isogroup00957	GO:0016021	integral to membrane
cellular combiological processonent	GO:0005575	cellular_component	isogroup00960	GO:0005802	trans-Golgi network
cellular combiological processonent	GO:0005575	cellular_component	isogroup00960	GO:0005802	trans-Golgi network
cellular combiological processonent	GO:0005575	cellular_component	isogroup00968	GO:0000793	condensed chromosome
cellular combiological processonent	GO:0005575	cellular_component	isogroup00968	GO:0000793	condensed chromosome
cellular combiological processonent	GO:0005575	cellular_component	isogroup00978	GO:0030904	retromer complex
cellular combiological processonent	GO:0005575	cellular_component	isogroup00978	GO:0043231	intracellular membrane-bounded organelle
cellular combiological processonent	GO:0005575	cellular_component	isogroup00978	GO:0030904	retromer complex
cellular combiological processonent	GO:0005575	cellular_component	isogroup00978	GO:0043231	intracellular membrane-bounded organelle
cellular combiological processonent	GO:0005575	cellular_component	isogroup00979	GO:0016459	myosin complex
cellular combiological processonent	GO:0005575	cellular_component	isogroup00995	GO:0009508	plastid chromosome
cellular combiological processonent	GO:0005575	cellular_component	isogroup00995	GO:0009508	plastid chromosome
cellular combiological processonent	GO:0005575	cellular_component	isogroup00996	GO:0005774	vacuolar membrane
cellular combiological processonent	GO:0005575	cellular_component	isogroup00996	GO:0005774	vacuolar membrane
cellular combiological processonent	GO:0005575	cellular_component	isogroup01002	GO:0030054	cell junction
cellular combiological processonent	GO:0005575	cellular_component	isogroup01010	GO:0009705	plant-type vacuole membrane
cellular combiological processonent	GO:0005575	cellular_component	isogroup01010	GO:0009705	plant-type vacuole membrane
cellular combiological processonent	GO:0005575	cellular_component	isogroup01012	GO:0009941	chloroplast envelope
cellular combiological processonent	GO:0005575	cellular_component	isogroup01012	GO:0009941	chloroplast envelope
cellular combiological processonent	GO:0005575	cellular_component	isogroup01015	GO:0009705	plant-type vacuole membrane
cellular combiological processonent	GO:0005575	cellular_component	isogroup01015	GO:0009705	plant-type vacuole membrane
cellular combiological processonent	GO:0005575	cellular_component	isogroup01021	GO:0005802	trans-Golgi network
cellular combiological processonent	GO:0005575	cellular_component	isogroup01021	GO:0030173	integral to Golgi membrane
cellular combiological processonent	GO:0005575	cellular_component	isogroup01021	GO:0005802	trans-Golgi network
cellular combiological processonent	GO:0005575	cellular_component	isogroup01022	GO:0016459	myosin complex
cellular combiological processonent	GO:0005575	cellular_component	isogroup01022	GO:0016459	myosin complex
cellular combiological processonent	GO:0005575	cellular_component	isogroup01034	GO:0005747	mitochondrial respiratory chain complex I
cellular combiological processonent	GO:0005575	cellular_component	isogroup01034	GO:0005747	mitochondrial respiratory chain complex I
cellular combiological processonent	GO:0005575	cellular_component	isogroup01060	GO:0000932	cytoplasmic mRNA processing body
cellular combiological processonent	GO:0005575	cellular_component	isogroup01060	GO:0000932	cytoplasmic mRNA processing body
cellular combiological processonent	GO:0005575	cellular_component	isogroup01063	GO:0030126	COPI vesicle coat
cellular combiological processonent	GO:0005575	cellular_component	isogroup01063	GO:0080008	Cul4-RING ubiquitin ligase complex
cellular combiological processonent	GO:0005575	cellular_component	isogroup01063	GO:0030126	COPI vesicle coat
cellular combiological processonent	GO:0005575	cellular_component	isogroup01063	GO:0080008	Cul4-RING ubiquitin ligase complex
cellular combiological processonent	GO:0005575	cellular_component	isogroup01065	GO:0009941	chloroplast envelope
cellular combiological processonent	GO:0005575	cellular_component	isogroup01065	GO:0009941	chloroplast envelope
cellular combiological processonent	GO:0005575	cellular_component	isogroup01079	GO:0009705	plant-type vacuole membrane
cellular combiological processonent	GO:0005575	cellular_component	isogroup01079	GO:0030140	trans-Golgi network transport vesicle
cellular combiological processonent	GO:0005575	cellular_component	isogroup01079	GO:0009705	plant-type vacuole membrane
cellular combiological processonent	GO:0005575	cellular_component	isogroup01079	GO:0030140	trans-Golgi network transport vesicle
cellular combiological processonent	GO:0005575	cellular_component	isogroup01087	GO:0009705	plant-type vacuole membrane
cellular combiological processonent	GO:0005575	cellular_component	isogroup01090	GO:0005802	trans-Golgi network
cellular combiological processonent	GO:0005575	cellular_component	isogroup01090	GO:0005802	trans-Golgi network
cellular combiological processonent	GO:0005575	cellular_component	isogroup01093	GO:0005759	mitochondrial matrix
cellular combiological processonent	GO:0005575	cellular_component	isogroup01093	GO:0005759	mitochondrial matrix
cellular combiological processonent	GO:0005575	cellular_component	isogroup01099	GO:0009535	chloroplast thylakoid membrane
cellular combiological processonent	GO:0005575	cellular_component	isogroup01099	GO:0010319	stromule
cellular combiological processonent	GO:0005575	cellular_component	isogroup01099	GO:0009535	chloroplast thylakoid membrane
cellular combiological processonent	GO:0005575	cellular_component	isogroup01099	GO:0010319	stromule
cellular combiological processonent	GO:0005575	cellular_component	isogroup01103	GO:0000813	ESCRT I complex
cellular combiological processonent	GO:0005575	cellular_component	isogroup01103	GO:0005802	trans-Golgi network
cellular combiological processonent	GO:0005575	cellular_component	isogroup01103	GO:0000813	ESCRT I complex
cellular combiological processonent	GO:0005575	cellular_component	isogroup01103	GO:0005802	trans-Golgi network
cellular combiological processonent	GO:0005575	cellular_component	isogroup01107	GO:0031225	anchored to membrane
cellular combiological processonent	GO:0005575	cellular_component	isogroup01107	GO:0031225	anchored to membrane
cellular combiological processonent	GO:0005575	cellular_component	isogroup01112	GO:0005681	spliceosomal complex
cellular combiological processonent	GO:0005575	cellular_component	isogroup01112	GO:0016607	nuclear speck
cellular combiological processonent	GO:0005575	cellular_component	isogroup01112	GO:0005681	spliceosomal complex
cellular combiological processonent	GO:0005575	cellular_component	isogroup01112	GO:0016607	nuclear speck
cellular combiological processonent	GO:0005575	cellular_component	isogroup01115	GO:0005774	vacuolar membrane
cellular combiological processonent	GO:0005575	cellular_component	isogroup01115	GO:0005774	vacuolar membrane
cellular combiological processonent	GO:0005575	cellular_component	isogroup01116	GO:0009570	chloroplast stroma
cellular combiological processonent	GO:0005575	cellular_component	isogroup01116	GO:0009570	chloroplast stroma
cellular combiological processonent	GO:0005575	cellular_component	isogroup01123	GO:0009543	chloroplast thylakoid lumen
cellular combiological processonent	GO:0005575	cellular_component	isogroup01123	GO:0031977	thylakoid lumen
cellular combiological processonent	GO:0005575	cellular_component	isogroup01123	GO:0009543	chloroplast thylakoid lumen
cellular combiological processonent	GO:0005575	cellular_component	isogroup01123	GO:0031977	thylakoid lumen
cellular combiological processonent	GO:0005575	cellular_component	isogroup01126	GO:0009506	plasmodesma
cellular combiological processonent	GO:0005575	cellular_component	isogroup01126	GO:0009506	plasmodesma
cellular combiological processonent	GO:0005575	cellular_component	isogroup01128	GO:0009535	chloroplast thylakoid membrane
cellular combiological processonent	GO:0005575	cellular_component	isogroup01128	GO:0010319	stromule
cellular combiological processonent	GO:0005575	cellular_component	isogroup01131	GO:0009535	chloroplast thylakoid membrane
cellular combiological processonent	GO:0005575	cellular_component	isogroup01131	GO:0009543	chloroplast thylakoid lumen
cellular combiological processonent	GO:0005575	cellular_component	isogroup01131	GO:0009535	chloroplast thylakoid membrane
cellular combiological processonent	GO:0005575	cellular_component	isogroup01131	GO:0009543	chloroplast thylakoid lumen
cellular combiological processonent	GO:0005575	cellular_component	isogroup01136	GO:0000139	Golgi membrane
cellular combiological processonent	GO:0005575	cellular_component	isogroup01136	GO:0016021	integral to membrane
cellular combiological processonent	GO:0005575	cellular_component	isogroup01136	GO:0000139	Golgi membrane
cellular combiological processonent	GO:0005575	cellular_component	isogroup01136	GO:0016021	integral to membrane
cellular combiological processonent	GO:0005575	cellular_component	isogroup01137	GO:0005802	trans-Golgi network
cellular combiological processonent	GO:0005575	cellular_component	isogroup01137	GO:0005802	trans-Golgi network
cellular combiological processonent	GO:0005575	cellular_component	isogroup01155	GO:0009534	chloroplast thylakoid
cellular combiological processonent	GO:0005575	cellular_component	isogroup01155	GO:0009941	chloroplast envelope
cellular combiological processonent	GO:0005575	cellular_component	isogroup01155	GO:0009534	chloroplast thylakoid
cellular combiological processonent	GO:0005575	cellular_component	isogroup01155	GO:0009941	chloroplast envelope
cellular combiological processonent	GO:0005575	cellular_component	isogroup01156	GO:0009941	chloroplast envelope
cellular combiological processonent	GO:0005575	cellular_component	isogroup01156	GO:0009941	chloroplast envelope
cellular combiological processonent	GO:0005575	cellular_component	isogroup01161	GO:0009506	plasmodesma
cellular combiological processonent	GO:0005575	cellular_component	isogroup01164	GO:0031225	anchored to membrane
cellular combiological processonent	GO:0005575	cellular_component	isogroup01164	GO:0031225	anchored to membrane
cellular combiological processonent	GO:0005575	cellular_component	isogroup01166	GO:0031225	anchored to membrane
cellular combiological processonent	GO:0005575	cellular_component	isogroup01166	GO:0031225	anchored to membrane
cellular combiological processonent	GO:0005575	cellular_component	isogroup01168	GO:0000775	chromosome, centromeric region
cellular combiological processonent	GO:0005575	cellular_component	isogroup01168	GO:0005694	chromosome
cellular combiological processonent	GO:0005575	cellular_component	isogroup01168	GO:0000775	chromosome, centromeric region
cellular combiological processonent	GO:0005575	cellular_component	isogroup01168	GO:0005694	chromosome
cellular combiological processonent	GO:0005575	cellular_component	isogroup01173	GO:0080008	Cul4-RING ubiquitin ligase complex
cellular combiological processonent	GO:0005575	cellular_component	isogroup01173	GO:0080008	Cul4-RING ubiquitin ligase complex
cellular combiological processonent	GO:0005575	cellular_component	isogroup01180	GO:0005778	peroxisomal membrane
cellular combiological processonent	GO:0005575	cellular_component	isogroup01180	GO:0005779	integral to peroxisomal membrane
cellular combiological processonent	GO:0005575	cellular_component	isogroup01180	GO:0005778	peroxisomal membrane
cellular combiological processonent	GO:0005575	cellular_component	isogroup01180	GO:0005779	integral to peroxisomal membrane
cellular combiological processonent	GO:0005575	cellular_component	isogroup01191	GO:0016021	integral to membrane
cellular combiological processonent	GO:0005575	cellular_component	isogroup01205	GO:0005774	vacuolar membrane
cellular combiological processonent	GO:0005575	cellular_component	isogroup01205	GO:0009705	plant-type vacuole membrane
cellular combiological processonent	GO:0005575	cellular_component	isogroup01205	GO:0005774	vacuolar membrane
cellular combiological processonent	GO:0005575	cellular_component	isogroup01205	GO:0009705	plant-type vacuole membrane
cellular combiological processonent	GO:0005575	cellular_component	isogroup01213	GO:0008180	signalosome
cellular combiological processonent	GO:0005575	cellular_component	isogroup01213	GO:0008180	signalosome
cellular combiological processonent	GO:0005575	cellular_component	isogroup01233	GO:0000932	cytoplasmic mRNA processing body
cellular combiological processonent	GO:0005575	cellular_component	isogroup01233	GO:0000932	cytoplasmic mRNA processing body
cellular combiological processonent	GO:0005575	cellular_component	isogroup01234	GO:0016592	mediator complex
cellular combiological processonent	GO:0005575	cellular_component	isogroup01234	GO:0016592	mediator complex
cellular combiological processonent	GO:0005575	cellular_component	isogroup00027	GO:0005774	vacuolar membrane
cellular combiological processonent	GO:0005575	cellular_component	isogroup00027	GO:0005774	vacuolar membrane
cellular combiological processonent	GO:0005575	cellular_component	isogroup00027	GO:0005774	vacuolar membrane
cellular combiological processonent	GO:0005575	cellular_component	isogroup00027	GO:0005774	vacuolar membrane
cellular combiological processonent	GO:0005575	cellular_component	isogroup00027	GO:0005774	vacuolar membrane
cellular combiological processonent	GO:0005575	cellular_component	isogroup00027	GO:0005774	vacuolar membrane
cellular combiological processonent	GO:0005575	cellular_component	isogroup00027	GO:0016021	integral to membrane
cellular combiological processonent	GO:0005575	cellular_component	isogroup00027	GO:0016021	integral to membrane
cellular combiological processonent	GO:0005575	cellular_component	isogroup00028	GO:0090406	pollen tube
cellular combiological processonent	GO:0005575	cellular_component	isogroup00028	GO:0090406	pollen tube
cellular combiological processonent	GO:0005575	cellular_component	isogroup00028	GO:0090406	pollen tube
cellular combiological processonent	GO:0005575	cellular_component	isogroup00028	GO:0090406	pollen tube
cellular combiological processonent	GO:0005575	cellular_component	isogroup00028	GO:0090406	pollen tube
cellular combiological processonent	GO:0005575	cellular_component	isogroup00028	GO:0090406	pollen tube
cellular combiological processonent	GO:0005575	cellular_component	isogroup00028	GO:0090406	pollen tube
cellular combiological processonent	GO:0005575	cellular_component	isogroup00028	GO:0090406	pollen tube
cellular combiological processonent	GO:0005575	cellular_component	isogroup01240	GO:0009986	cell surface
cellular combiological processonent	GO:0005575	cellular_component	isogroup01240	GO:0012506	vesicle membrane
cellular combiological processonent	GO:0005575	cellular_component	isogroup01240	GO:0016328	lateral plasma membrane
cellular combiological processonent	GO:0005575	cellular_component	isogroup01240	GO:0009986	cell surface
cellular combiological processonent	GO:0005575	cellular_component	isogroup01240	GO:0012506	vesicle membrane
cellular combiological processonent	GO:0005575	cellular_component	isogroup01240	GO:0016328	lateral plasma membrane
cellular combiological processonent	GO:0005575	cellular_component	isogroup01242	GO:0031225	anchored to membrane
cellular combiological processonent	GO:0005575	cellular_component	isogroup01242	GO:0031225	anchored to membrane
cellular combiological processonent	GO:0005575	cellular_component	isogroup01268	GO:0005786	signal recognition particle, endoplasmic reticulum targeting
cellular combiological processonent	GO:0005575	cellular_component	isogroup01268	GO:0009534	chloroplast thylakoid
cellular combiological processonent	GO:0005575	cellular_component	isogroup01268	GO:0005786	signal recognition particle, endoplasmic reticulum targeting
cellular combiological processonent	GO:0005575	cellular_component	isogroup01268	GO:0009534	chloroplast thylakoid
cellular combiological processonent	GO:0005575	cellular_component	isogroup01271	GO:0005774	vacuolar membrane
cellular combiological processonent	GO:0005575	cellular_component	isogroup01271	GO:0005802	trans-Golgi network
cellular combiological processonent	GO:0005575	cellular_component	isogroup01271	GO:0030140	trans-Golgi network transport vesicle
cellular combiological processonent	GO:0005575	cellular_component	isogroup01271	GO:0005774	vacuolar membrane
cellular combiological processonent	GO:0005575	cellular_component	isogroup01271	GO:0005802	trans-Golgi network
cellular combiological processonent	GO:0005575	cellular_component	isogroup01271	GO:0030140	trans-Golgi network transport vesicle
cellular combiological processonent	GO:0005575	cellular_component	isogroup01275	GO:0031901	early endosome membrane
cellular combiological processonent	GO:0005575	cellular_component	isogroup01275	GO:0032588	trans-Golgi network membrane
cellular combiological processonent	GO:0005575	cellular_component	isogroup01275	GO:0031901	early endosome membrane
cellular combiological processonent	GO:0005575	cellular_component	isogroup01275	GO:0032588	trans-Golgi network membrane
cellular combiological processonent	GO:0005575	cellular_component	isogroup01277	GO:0015030	Cajal body
cellular combiological processonent	GO:0005575	cellular_component	isogroup01277	GO:0015030	Cajal body
cellular combiological processonent	GO:0005575	cellular_component	isogroup01283	GO:0000932	cytoplasmic mRNA processing body
cellular combiological processonent	GO:0005575	cellular_component	isogroup01283	GO:0000932	cytoplasmic mRNA processing body
cellular combiological processonent	GO:0005575	cellular_component	isogroup01302	GO:0000502	proteasome complex
cellular combiological processonent	GO:0005575	cellular_component	isogroup01302	GO:0005839	proteasome core complex
cellular combiological processonent	GO:0005575	cellular_component	isogroup01302	GO:0000502	proteasome complex
cellular combiological processonent	GO:0005575	cellular_component	isogroup01302	GO:0005839	proteasome core complex
cellular combiological processonent	GO:0005575	cellular_component	isogroup01305	GO:0005774	vacuolar membrane
cellular combiological processonent	GO:0005575	cellular_component	isogroup01312	GO:0016021	integral to membrane
cellular combiological processonent	GO:0005575	cellular_component	isogroup01312	GO:0042765	GPI-anchor transamidase complex
cellular combiological processonent	GO:0005575	cellular_component	isogroup01312	GO:0016021	integral to membrane
cellular combiological processonent	GO:0005575	cellular_component	isogroup01312	GO:0042765	GPI-anchor transamidase complex
cellular combiological processonent	GO:0005575	cellular_component	isogroup01316	GO:0016021	integral to membrane
cellular combiological processonent	GO:0005575	cellular_component	isogroup01316	GO:0016021	integral to membrane
cellular combiological processonent	GO:0005575	cellular_component	isogroup01319	GO:0005774	vacuolar membrane
cellular combiological processonent	GO:0005575	cellular_component	isogroup01319	GO:0005774	vacuolar membrane
cellular combiological processonent	GO:0005575	cellular_component	isogroup01324	GO:0009535	chloroplast thylakoid membrane
cellular combiological processonent	GO:0005575	cellular_component	isogroup01324	GO:0009535	chloroplast thylakoid membrane
cellular combiological processonent	GO:0005575	cellular_component	isogroup01327	GO:0009707	chloroplast outer membrane
cellular combiological processonent	GO:0005575	cellular_component	isogroup01327	GO:0009707	chloroplast outer membrane
cellular combiological processonent	GO:0005575	cellular_component	isogroup00030	GO:0009506	plasmodesma
cellular combiological processonent	GO:0005575	cellular_component	isogroup00030	GO:0009506	plasmodesma
cellular combiological processonent	GO:0005575	cellular_component	isogroup00030	GO:0009506	plasmodesma
cellular combiological processonent	GO:0005575	cellular_component	isogroup00030	GO:0009506	plasmodesma
cellular combiological processonent	GO:0005575	cellular_component	isogroup00030	GO:0009506	plasmodesma
cellular combiological processonent	GO:0005575	cellular_component	isogroup00030	GO:0009506	plasmodesma
cellular combiological processonent	GO:0005575	cellular_component	isogroup00030	GO:0009506	plasmodesma
cellular combiological processonent	GO:0005575	cellular_component	isogroup00030	GO:0009506	plasmodesma
cellular combiological processonent	GO:0005575	cellular_component	isogroup01338	GO:0009941	chloroplast envelope
cellular combiological processonent	GO:0005575	cellular_component	isogroup01338	GO:0009941	chloroplast envelope
cellular combiological processonent	GO:0005575	cellular_component	isogroup01341	GO:0009504	cell plate
cellular combiological processonent	GO:0005575	cellular_component	isogroup01341	GO:0009504	cell plate
cellular combiological processonent	GO:0005575	cellular_component	isogroup01351	GO:0009535	chloroplast thylakoid membrane
cellular combiological processonent	GO:0005575	cellular_component	isogroup01351	GO:0030076	light-harvesting complex
cellular combiological processonent	GO:0005575	cellular_component	isogroup01351	GO:0009535	chloroplast thylakoid membrane
cellular combiological processonent	GO:0005575	cellular_component	isogroup01351	GO:0030076	light-harvesting complex
cellular combiological processonent	GO:0005575	cellular_component	isogroup01356	GO:0009535	chloroplast thylakoid membrane
cellular combiological processonent	GO:0005575	cellular_component	isogroup01356	GO:0030076	light-harvesting complex
cellular combiological processonent	GO:0005575	cellular_component	isogroup01356	GO:0009535	chloroplast thylakoid membrane
cellular combiological processonent	GO:0005575	cellular_component	isogroup01356	GO:0030076	light-harvesting complex
cellular combiological processonent	GO:0005575	cellular_component	isogroup01359	GO:0005778	peroxisomal membrane
cellular combiological processonent	GO:0005575	cellular_component	isogroup01359	GO:0031966	mitochondrial membrane
cellular combiological processonent	GO:0005575	cellular_component	isogroup01359	GO:0005778	peroxisomal membrane
cellular combiological processonent	GO:0005575	cellular_component	isogroup01359	GO:0031966	mitochondrial membrane
cellular combiological processonent	GO:0005575	cellular_component	isogroup01369	GO:0005663	DNA replication factor C complex
cellular combiological processonent	GO:0005575	cellular_component	isogroup01369	GO:0005663	DNA replication factor C complex
cellular combiological processonent	GO:0005575	cellular_component	isogroup01370	GO:0005802	trans-Golgi network
cellular combiological processonent	GO:0005575	cellular_component	isogroup01381	GO:0080008	Cul4-RING ubiquitin ligase complex
cellular combiological processonent	GO:0005575	cellular_component	isogroup01381	GO:0080008	Cul4-RING ubiquitin ligase complex
cellular combiological processonent	GO:0005575	cellular_component	isogroup01388	GO:0009506	plasmodesma
cellular combiological processonent	GO:0005575	cellular_component	isogroup01392	GO:0009570	chloroplast stroma
cellular combiological processonent	GO:0005575	cellular_component	isogroup01392	GO:0009570	chloroplast stroma
cellular combiological processonent	GO:0005575	cellular_component	isogroup01397	GO:0000502	proteasome complex
cellular combiological processonent	GO:0005575	cellular_component	isogroup01397	GO:0005839	proteasome core complex
cellular combiological processonent	GO:0005575	cellular_component	isogroup01397	GO:0000502	proteasome complex
cellular combiological processonent	GO:0005575	cellular_component	isogroup01397	GO:0005839	proteasome core complex
cellular combiological processonent	GO:0005575	cellular_component	isogroup01398	GO:0016021	integral to membrane
cellular combiological processonent	GO:0005575	cellular_component	isogroup01398	GO:0016021	integral to membrane
cellular combiological processonent	GO:0005575	cellular_component	isogroup01410	GO:0000815	ESCRT III complex
cellular combiological processonent	GO:0005575	cellular_component	isogroup01410	GO:0000815	ESCRT III complex
cellular combiological processonent	GO:0005575	cellular_component	isogroup01411	GO:0000151	ubiquitin ligase complex
cellular combiological processonent	GO:0005575	cellular_component	isogroup01411	GO:0000151	ubiquitin ligase complex
cellular combiological processonent	GO:0005575	cellular_component	isogroup01413	GO:0031225	anchored to membrane
cellular combiological processonent	GO:0005575	cellular_component	isogroup01413	GO:0031225	anchored to membrane
cellular combiological processonent	GO:0005575	cellular_component	isogroup01415	GO:0009506	plasmodesma
cellular combiological processonent	GO:0005575	cellular_component	isogroup01415	GO:0009506	plasmodesma
cellular combiological processonent	GO:0005575	cellular_component	isogroup01420	GO:0019898	extrinsic to membrane
cellular combiological processonent	GO:0005575	cellular_component	isogroup01420	GO:0070971	endoplasmic reticulum exit site
cellular combiological processonent	GO:0005575	cellular_component	isogroup01420	GO:0019898	extrinsic to membrane
cellular combiological processonent	GO:0005575	cellular_component	isogroup01420	GO:0070971	endoplasmic reticulum exit site
cellular combiological processonent	GO:0005575	cellular_component	isogroup01424	GO:0031225	anchored to membrane
cellular combiological processonent	GO:0005575	cellular_component	isogroup01434	GO:0000811	GINS complex
cellular combiological processonent	GO:0005575	cellular_component	isogroup01434	GO:0000811	GINS complex
cellular combiological processonent	GO:0005575	cellular_component	isogroup00034	GO:0005747	mitochondrial respiratory chain complex I
cellular combiological processonent	GO:0005575	cellular_component	isogroup01444	GO:0016459	myosin complex
cellular combiological processonent	GO:0005575	cellular_component	isogroup01446	GO:0009506	plasmodesma
cellular combiological processonent	GO:0005575	cellular_component	isogroup01446	GO:0009506	plasmodesma
cellular combiological processonent	GO:0005575	cellular_component	isogroup01450	GO:0009570	chloroplast stroma
cellular combiological processonent	GO:0005575	cellular_component	isogroup01450	GO:0009570	chloroplast stroma
cellular combiological processonent	GO:0005575	cellular_component	isogroup01457	GO:0043231	intracellular membrane-bounded organelle
cellular combiological processonent	GO:0005575	cellular_component	isogroup01457	GO:0048471	perinuclear region of cytoplasm
cellular combiological processonent	GO:0005575	cellular_component	isogroup01457	GO:0043231	intracellular membrane-bounded organelle
cellular combiological processonent	GO:0005575	cellular_component	isogroup01457	GO:0048471	perinuclear region of cytoplasm
cellular combiological processonent	GO:0005575	cellular_component	isogroup01469	GO:0009535	chloroplast thylakoid membrane
cellular combiological processonent	GO:0005575	cellular_component	isogroup01469	GO:0009570	chloroplast stroma
cellular combiological processonent	GO:0005575	cellular_component	isogroup01469	GO:0010319	stromule
cellular combiological processonent	GO:0005575	cellular_component	isogroup01469	GO:0009535	chloroplast thylakoid membrane
cellular combiological processonent	GO:0005575	cellular_component	isogroup01469	GO:0009570	chloroplast stroma
cellular combiological processonent	GO:0005575	cellular_component	isogroup01469	GO:0010319	stromule
cellular combiological processonent	GO:0005575	cellular_component	isogroup01471	GO:0005741	mitochondrial outer membrane
cellular combiological processonent	GO:0005575	cellular_component	isogroup01471	GO:0005742	mitochondrial outer membrane translocase complex
cellular combiological processonent	GO:0005575	cellular_component	isogroup01471	GO:0005743	mitochondrial inner membrane
cellular combiological processonent	GO:0005575	cellular_component	isogroup01471	GO:0005744	mitochondrial inner membrane presequence translocase complex
cellular combiological processonent	GO:0005575	cellular_component	isogroup01471	GO:0005741	mitochondrial outer membrane
cellular combiological processonent	GO:0005575	cellular_component	isogroup01471	GO:0005742	mitochondrial outer membrane translocase complex
cellular combiological processonent	GO:0005575	cellular_component	isogroup01471	GO:0005743	mitochondrial inner membrane
cellular combiological processonent	GO:0005575	cellular_component	isogroup01471	GO:0005744	mitochondrial inner membrane presequence translocase complex
cellular combiological processonent	GO:0005575	cellular_component	isogroup01472	GO:0009543	chloroplast thylakoid lumen
cellular combiological processonent	GO:0005575	cellular_component	isogroup01472	GO:0031977	thylakoid lumen
cellular combiological processonent	GO:0005575	cellular_component	isogroup01472	GO:0009543	chloroplast thylakoid lumen
cellular combiological processonent	GO:0005575	cellular_component	isogroup01472	GO:0031977	thylakoid lumen
cellular combiological processonent	GO:0005575	cellular_component	isogroup01474	GO:0009534	chloroplast thylakoid
cellular combiological processonent	GO:0005575	cellular_component	isogroup01474	GO:0009535	chloroplast thylakoid membrane
cellular combiological processonent	GO:0005575	cellular_component	isogroup01474	GO:0009543	chloroplast thylakoid lumen
cellular combiological processonent	GO:0005575	cellular_component	isogroup01474	GO:0009654	oxygen evolving complex
cellular combiological processonent	GO:0005575	cellular_component	isogroup01474	GO:0019898	extrinsic to membrane
cellular combiological processonent	GO:0005575	cellular_component	isogroup01474	GO:0030095	chloroplast photosystem II
cellular combiological processonent	GO:0005575	cellular_component	isogroup01474	GO:0009534	chloroplast thylakoid
cellular combiological processonent	GO:0005575	cellular_component	isogroup01474	GO:0009535	chloroplast thylakoid membrane
cellular combiological processonent	GO:0005575	cellular_component	isogroup01474	GO:0009543	chloroplast thylakoid lumen
cellular combiological processonent	GO:0005575	cellular_component	isogroup01474	GO:0009654	oxygen evolving complex
cellular combiological processonent	GO:0005575	cellular_component	isogroup01474	GO:0019898	extrinsic to membrane
cellular combiological processonent	GO:0005575	cellular_component	isogroup01474	GO:0030095	chloroplast photosystem II
cellular combiological processonent	GO:0005575	cellular_component	isogroup01481	GO:0000307	cyclin-dependent protein kinase holoenzyme complex
cellular combiological processonent	GO:0005575	cellular_component	isogroup01486	GO:0000815	ESCRT III complex
cellular combiological processonent	GO:0005575	cellular_component	isogroup01486	GO:0000815	ESCRT III complex
cellular combiological processonent	GO:0005575	cellular_component	isogroup01489	GO:0005887	integral to plasma membrane
cellular combiological processonent	GO:0005575	cellular_component	isogroup01489	GO:0005887	integral to plasma membrane
cellular combiological processonent	GO:0005575	cellular_component	isogroup01493	GO:0016272	prefoldin complex
cellular combiological processonent	GO:0005575	cellular_component	isogroup01493	GO:0016272	prefoldin complex
cellular combiological processonent	GO:0005575	cellular_component	isogroup01495	GO:0016604	nuclear body
cellular combiological processonent	GO:0005575	cellular_component	isogroup01500	GO:0009570	chloroplast stroma
cellular combiological processonent	GO:0005575	cellular_component	isogroup01500	GO:0009570	chloroplast stroma
cellular combiological processonent	GO:0005575	cellular_component	isogroup01508	GO:0009506	plasmodesma
cellular combiological processonent	GO:0005575	cellular_component	isogroup01508	GO:0009506	plasmodesma
cellular combiological processonent	GO:0005575	cellular_component	isogroup01509	GO:0005741	mitochondrial outer membrane
cellular combiological processonent	GO:0005575	cellular_component	isogroup01509	GO:0005743	mitochondrial inner membrane
cellular combiological processonent	GO:0005575	cellular_component	isogroup01519	GO:0009506	plasmodesma
cellular combiological processonent	GO:0005575	cellular_component	isogroup01519	GO:0022626	cytosolic ribosome
cellular combiological processonent	GO:0005575	cellular_component	isogroup01519	GO:0022627	cytosolic small ribosomal subunit
cellular combiological processonent	GO:0005575	cellular_component	isogroup01520	GO:0005789	endoplasmic reticulum membrane
cellular combiological processonent	GO:0005575	cellular_component	isogroup01520	GO:0005789	endoplasmic reticulum membrane
cellular combiological processonent	GO:0005575	cellular_component	isogroup01526	GO:0009543	chloroplast thylakoid lumen
cellular combiological processonent	GO:0005575	cellular_component	isogroup01526	GO:0009543	chloroplast thylakoid lumen
cellular combiological processonent	GO:0005575	cellular_component	isogroup01537	GO:0005643	nuclear pore
cellular combiological processonent	GO:0005575	cellular_component	isogroup01537	GO:0005643	nuclear pore
cellular combiological processonent	GO:0005575	cellular_component	isogroup00034	GO:0005747	mitochondrial respiratory chain complex I
cellular combiological processonent	GO:0005575	cellular_component	isogroup00034	GO:0005747	mitochondrial respiratory chain complex I
cellular combiological processonent	GO:0005575	cellular_component	isogroup00034	GO:0005747	mitochondrial respiratory chain complex I
cellular combiological processonent	GO:0005575	cellular_component	isogroup00034	GO:0005747	mitochondrial respiratory chain complex I
cellular combiological processonent	GO:0005575	cellular_component	isogroup01543	GO:0031969	chloroplast membrane
cellular combiological processonent	GO:0005575	cellular_component	isogroup01543	GO:0043231	intracellular membrane-bounded organelle
cellular combiological processonent	GO:0005575	cellular_component	isogroup01548	GO:0005956	protein kinase CK2 complex
cellular combiological processonent	GO:0005575	cellular_component	isogroup01548	GO:0005956	protein kinase CK2 complex
cellular combiological processonent	GO:0005575	cellular_component	isogroup01565	GO:0009535	chloroplast thylakoid membrane
cellular combiological processonent	GO:0005575	cellular_component	isogroup01565	GO:0010319	stromule
cellular combiological processonent	GO:0005575	cellular_component	isogroup01570	GO:0000932	cytoplasmic mRNA processing body
cellular combiological processonent	GO:0005575	cellular_component	isogroup01570	GO:0000932	cytoplasmic mRNA processing body
cellular combiological processonent	GO:0005575	cellular_component	isogroup01573	GO:0009506	plasmodesma
cellular combiological processonent	GO:0005575	cellular_component	isogroup01573	GO:0009506	plasmodesma
cellular combiological processonent	GO:0005575	cellular_component	isogroup01584	GO:0022625	cytosolic large ribosomal subunit
cellular combiological processonent	GO:0005575	cellular_component	isogroup01587	GO:0000151	ubiquitin ligase complex
cellular combiological processonent	GO:0005575	cellular_component	isogroup01587	GO:0019005	SCF ubiquitin ligase complex
cellular combiological processonent	GO:0005575	cellular_component	isogroup01587	GO:0000151	ubiquitin ligase complex
cellular combiological processonent	GO:0005575	cellular_component	isogroup01587	GO:0019005	SCF ubiquitin ligase complex
cellular combiological processonent	GO:0005575	cellular_component	isogroup01589	GO:0009535	chloroplast thylakoid membrane
cellular combiological processonent	GO:0005575	cellular_component	isogroup01589	GO:0010598	NAD(P)H dehydrogenase complex (plastoquinone)
cellular combiological processonent	GO:0005575	cellular_component	isogroup01604	GO:0005759	mitochondrial matrix
cellular combiological processonent	GO:0005575	cellular_component	isogroup01604	GO:0005759	mitochondrial matrix
cellular combiological processonent	GO:0005575	cellular_component	isogroup01605	GO:0005834	heterotrimeric G-protein complex
cellular combiological processonent	GO:0005575	cellular_component	isogroup01605	GO:0080008	Cul4-RING ubiquitin ligase complex
cellular combiological processonent	GO:0005575	cellular_component	isogroup01605	GO:0005834	heterotrimeric G-protein complex
cellular combiological processonent	GO:0005575	cellular_component	isogroup01605	GO:0080008	Cul4-RING ubiquitin ligase complex
cellular combiological processonent	GO:0005575	cellular_component	isogroup01632	GO:0005774	vacuolar membrane
cellular combiological processonent	GO:0005575	cellular_component	isogroup01632	GO:0022625	cytosolic large ribosomal subunit
cellular combiological processonent	GO:0005575	cellular_component	isogroup01632	GO:0022626	cytosolic ribosome
cellular combiological processonent	GO:0005575	cellular_component	isogroup01632	GO:0005774	vacuolar membrane
cellular combiological processonent	GO:0005575	cellular_component	isogroup01632	GO:0022625	cytosolic large ribosomal subunit
cellular combiological processonent	GO:0005575	cellular_component	isogroup01632	GO:0022626	cytosolic ribosome
cellular combiological processonent	GO:0005575	cellular_component	isogroup01637	GO:0005774	vacuolar membrane
cellular combiological processonent	GO:0005575	cellular_component	isogroup01637	GO:0009941	chloroplast envelope
cellular combiological processonent	GO:0005575	cellular_component	isogroup01637	GO:0005774	vacuolar membrane
cellular combiological processonent	GO:0005575	cellular_component	isogroup01637	GO:0009941	chloroplast envelope
cellular combiological processonent	GO:0005575	cellular_component	isogroup00039	GO:0031224	intrinsic to membrane
cellular combiological processonent	GO:0005575	cellular_component	isogroup01640	GO:0010369	chromocenter
cellular combiological processonent	GO:0005575	cellular_component	isogroup01640	GO:0010369	chromocenter
cellular combiological processonent	GO:0005575	cellular_component	isogroup01641	GO:0016021	integral to membrane
cellular combiological processonent	GO:0005575	cellular_component	isogroup01641	GO:0016021	integral to membrane
cellular combiological processonent	GO:0005575	cellular_component	isogroup01647	GO:0005802	trans-Golgi network
cellular combiological processonent	GO:0005575	cellular_component	isogroup01648	GO:0016021	integral to membrane
cellular combiological processonent	GO:0005575	cellular_component	isogroup01648	GO:0016021	integral to membrane
cellular combiological processonent	GO:0005575	cellular_component	isogroup01651	GO:0009535	chloroplast thylakoid membrane
cellular combiological processonent	GO:0005575	cellular_component	isogroup01651	GO:0009543	chloroplast thylakoid lumen
cellular combiological processonent	GO:0005575	cellular_component	isogroup01651	GO:0010598	NAD(P)H dehydrogenase complex (plastoquinone)
cellular combiological processonent	GO:0005575	cellular_component	isogroup01651	GO:0009535	chloroplast thylakoid membrane
cellular combiological processonent	GO:0005575	cellular_component	isogroup01651	GO:0009543	chloroplast thylakoid lumen
cellular combiological processonent	GO:0005575	cellular_component	isogroup01651	GO:0010598	NAD(P)H dehydrogenase complex (plastoquinone)
cellular combiological processonent	GO:0005575	cellular_component	isogroup01669	GO:0009705	plant-type vacuole membrane
cellular combiological processonent	GO:0005575	cellular_component	isogroup01669	GO:0012505	endomembrane system
cellular combiological processonent	GO:0005575	cellular_component	isogroup01683	GO:0000814	ESCRT II complex
cellular combiological processonent	GO:0005575	cellular_component	isogroup01688	GO:0009506	plasmodesma
cellular combiological processonent	GO:0005575	cellular_component	isogroup01695	GO:0030529	ribonucleoprotein complex
cellular combiological processonent	GO:0005575	cellular_component	isogroup01705	GO:0009506	plasmodesma
cellular combiological processonent	GO:0005575	cellular_component	isogroup01705	GO:0009506	plasmodesma
cellular combiological processonent	GO:0005575	cellular_component	isogroup01708	GO:0005732	small nucleolar ribonucleoprotein complex
cellular combiological processonent	GO:0005575	cellular_component	isogroup01714	GO:0005953	CAAX-protein geranylgeranyltransferase complex
cellular combiological processonent	GO:0005575	cellular_component	isogroup01723	GO:0000815	ESCRT III complex
cellular combiological processonent	GO:0005575	cellular_component	isogroup01723	GO:0000815	ESCRT III complex
cellular combiological processonent	GO:0005575	cellular_component	isogroup01730	GO:0009535	chloroplast thylakoid membrane
cellular combiological processonent	GO:0005575	cellular_component	isogroup01730	GO:0009535	chloroplast thylakoid membrane
cellular combiological processonent	GO:0005575	cellular_component	isogroup01733	GO:0000796	condensin complex
cellular combiological processonent	GO:0005575	cellular_component	isogroup01733	GO:0000796	condensin complex
cellular combiological processonent	GO:0005575	cellular_component	isogroup01734	GO:0009506	plasmodesma
cellular combiological processonent	GO:0005575	cellular_component	isogroup01740	GO:0005887	integral to plasma membrane
cellular combiological processonent	GO:0005575	cellular_component	isogroup01740	GO:0017119	Golgi transport complex
cellular combiological processonent	GO:0005575	cellular_component	isogroup01740	GO:0005887	integral to plasma membrane
cellular combiological processonent	GO:0005575	cellular_component	isogroup01740	GO:0017119	Golgi transport complex
cellular combiological processonent	GO:0005575	cellular_component	isogroup01741	GO:0000418	DNA-directed RNA polymerase IV complex
cellular combiological processonent	GO:0005575	cellular_component	isogroup01741	GO:0000419	DNA-directed RNA polymerase V complex
cellular combiological processonent	GO:0005575	cellular_component	isogroup01741	GO:0000418	DNA-directed RNA polymerase IV complex
cellular combiological processonent	GO:0005575	cellular_component	isogroup01741	GO:0000419	DNA-directed RNA polymerase V complex
cellular combiological processonent	GO:0005575	cellular_component	isogroup01748	GO:0009506	plasmodesma
cellular combiological processonent	GO:0005575	cellular_component	isogroup01749	GO:0005881	cytoplasmic microtubule
cellular combiological processonent	GO:0005575	cellular_component	isogroup01749	GO:0009506	plasmodesma
cellular combiological processonent	GO:0005575	cellular_component	isogroup01749	GO:0046658	anchored to plasma membrane
cellular combiological processonent	GO:0005575	cellular_component	isogroup01767	GO:0000815	ESCRT III complex
cellular combiological processonent	GO:0005575	cellular_component	isogroup01767	GO:0000815	ESCRT III complex
cellular combiological processonent	GO:0005575	cellular_component	isogroup01768	GO:0005743	mitochondrial inner membrane
cellular combiological processonent	GO:0005575	cellular_component	isogroup01768	GO:0005743	mitochondrial inner membrane
cellular combiological processonent	GO:0005575	cellular_component	isogroup01770	GO:0005778	peroxisomal membrane
cellular combiological processonent	GO:0005575	cellular_component	isogroup01770	GO:0005779	integral to peroxisomal membrane
cellular combiological processonent	GO:0005575	cellular_component	isogroup01770	GO:0005778	peroxisomal membrane
cellular combiological processonent	GO:0005575	cellular_component	isogroup01770	GO:0005779	integral to peroxisomal membrane
cellular combiological processonent	GO:0005575	cellular_component	isogroup01779	GO:0009535	chloroplast thylakoid membrane
cellular combiological processonent	GO:0005575	cellular_component	isogroup01779	GO:0010287	plastoglobule
cellular combiological processonent	GO:0005575	cellular_component	isogroup01779	GO:0030076	light-harvesting complex
cellular combiological processonent	GO:0005575	cellular_component	isogroup01779	GO:0009535	chloroplast thylakoid membrane
cellular combiological processonent	GO:0005575	cellular_component	isogroup01779	GO:0010287	plastoglobule
cellular combiological processonent	GO:0005575	cellular_component	isogroup01779	GO:0030076	light-harvesting complex
cellular combiological processonent	GO:0005575	cellular_component	isogroup01781	GO:0009506	plasmodesma
cellular combiological processonent	GO:0005575	cellular_component	isogroup01786	GO:0016602	CCAAT-binding factor complex
cellular combiological processonent	GO:0005575	cellular_component	isogroup01786	GO:0016602	CCAAT-binding factor complex
cellular combiological processonent	GO:0005575	cellular_component	isogroup01790	GO:0016607	nuclear speck
cellular combiological processonent	GO:0005575	cellular_component	isogroup01790	GO:0016607	nuclear speck
cellular combiological processonent	GO:0005575	cellular_component	isogroup01790	GO:0035061	interchromatin granule
cellular combiological processonent	GO:0005575	cellular_component	isogroup01791	GO:0005788	endoplasmic reticulum lumen
cellular combiological processonent	GO:0005575	cellular_component	isogroup01791	GO:0005788	endoplasmic reticulum lumen
cellular combiological processonent	GO:0005575	cellular_component	isogroup01804	GO:0031224	intrinsic to membrane
cellular combiological processonent	GO:0005575	cellular_component	isogroup01805	GO:0009506	plasmodesma
cellular combiological processonent	GO:0005575	cellular_component	isogroup01805	GO:0009506	plasmodesma
cellular combiological processonent	GO:0005575	cellular_component	isogroup01806	GO:0009570	chloroplast stroma
cellular combiological processonent	GO:0005575	cellular_component	isogroup01806	GO:0009570	chloroplast stroma
cellular combiological processonent	GO:0005575	cellular_component	isogroup01812	GO:0031224	intrinsic to membrane
cellular combiological processonent	GO:0005575	cellular_component	isogroup01812	GO:0031224	intrinsic to membrane
cellular combiological processonent	GO:0005575	cellular_component	isogroup01817	GO:0022627	cytosolic small ribosomal subunit
cellular combiological processonent	GO:0005575	cellular_component	isogroup01817	GO:0022627	cytosolic small ribosomal subunit
cellular combiological processonent	GO:0005575	cellular_component	isogroup01832	GO:0005747	mitochondrial respiratory chain complex I
cellular combiological processonent	GO:0005575	cellular_component	isogroup01836	GO:0016021	integral to membrane
cellular combiological processonent	GO:0005575	cellular_component	isogroup01836	GO:0016021	integral to membrane
cellular combiological processonent	GO:0005575	cellular_component	isogroup00044	GO:0009506	plasmodesma
cellular combiological processonent	GO:0005575	cellular_component	isogroup00044	GO:0009506	plasmodesma
cellular combiological processonent	GO:0005575	cellular_component	isogroup00044	GO:0009506	plasmodesma
cellular combiological processonent	GO:0005575	cellular_component	isogroup00044	GO:0009506	plasmodesma
cellular combiological processonent	GO:0005575	cellular_component	isogroup01844	GO:0009526	plastid envelope
cellular combiological processonent	GO:0005575	cellular_component	isogroup01844	GO:0009526	plastid envelope
cellular combiological processonent	GO:0005575	cellular_component	isogroup01848	GO:0009535	chloroplast thylakoid membrane
cellular combiological processonent	GO:0005575	cellular_component	isogroup01848	GO:0009707	chloroplast outer membrane
cellular combiological processonent	GO:0005575	cellular_component	isogroup01848	GO:0009941	chloroplast envelope
cellular combiological processonent	GO:0005575	cellular_component	isogroup01848	GO:0009535	chloroplast thylakoid membrane
cellular combiological processonent	GO:0005575	cellular_component	isogroup01848	GO:0009707	chloroplast outer membrane
cellular combiological processonent	GO:0005575	cellular_component	isogroup01848	GO:0009941	chloroplast envelope
cellular combiological processonent	GO:0005575	cellular_component	isogroup01854	GO:0000785	chromatin
cellular combiological processonent	GO:0005575	cellular_component	isogroup01856	GO:0009705	plant-type vacuole membrane
cellular combiological processonent	GO:0005575	cellular_component	isogroup01856	GO:0009705	plant-type vacuole membrane
cellular combiological processonent	GO:0005575	cellular_component	isogroup01857	GO:0005680	anaphase-promoting complex
cellular combiological processonent	GO:0005575	cellular_component	isogroup01857	GO:0005819	spindle
cellular combiological processonent	GO:0005575	cellular_component	isogroup01857	GO:0009504	cell plate
cellular combiological processonent	GO:0005575	cellular_component	isogroup01857	GO:0005680	anaphase-promoting complex
cellular combiological processonent	GO:0005575	cellular_component	isogroup01857	GO:0005819	spindle
cellular combiological processonent	GO:0005575	cellular_component	isogroup01857	GO:0009504	cell plate
cellular combiological processonent	GO:0005575	cellular_component	isogroup01859	GO:0009506	plasmodesma
cellular combiological processonent	GO:0005575	cellular_component	isogroup01861	GO:0022626	cytosolic ribosome
cellular combiological processonent	GO:0005575	cellular_component	isogroup01861	GO:0022627	cytosolic small ribosomal subunit
cellular combiological processonent	GO:0005575	cellular_component	isogroup01861	GO:0022626	cytosolic ribosome
cellular combiological processonent	GO:0005575	cellular_component	isogroup01861	GO:0022627	cytosolic small ribosomal subunit
cellular combiological processonent	GO:0005575	cellular_component	isogroup01864	GO:0016592	mediator complex
cellular combiological processonent	GO:0005575	cellular_component	isogroup01864	GO:0016592	mediator complex
cellular combiological processonent	GO:0005575	cellular_component	isogroup01870	GO:0009504	cell plate
cellular combiological processonent	GO:0005575	cellular_component	isogroup01870	GO:0009504	cell plate
cellular combiological processonent	GO:0005575	cellular_component	isogroup01873	GO:0009506	plasmodesma
cellular combiological processonent	GO:0005575	cellular_component	isogroup01873	GO:0015934	large ribosomal subunit
cellular combiological processonent	GO:0005575	cellular_component	isogroup01873	GO:0022625	cytosolic large ribosomal subunit
cellular combiological processonent	GO:0005575	cellular_component	isogroup01873	GO:0022626	cytosolic ribosome
cellular combiological processonent	GO:0005575	cellular_component	isogroup01877	GO:0016021	integral to membrane
cellular combiological processonent	GO:0005575	cellular_component	isogroup01877	GO:0016021	integral to membrane
cellular combiological processonent	GO:0005575	cellular_component	isogroup01885	GO:0005744	mitochondrial inner membrane presequence translocase complex
cellular combiological processonent	GO:0005575	cellular_component	isogroup01885	GO:0009527	plastid outer membrane
cellular combiological processonent	GO:0005575	cellular_component	isogroup01885	GO:0031359	integral to chloroplast outer membrane
cellular combiological processonent	GO:0005575	cellular_component	isogroup01885	GO:0005744	mitochondrial inner membrane presequence translocase complex
cellular combiological processonent	GO:0005575	cellular_component	isogroup01885	GO:0009527	plastid outer membrane
cellular combiological processonent	GO:0005575	cellular_component	isogroup01885	GO:0031359	integral to chloroplast outer membrane
cellular combiological processonent	GO:0005575	cellular_component	isogroup01888	GO:0031225	anchored to membrane
cellular combiological processonent	GO:0005575	cellular_component	isogroup01888	GO:0031225	anchored to membrane
cellular combiological processonent	GO:0005575	cellular_component	isogroup01892	GO:0005789	endoplasmic reticulum membrane
cellular combiological processonent	GO:0005575	cellular_component	isogroup01895	GO:0016324	apical plasma membrane
cellular combiological processonent	GO:0005575	cellular_component	isogroup01895	GO:0090404	pollen tube tip
cellular combiological processonent	GO:0005575	cellular_component	isogroup01895	GO:0016324	apical plasma membrane
cellular combiological processonent	GO:0005575	cellular_component	isogroup01895	GO:0090404	pollen tube tip
cellular combiological processonent	GO:0005575	cellular_component	isogroup01896	GO:0009504	cell plate
cellular combiological processonent	GO:0005575	cellular_component	isogroup01918	GO:0019898	extrinsic to membrane
cellular combiological processonent	GO:0005575	cellular_component	isogroup01918	GO:0070971	endoplasmic reticulum exit site
cellular combiological processonent	GO:0005575	cellular_component	isogroup01918	GO:0019898	extrinsic to membrane
cellular combiological processonent	GO:0005575	cellular_component	isogroup01918	GO:0070971	endoplasmic reticulum exit site
cellular combiological processonent	GO:0005575	cellular_component	isogroup01925	GO:0030904	retromer complex
cellular combiological processonent	GO:0005575	cellular_component	isogroup01925	GO:0032585	multivesicular body membrane
cellular combiological processonent	GO:0005575	cellular_component	isogroup01927	GO:0000796	condensin complex
cellular combiological processonent	GO:0005575	cellular_component	isogroup01934	GO:0009534	chloroplast thylakoid
cellular combiological processonent	GO:0005575	cellular_component	isogroup01934	GO:0009535	chloroplast thylakoid membrane
cellular combiological processonent	GO:0005575	cellular_component	isogroup01934	GO:0009534	chloroplast thylakoid
cellular combiological processonent	GO:0005575	cellular_component	isogroup01934	GO:0009535	chloroplast thylakoid membrane
cellular combiological processonent	GO:0005575	cellular_component	isogroup01936	GO:0009535	chloroplast thylakoid membrane
cellular combiological processonent	GO:0005575	cellular_component	isogroup01936	GO:0009535	chloroplast thylakoid membrane
cellular combiological processonent	GO:0005575	cellular_component	isogroup01954	GO:0009522	photosystem I
cellular combiological processonent	GO:0005575	cellular_component	isogroup01954	GO:0009535	chloroplast thylakoid membrane
cellular combiological processonent	GO:0005575	cellular_component	isogroup01954	GO:0030093	chloroplast photosystem I
cellular combiological processonent	GO:0005575	cellular_component	isogroup01956	GO:0009535	chloroplast thylakoid membrane
cellular combiological processonent	GO:0005575	cellular_component	isogroup01956	GO:0009538	photosystem I reaction center
cellular combiological processonent	GO:0005575	cellular_component	isogroup01956	GO:0010287	plastoglobule
cellular combiological processonent	GO:0005575	cellular_component	isogroup01959	GO:0070772	PAS complex
cellular combiological processonent	GO:0005575	cellular_component	isogroup01959	GO:0070772	PAS complex
cellular combiological processonent	GO:0005575	cellular_component	isogroup01962	GO:0031083	BLOC-1 complex
cellular combiological processonent	GO:0005575	cellular_component	isogroup01962	GO:0031083	BLOC-1 complex
cellular combiological processonent	GO:0005575	cellular_component	isogroup01968	GO:0005774	vacuolar membrane
cellular combiological processonent	GO:0005575	cellular_component	isogroup01968	GO:0009705	plant-type vacuole membrane
cellular combiological processonent	GO:0005575	cellular_component	isogroup01968	GO:0005774	vacuolar membrane
cellular combiological processonent	GO:0005575	cellular_component	isogroup01968	GO:0009705	plant-type vacuole membrane
cellular combiological processonent	GO:0005575	cellular_component	isogroup01984	GO:0016021	integral to membrane
cellular combiological processonent	GO:0005575	cellular_component	isogroup01984	GO:0016021	integral to membrane
cellular combiological processonent	GO:0005575	cellular_component	isogroup01996	GO:0000311	plastid large ribosomal subunit
cellular combiological processonent	GO:0005575	cellular_component	isogroup01996	GO:0015934	large ribosomal subunit
cellular combiological processonent	GO:0005575	cellular_component	isogroup01997	GO:0009570	chloroplast stroma
cellular combiological processonent	GO:0005575	cellular_component	isogroup01997	GO:0009570	chloroplast stroma
cellular combiological processonent	GO:0005575	cellular_component	isogroup02009	GO:0009941	chloroplast envelope
cellular combiological processonent	GO:0005575	cellular_component	isogroup02009	GO:0009941	chloroplast envelope
cellular combiological processonent	GO:0005575	cellular_component	isogroup02025	GO:0009506	plasmodesma
cellular combiological processonent	GO:0005575	cellular_component	isogroup02025	GO:0022625	cytosolic large ribosomal subunit
cellular combiological processonent	GO:0005575	cellular_component	isogroup02025	GO:0022626	cytosolic ribosome
cellular combiological processonent	GO:0005575	cellular_component	isogroup02025	GO:0009506	plasmodesma
cellular combiological processonent	GO:0005575	cellular_component	isogroup02025	GO:0022625	cytosolic large ribosomal subunit
cellular combiological processonent	GO:0005575	cellular_component	isogroup02025	GO:0022626	cytosolic ribosome
cellular combiological processonent	GO:0005575	cellular_component	isogroup02036	GO:0009506	plasmodesma
cellular combiological processonent	GO:0005575	cellular_component	isogroup02036	GO:0009506	plasmodesma
cellular combiological processonent	GO:0005575	cellular_component	isogroup00050	GO:0005834	heterotrimeric G-protein complex
cellular combiological processonent	GO:0005575	cellular_component	isogroup00050	GO:0080008	Cul4-RING ubiquitin ligase complex
cellular combiological processonent	GO:0005575	cellular_component	isogroup00050	GO:0005834	heterotrimeric G-protein complex
cellular combiological processonent	GO:0005575	cellular_component	isogroup00050	GO:0080008	Cul4-RING ubiquitin ligase complex
cellular combiological processonent	GO:0005575	cellular_component	isogroup00050	GO:0005834	heterotrimeric G-protein complex
cellular combiological processonent	GO:0005575	cellular_component	isogroup00050	GO:0080008	Cul4-RING ubiquitin ligase complex
cellular combiological processonent	GO:0005575	cellular_component	isogroup00050	GO:0005834	heterotrimeric G-protein complex
cellular combiological processonent	GO:0005575	cellular_component	isogroup00050	GO:0080008	Cul4-RING ubiquitin ligase complex
cellular combiological processonent	GO:0005575	cellular_component	isogroup00050	GO:0005834	heterotrimeric G-protein complex
cellular combiological processonent	GO:0005575	cellular_component	isogroup00050	GO:0080008	Cul4-RING ubiquitin ligase complex
cellular combiological processonent	GO:0005575	cellular_component	isogroup00050	GO:0005834	heterotrimeric G-protein complex
cellular combiological processonent	GO:0005575	cellular_component	isogroup00050	GO:0080008	Cul4-RING ubiquitin ligase complex
cellular combiological processonent	GO:0005575	cellular_component	isogroup02041	GO:0009941	chloroplast envelope
cellular combiological processonent	GO:0005575	cellular_component	isogroup02041	GO:0009941	chloroplast envelope
cellular combiological processonent	GO:0005575	cellular_component	isogroup02045	GO:0009570	chloroplast stroma
cellular combiological processonent	GO:0005575	cellular_component	isogroup02046	GO:0031225	anchored to membrane
cellular combiological processonent	GO:0005575	cellular_component	isogroup02046	GO:0031225	anchored to membrane
cellular combiological processonent	GO:0005575	cellular_component	isogroup02085	GO:0009535	chloroplast thylakoid membrane
cellular combiological processonent	GO:0005575	cellular_component	isogroup02085	GO:0009535	chloroplast thylakoid membrane
cellular combiological processonent	GO:0005575	cellular_component	isogroup02101	GO:0080008	Cul4-RING ubiquitin ligase complex
cellular combiological processonent	GO:0005575	cellular_component	isogroup02101	GO:0080008	Cul4-RING ubiquitin ligase complex
cellular combiological processonent	GO:0005575	cellular_component	isogroup02104	GO:0005759	mitochondrial matrix
cellular combiological processonent	GO:0005575	cellular_component	isogroup02107	GO:0005802	trans-Golgi network
cellular combiological processonent	GO:0005575	cellular_component	isogroup02107	GO:0005802	trans-Golgi network
cellular combiological processonent	GO:0005575	cellular_component	isogroup02120	GO:0005774	vacuolar membrane
cellular combiological processonent	GO:0005575	cellular_component	isogroup02124	GO:0005774	vacuolar membrane
cellular combiological processonent	GO:0005575	cellular_component	isogroup02125	GO:0009706	chloroplast inner membrane
cellular combiological processonent	GO:0005575	cellular_component	isogroup02132	GO:0000418	DNA-directed RNA polymerase IV complex
cellular combiological processonent	GO:0005575	cellular_component	isogroup02132	GO:0000419	DNA-directed RNA polymerase V complex
cellular combiological processonent	GO:0005575	cellular_component	isogroup02132	GO:0016604	nuclear body
cellular combiological processonent	GO:0005575	cellular_component	isogroup02132	GO:0030880	RNA polymerase complex
cellular combiological processonent	GO:0005575	cellular_component	isogroup02132	GO:0000418	DNA-directed RNA polymerase IV complex
cellular combiological processonent	GO:0005575	cellular_component	isogroup02132	GO:0000419	DNA-directed RNA polymerase V complex
cellular combiological processonent	GO:0005575	cellular_component	isogroup02132	GO:0016604	nuclear body
cellular combiological processonent	GO:0005575	cellular_component	isogroup02132	GO:0030880	RNA polymerase complex
cellular combiological processonent	GO:0005575	cellular_component	isogroup02138	GO:0009535	chloroplast thylakoid membrane
cellular combiological processonent	GO:0005575	cellular_component	isogroup02138	GO:0009535	chloroplast thylakoid membrane
cellular combiological processonent	GO:0005575	cellular_component	isogroup02143	GO:0009570	chloroplast stroma
cellular combiological processonent	GO:0005575	cellular_component	isogroup02143	GO:0009570	chloroplast stroma
cellular combiological processonent	GO:0005575	cellular_component	isogroup02144	GO:0005732	small nucleolar ribonucleoprotein complex
cellular combiological processonent	GO:0005575	cellular_component	isogroup02146	GO:0005834	heterotrimeric G-protein complex
cellular combiological processonent	GO:0005575	cellular_component	isogroup02146	GO:0080008	Cul4-RING ubiquitin ligase complex
cellular combiological processonent	GO:0005575	cellular_component	isogroup02146	GO:0005834	heterotrimeric G-protein complex
cellular combiological processonent	GO:0005575	cellular_component	isogroup02146	GO:0080008	Cul4-RING ubiquitin ligase complex
cellular combiological processonent	GO:0005575	cellular_component	isogroup02147	GO:0005834	heterotrimeric G-protein complex
cellular combiological processonent	GO:0005575	cellular_component	isogroup02147	GO:0005834	heterotrimeric G-protein complex
cellular combiological processonent	GO:0005575	cellular_component	isogroup02152	GO:0005802	trans-Golgi network
cellular combiological processonent	GO:0005575	cellular_component	isogroup02152	GO:0005802	trans-Golgi network
cellular combiological processonent	GO:0005575	cellular_component	isogroup02154	GO:0009523	photosystem II
cellular combiological processonent	GO:0005575	cellular_component	isogroup02154	GO:0009535	chloroplast thylakoid membrane
cellular combiological processonent	GO:0005575	cellular_component	isogroup02154	GO:0009523	photosystem II
cellular combiological processonent	GO:0005575	cellular_component	isogroup02154	GO:0009535	chloroplast thylakoid membrane
cellular combiological processonent	GO:0005575	cellular_component	isogroup02156	GO:0016021	integral to membrane
cellular combiological processonent	GO:0005575	cellular_component	isogroup02156	GO:0016021	integral to membrane
cellular combiological processonent	GO:0005575	cellular_component	isogroup02157	GO:0005774	vacuolar membrane
cellular combiological processonent	GO:0005575	cellular_component	isogroup02192	GO:0005743	mitochondrial inner membrane
cellular combiological processonent	GO:0005575	cellular_component	isogroup02192	GO:0005743	mitochondrial inner membrane
cellular combiological processonent	GO:0005575	cellular_component	isogroup02206	GO:0005658	alpha DNA polymerase:primase complex
cellular combiological processonent	GO:0005575	cellular_component	isogroup02207	GO:0005747	mitochondrial respiratory chain complex I
cellular combiological processonent	GO:0005575	cellular_component	isogroup02207	GO:0031966	mitochondrial membrane
cellular combiological processonent	GO:0005575	cellular_component	isogroup02207	GO:0045271	respiratory chain complex I
cellular combiological processonent	GO:0005575	cellular_component	isogroup02226	GO:0008274	gamma-tubulin ring complex
cellular combiological processonent	GO:0005575	cellular_component	isogroup02226	GO:0008274	gamma-tubulin ring complex
cellular combiological processonent	GO:0005575	cellular_component	isogroup02228	GO:0022625	cytosolic large ribosomal subunit
cellular combiological processonent	GO:0005575	cellular_component	isogroup00057	GO:0016602	CCAAT-binding factor complex
cellular combiological processonent	GO:0005575	cellular_component	isogroup00057	GO:0016602	CCAAT-binding factor complex
cellular combiological processonent	GO:0005575	cellular_component	isogroup00059	GO:0009535	chloroplast thylakoid membrane
cellular combiological processonent	GO:0005575	cellular_component	isogroup00059	GO:0009535	chloroplast thylakoid membrane
cellular combiological processonent	GO:0005575	cellular_component	isogroup02245	GO:0000214	tRNA-intron endonuclease complex
cellular combiological processonent	GO:0005575	cellular_component	isogroup02247	GO:0009506	plasmodesma
cellular combiological processonent	GO:0005575	cellular_component	isogroup02265	GO:0016602	CCAAT-binding factor complex
cellular combiological processonent	GO:0005575	cellular_component	isogroup02290	GO:0031225	anchored to membrane
cellular combiological processonent	GO:0005575	cellular_component	isogroup02290	GO:0031225	anchored to membrane
cellular combiological processonent	GO:0005575	cellular_component	isogroup02294	GO:0005774	vacuolar membrane
cellular combiological processonent	GO:0005575	cellular_component	isogroup02294	GO:0022625	cytosolic large ribosomal subunit
cellular combiological processonent	GO:0005575	cellular_component	isogroup02294	GO:0022626	cytosolic ribosome
cellular combiological processonent	GO:0005575	cellular_component	isogroup02294	GO:0005774	vacuolar membrane
cellular combiological processonent	GO:0005575	cellular_component	isogroup02294	GO:0022625	cytosolic large ribosomal subunit
cellular combiological processonent	GO:0005575	cellular_component	isogroup02294	GO:0022626	cytosolic ribosome
cellular combiological processonent	GO:0005575	cellular_component	isogroup02306	GO:0005774	vacuolar membrane
cellular combiological processonent	GO:0005575	cellular_component	isogroup02321	GO:0009506	plasmodesma
cellular combiological processonent	GO:0005575	cellular_component	isogroup02321	GO:0022625	cytosolic large ribosomal subunit
cellular combiological processonent	GO:0005575	cellular_component	isogroup02321	GO:0022626	cytosolic ribosome
cellular combiological processonent	GO:0005575	cellular_component	isogroup02322	GO:0008180	signalosome
cellular combiological processonent	GO:0005575	cellular_component	isogroup02322	GO:0008180	signalosome
cellular combiological processonent	GO:0005575	cellular_component	isogroup02336	GO:0000775	chromosome, centromeric region
cellular combiological processonent	GO:0005575	cellular_component	isogroup02336	GO:0000775	chromosome, centromeric region
cellular combiological processonent	GO:0005575	cellular_component	isogroup00062	GO:0005789	endoplasmic reticulum membrane
cellular combiological processonent	GO:0005575	cellular_component	isogroup00062	GO:0005789	endoplasmic reticulum membrane
cellular combiological processonent	GO:0005575	cellular_component	isogroup02342	GO:0016021	integral to membrane
cellular combiological processonent	GO:0005575	cellular_component	isogroup02344	GO:0009506	plasmodesma
cellular combiological processonent	GO:0005575	cellular_component	isogroup02353	GO:0009506	plasmodesma
cellular combiological processonent	GO:0005575	cellular_component	isogroup02357	GO:0010319	stromule
cellular combiological processonent	GO:0005575	cellular_component	isogroup02372	GO:0009535	chloroplast thylakoid membrane
cellular combiological processonent	GO:0005575	cellular_component	isogroup02372	GO:0009538	photosystem I reaction center
cellular combiological processonent	GO:0005575	cellular_component	isogroup02372	GO:0010287	plastoglobule
cellular combiological processonent	GO:0005575	cellular_component	isogroup02375	GO:0030130	clathrin coat of trans-Golgi network vesicle
cellular combiological processonent	GO:0005575	cellular_component	isogroup02375	GO:0030132	clathrin coat of coated pit
cellular combiological processonent	GO:0005575	cellular_component	isogroup02376	GO:0009707	chloroplast outer membrane
cellular combiological processonent	GO:0005575	cellular_component	isogroup02377	GO:0005665	DNA-directed RNA polymerase II, core complex
cellular combiological processonent	GO:0005575	cellular_component	isogroup02378	GO:0009533	chloroplast stromal thylakoid
cellular combiological processonent	GO:0005575	cellular_component	isogroup02378	GO:0009535	chloroplast thylakoid membrane
cellular combiological processonent	GO:0005575	cellular_component	isogroup02378	GO:0009539	photosystem II reaction center
cellular combiological processonent	GO:0005575	cellular_component	isogroup02378	GO:0010287	plastoglobule
cellular combiological processonent	GO:0005575	cellular_component	isogroup02379	GO:0000148	1,3-beta-D-glucan synthase complex
cellular combiological processonent	GO:0005575	cellular_component	isogroup02380	GO:0009706	chloroplast inner membrane
cellular combiological processonent	GO:0005575	cellular_component	isogroup02380	GO:0010007	magnesium chelatase complex
cellular combiological processonent	GO:0005575	cellular_component	isogroup02384	GO:0030095	chloroplast photosystem II
cellular combiological processonent	GO:0005575	cellular_component	isogroup02384	GO:0045271	respiratory chain complex I
cellular combiological processonent	GO:0005575	cellular_component	isogroup02389	GO:0005774	vacuolar membrane
cellular combiological processonent	GO:0005575	cellular_component	isogroup02395	GO:0005802	trans-Golgi network
cellular combiological processonent	GO:0005575	cellular_component	isogroup02397	GO:0005834	heterotrimeric G-protein complex
cellular combiological processonent	GO:0005575	cellular_component	isogroup02397	GO:0080008	Cul4-RING ubiquitin ligase complex
cellular combiological processonent	GO:0005575	cellular_component	isogroup02411	GO:0019898	extrinsic to membrane
cellular combiological processonent	GO:0005575	cellular_component	isogroup02413	GO:0005819	spindle
cellular combiological processonent	GO:0005575	cellular_component	isogroup02413	GO:0005874	microtubule
cellular combiological processonent	GO:0005575	cellular_component	isogroup02413	GO:0009524	phragmoplast
cellular combiological processonent	GO:0005575	cellular_component	isogroup02413	GO:0009574	preprophase band
cellular combiological processonent	GO:0005575	cellular_component	isogroup02413	GO:0030981	cortical microtubule cytoskeleton
cellular combiological processonent	GO:0005575	cellular_component	isogroup02415	GO:0005960	glycine cleavage complex
cellular combiological processonent	GO:0005575	cellular_component	isogroup02419	GO:0005774	vacuolar membrane
cellular combiological processonent	GO:0005575	cellular_component	isogroup02432	GO:0008278	cohesin complex
cellular combiological processonent	GO:0005575	cellular_component	isogroup02433	GO:0005643	nuclear pore
cellular combiological processonent	GO:0005575	cellular_component	isogroup02438	GO:0005960	glycine cleavage complex
cellular combiological processonent	GO:0005575	cellular_component	isogroup02441	GO:0070825	micropyle
cellular combiological processonent	GO:0005575	cellular_component	isogroup02442	GO:0030126	COPI vesicle coat
cellular combiological processonent	GO:0005575	cellular_component	isogroup02444	GO:0005754	mitochondrial proton-transporting ATP synthase, catalytic core
cellular combiological processonent	GO:0005575	cellular_component	isogroup02444	GO:0009535	chloroplast thylakoid membrane
cellular combiological processonent	GO:0005575	cellular_component	isogroup02444	GO:0009544	chloroplast ATP synthase complex
cellular combiological processonent	GO:0005575	cellular_component	isogroup02444	GO:0010287	plastoglobule
cellular combiological processonent	GO:0005575	cellular_component	isogroup02444	GO:0010319	stromule
cellular combiological processonent	GO:0005575	cellular_component	isogroup02448	GO:0016021	integral to membrane
cellular combiological processonent	GO:0005575	cellular_component	isogroup02449	GO:0009506	plasmodesma
cellular combiological processonent	GO:0005575	cellular_component	isogroup02453	GO:0016021	integral to membrane
cellular combiological processonent	GO:0005575	cellular_component	isogroup02454	GO:0009506	plasmodesma
cellular combiological processonent	GO:0005575	cellular_component	isogroup02455	GO:0009707	chloroplast outer membrane
cellular combiological processonent	GO:0005575	cellular_component	isogroup02456	GO:0000148	1,3-beta-D-glucan synthase complex
cellular combiological processonent	GO:0005575	cellular_component	isogroup02461	GO:0031897	Tic complex
cellular combiological processonent	GO:0005575	cellular_component	isogroup02464	GO:0009534	chloroplast thylakoid
cellular combiological processonent	GO:0005575	cellular_component	isogroup02464	GO:0009570	chloroplast stroma
cellular combiological processonent	GO:0005575	cellular_component	isogroup02470	GO:0005652	nuclear lamina
cellular combiological processonent	GO:0005575	cellular_component	isogroup02470	GO:0034399	nuclear periphery
cellular combiological processonent	GO:0005575	cellular_component	isogroup02474	GO:0009535	chloroplast thylakoid membrane
cellular combiological processonent	GO:0005575	cellular_component	isogroup02474	GO:0009570	chloroplast stroma
cellular combiological processonent	GO:0005575	cellular_component	isogroup02474	GO:0009706	chloroplast inner membrane
cellular combiological processonent	GO:0005575	cellular_component	isogroup02474	GO:0031897	Tic complex
cellular combiological processonent	GO:0005575	cellular_component	isogroup02476	GO:0005774	vacuolar membrane
cellular combiological processonent	GO:0005575	cellular_component	isogroup02478	GO:0005774	vacuolar membrane
cellular combiological processonent	GO:0005575	cellular_component	isogroup02479	GO:0016021	integral to membrane
cellular combiological processonent	GO:0005575	cellular_component	isogroup02482	GO:0009570	chloroplast stroma
cellular combiological processonent	GO:0005575	cellular_component	isogroup02482	GO:0009941	chloroplast envelope
cellular combiological processonent	GO:0005575	cellular_component	isogroup02484	GO:0030126	COPI vesicle coat
cellular combiological processonent	GO:0005575	cellular_component	isogroup02489	GO:0005719	nuclear euchromatin
cellular combiological processonent	GO:0005575	cellular_component	isogroup02489	GO:0015030	Cajal body
cellular combiological processonent	GO:0005575	cellular_component	isogroup02491	GO:0005795	Golgi stack
cellular combiological processonent	GO:0005575	cellular_component	isogroup02494	GO:0043680	filiform apparatus
cellular combiological processonent	GO:0005575	cellular_component	isogroup02503	GO:0009570	chloroplast stroma
cellular combiological processonent	GO:0005575	cellular_component	isogroup02507	GO:0009506	plasmodesma
cellular combiological processonent	GO:0005575	cellular_component	isogroup02510	GO:0005852	eukaryotic translation initiation factor 3 complex
cellular combiological processonent	GO:0005575	cellular_component	isogroup02515	GO:0009535	chloroplast thylakoid membrane
cellular combiological processonent	GO:0005575	cellular_component	isogroup00067	GO:0080008	Cul4-RING ubiquitin ligase complex
cellular combiological processonent	GO:0005575	cellular_component	isogroup00067	GO:0080008	Cul4-RING ubiquitin ligase complex
cellular combiological processonent	GO:0005575	cellular_component	isogroup00067	GO:0080008	Cul4-RING ubiquitin ligase complex
cellular combiological processonent	GO:0005575	cellular_component	isogroup00067	GO:0080008	Cul4-RING ubiquitin ligase complex
cellular combiological processonent	GO:0005575	cellular_component	isogroup00067	GO:0080008	Cul4-RING ubiquitin ligase complex
cellular combiological processonent	GO:0005575	cellular_component	isogroup00067	GO:0080008	Cul4-RING ubiquitin ligase complex
cellular combiological processonent	GO:0005575	cellular_component	isogroup00067	GO:0080008	Cul4-RING ubiquitin ligase complex
cellular combiological processonent	GO:0005575	cellular_component	isogroup00067	GO:0080008	Cul4-RING ubiquitin ligase complex
cellular combiological processonent	GO:0005575	cellular_component	isogroup02524	GO:0005774	vacuolar membrane
cellular combiological processonent	GO:0005575	cellular_component	isogroup02528	GO:0005774	vacuolar membrane
cellular combiological processonent	GO:0005575	cellular_component	isogroup02528	GO:0009705	plant-type vacuole membrane
cellular combiological processonent	GO:0005575	cellular_component	isogroup02529	GO:0016021	integral to membrane
cellular combiological processonent	GO:0005575	cellular_component	isogroup02537	GO:0016324	apical plasma membrane
cellular combiological processonent	GO:0005575	cellular_component	isogroup02537	GO:0090404	pollen tube tip
cellular combiological processonent	GO:0005575	cellular_component	isogroup02540	GO:0005694	chromosome
cellular combiological processonent	GO:0005575	cellular_component	isogroup02543	GO:0005802	trans-Golgi network
cellular combiological processonent	GO:0005575	cellular_component	isogroup02544	GO:0009535	chloroplast thylakoid membrane
cellular combiological processonent	GO:0005575	cellular_component	isogroup02545	GO:0009941	chloroplast envelope
cellular combiological processonent	GO:0005575	cellular_component	isogroup02546	GO:0005774	vacuolar membrane
cellular combiological processonent	GO:0005575	cellular_component	isogroup02546	GO:0005802	trans-Golgi network
cellular combiological processonent	GO:0005575	cellular_component	isogroup02546	GO:0043231	intracellular membrane-bounded organelle
cellular combiological processonent	GO:0005575	cellular_component	isogroup02547	GO:0009506	plasmodesma
cellular combiological processonent	GO:0005575	cellular_component	isogroup02553	GO:0016021	integral to membrane
cellular combiological processonent	GO:0005575	cellular_component	isogroup02567	GO:0009535	chloroplast thylakoid membrane
cellular combiological processonent	GO:0005575	cellular_component	isogroup02567	GO:0009544	chloroplast ATP synthase complex
cellular combiological processonent	GO:0005575	cellular_component	isogroup02569	GO:0005665	DNA-directed RNA polymerase II, core complex
cellular combiological processonent	GO:0005575	cellular_component	isogroup02569	GO:0016591	DNA-directed RNA polymerase II, holoenzyme
cellular combiological processonent	GO:0005575	cellular_component	isogroup02570	GO:0031307	integral to mitochondrial outer membrane
cellular combiological processonent	GO:0005575	cellular_component	isogroup02570	GO:0043231	intracellular membrane-bounded organelle
cellular combiological processonent	GO:0005575	cellular_component	isogroup02571	GO:0000145	exocyst
cellular combiological processonent	GO:0005575	cellular_component	isogroup02573	GO:0030136	clathrin-coated vesicle
cellular combiological processonent	GO:0005575	cellular_component	isogroup02595	GO:0005652	nuclear lamina
cellular combiological processonent	GO:0005575	cellular_component	isogroup02595	GO:0034399	nuclear periphery
cellular combiological processonent	GO:0005575	cellular_component	isogroup02598	GO:0005774	vacuolar membrane
cellular combiological processonent	GO:0005575	cellular_component	isogroup02598	GO:0009705	plant-type vacuole membrane
cellular combiological processonent	GO:0005575	cellular_component	isogroup02598	GO:0010008	endosome membrane
cellular combiological processonent	GO:0005575	cellular_component	isogroup02609	GO:0005643	nuclear pore
cellular combiological processonent	GO:0005575	cellular_component	isogroup02610	GO:0005802	trans-Golgi network
cellular combiological processonent	GO:0005575	cellular_component	isogroup02615	GO:0005819	spindle
cellular combiological processonent	GO:0005575	cellular_component	isogroup02615	GO:0009524	phragmoplast
cellular combiological processonent	GO:0005575	cellular_component	isogroup02622	GO:0031225	anchored to membrane
cellular combiological processonent	GO:0005575	cellular_component	isogroup02623	GO:0009506	plasmodesma
cellular combiological processonent	GO:0005575	cellular_component	isogroup02630	GO:0005774	vacuolar membrane
cellular combiological processonent	GO:0005575	cellular_component	isogroup02633	GO:0005802	trans-Golgi network
cellular combiological processonent	GO:0005575	cellular_component	isogroup02636	GO:0005802	trans-Golgi network
cellular combiological processonent	GO:0005575	cellular_component	isogroup02636	GO:0016021	integral to membrane
cellular combiological processonent	GO:0005575	cellular_component	isogroup02642	GO:0009535	chloroplast thylakoid membrane
cellular combiological processonent	GO:0005575	cellular_component	isogroup02647	GO:0016604	nuclear body
cellular combiological processonent	GO:0005575	cellular_component	isogroup02653	GO:0000151	ubiquitin ligase complex
cellular combiological processonent	GO:0005575	cellular_component	isogroup02653	GO:0019005	SCF ubiquitin ligase complex
cellular combiological processonent	GO:0005575	cellular_component	isogroup02656	GO:0009543	chloroplast thylakoid lumen
cellular combiological processonent	GO:0005575	cellular_component	isogroup02673	GO:0010168	ER body
cellular combiological processonent	GO:0005575	cellular_component	isogroup02674	GO:0009508	plastid chromosome
cellular combiological processonent	GO:0005575	cellular_component	isogroup02677	GO:0009535	chloroplast thylakoid membrane
cellular combiological processonent	GO:0005575	cellular_component	isogroup02677	GO:0009543	chloroplast thylakoid lumen
cellular combiological processonent	GO:0005575	cellular_component	isogroup02684	GO:0009570	chloroplast stroma
cellular combiological processonent	GO:0005575	cellular_component	isogroup02686	GO:0005677	chromatin silencing complex
cellular combiological processonent	GO:0005575	cellular_component	isogroup02686	GO:0031519	PcG protein complex
cellular combiological processonent	GO:0005575	cellular_component	isogroup02687	GO:0009570	chloroplast stroma
cellular combiological processonent	GO:0005575	cellular_component	isogroup02687	GO:0009941	chloroplast envelope
cellular combiological processonent	GO:0005575	cellular_component	isogroup02691	GO:0009535	chloroplast thylakoid membrane
cellular combiological processonent	GO:0005575	cellular_component	isogroup02691	GO:0042646	plastid nucleoid
cellular combiological processonent	GO:0005575	cellular_component	isogroup02700	GO:0005852	eukaryotic translation initiation factor 3 complex
cellular combiological processonent	GO:0005575	cellular_component	isogroup02702	GO:0009508	plastid chromosome
cellular combiological processonent	GO:0005575	cellular_component	isogroup02708	GO:0009535	chloroplast thylakoid membrane
cellular combiological processonent	GO:0005575	cellular_component	isogroup02711	GO:0005778	peroxisomal membrane
cellular combiological processonent	GO:0005575	cellular_component	isogroup02718	GO:0005774	vacuolar membrane
cellular combiological processonent	GO:0005575	cellular_component	isogroup02719	GO:0005759	mitochondrial matrix
cellular combiological processonent	GO:0005575	cellular_component	isogroup00070	GO:0009504	cell plate
cellular combiological processonent	GO:0005575	cellular_component	isogroup00070	GO:0045334	clathrin-coated endocytic vesicle
cellular combiological processonent	GO:0005575	cellular_component	isogroup00070	GO:0009504	cell plate
cellular combiological processonent	GO:0005575	cellular_component	isogroup00070	GO:0045334	clathrin-coated endocytic vesicle
cellular combiological processonent	GO:0005575	cellular_component	isogroup02723	GO:0005802	trans-Golgi network
cellular combiological processonent	GO:0005575	cellular_component	isogroup02730	GO:0005774	vacuolar membrane
cellular combiological processonent	GO:0005575	cellular_component	isogroup02732	GO:0009524	phragmoplast
cellular combiological processonent	GO:0005575	cellular_component	isogroup02732	GO:0009574	preprophase band
cellular combiological processonent	GO:0005575	cellular_component	isogroup02734	GO:0022626	cytosolic ribosome
cellular combiological processonent	GO:0005575	cellular_component	isogroup02737	GO:0019898	extrinsic to membrane
cellular combiological processonent	GO:0005575	cellular_component	isogroup02746	GO:0000148	1,3-beta-D-glucan synthase complex
cellular combiological processonent	GO:0005575	cellular_component	isogroup02754	GO:0005802	trans-Golgi network
cellular combiological processonent	GO:0005575	cellular_component	isogroup02754	GO:0005887	integral to plasma membrane
cellular combiological processonent	GO:0005575	cellular_component	isogroup02754	GO:0017119	Golgi transport complex
cellular combiological processonent	GO:0005575	cellular_component	isogroup02764	GO:0010287	plastoglobule
cellular combiological processonent	GO:0005575	cellular_component	isogroup02775	GO:0005802	trans-Golgi network
cellular combiological processonent	GO:0005575	cellular_component	isogroup02778	GO:0016324	apical plasma membrane
cellular combiological processonent	GO:0005575	cellular_component	isogroup02778	GO:0045177	apical part of cell
cellular combiological processonent	GO:0005575	cellular_component	isogroup02783	GO:0009941	chloroplast envelope
cellular combiological processonent	GO:0005575	cellular_component	isogroup02789	GO:0005802	trans-Golgi network
cellular combiological processonent	GO:0005575	cellular_component	isogroup02789	GO:0016021	integral to membrane
cellular combiological processonent	GO:0005575	cellular_component	isogroup02791	GO:0005802	trans-Golgi network
cellular combiological processonent	GO:0005575	cellular_component	isogroup02791	GO:0009504	cell plate
cellular combiological processonent	GO:0005575	cellular_component	isogroup02800	GO:0009526	plastid envelope
cellular combiological processonent	GO:0005575	cellular_component	isogroup02802	GO:0005802	trans-Golgi network
cellular combiological processonent	GO:0005575	cellular_component	isogroup02803	GO:0005749	mitochondrial respiratory chain complex II
cellular combiological processonent	GO:0005575	cellular_component	isogroup02809	GO:0009535	chloroplast thylakoid membrane
cellular combiological processonent	GO:0005575	cellular_component	isogroup02813	GO:0010006	Toc complex
cellular combiological processonent	GO:0005575	cellular_component	isogroup02813	GO:0031359	integral to chloroplast outer membrane
cellular combiological processonent	GO:0005575	cellular_component	isogroup02821	GO:0090406	pollen tube
cellular combiological processonent	GO:0005575	cellular_component	isogroup02828	GO:0009535	chloroplast thylakoid membrane
cellular combiological processonent	GO:0005575	cellular_component	isogroup02830	GO:0005759	mitochondrial matrix
cellular combiological processonent	GO:0005575	cellular_component	isogroup02842	GO:0009570	chloroplast stroma
cellular combiological processonent	GO:0005575	cellular_component	isogroup02842	GO:0010319	stromule
cellular combiological processonent	GO:0005575	cellular_component	isogroup02843	GO:0009705	plant-type vacuole membrane
cellular combiological processonent	GO:0005575	cellular_component	isogroup02844	GO:0005774	vacuolar membrane
cellular combiological processonent	GO:0005575	cellular_component	isogroup02848	GO:0005774	vacuolar membrane
cellular combiological processonent	GO:0005575	cellular_component	isogroup02848	GO:0005802	trans-Golgi network
cellular combiological processonent	GO:0005575	cellular_component	isogroup02848	GO:0009506	plasmodesma
cellular combiological processonent	GO:0005575	cellular_component	isogroup02848	GO:0016021	integral to membrane
cellular combiological processonent	GO:0005575	cellular_component	isogroup02849	GO:0030173	integral to Golgi membrane
cellular combiological processonent	GO:0005575	cellular_component	isogroup02859	GO:0005802	trans-Golgi network
cellular combiological processonent	GO:0005575	cellular_component	isogroup02862	GO:0005874	microtubule
cellular combiological processonent	GO:0005575	cellular_component	isogroup02867	GO:0080008	Cul4-RING ubiquitin ligase complex
cellular combiological processonent	GO:0005575	cellular_component	isogroup02869	GO:0005797	Golgi medial cisterna
cellular combiological processonent	GO:0005575	cellular_component	isogroup02869	GO:0005801	cis-Golgi network
cellular combiological processonent	GO:0005575	cellular_component	isogroup02869	GO:0005802	trans-Golgi network
cellular combiological processonent	GO:0005575	cellular_component	isogroup02869	GO:0016021	integral to membrane
cellular combiological processonent	GO:0005575	cellular_component	isogroup02870	GO:0005874	microtubule
cellular combiological processonent	GO:0005575	cellular_component	isogroup02870	GO:0009504	cell plate
cellular combiological processonent	GO:0005575	cellular_component	isogroup02870	GO:0009535	chloroplast thylakoid membrane
cellular combiological processonent	GO:0005575	cellular_component	isogroup02873	GO:0005802	trans-Golgi network
cellular combiological processonent	GO:0005575	cellular_component	isogroup02873	GO:0005887	integral to plasma membrane
cellular combiological processonent	GO:0005575	cellular_component	isogroup02873	GO:0017119	Golgi transport complex
cellular combiological processonent	GO:0005575	cellular_component	isogroup02879	GO:0000145	exocyst
cellular combiological processonent	GO:0005575	cellular_component	isogroup02879	GO:0009504	cell plate
cellular combiological processonent	GO:0005575	cellular_component	isogroup02879	GO:0070062	extracellular vesicular exosome
cellular combiological processonent	GO:0005575	cellular_component	isogroup02879	GO:0090404	pollen tube tip
cellular combiological processonent	GO:0005575	cellular_component	isogroup02883	GO:0005802	trans-Golgi network
cellular combiological processonent	GO:0005575	cellular_component	isogroup02891	GO:0000145	exocyst
cellular combiological processonent	GO:0005575	cellular_component	isogroup02892	GO:0010445	nuclear dicing body
cellular combiological processonent	GO:0005575	cellular_component	isogroup02892	GO:0016607	nuclear speck
cellular combiological processonent	GO:0005575	cellular_component	isogroup02899	GO:0005751	mitochondrial respiratory chain complex IV
cellular combiological processonent	GO:0005575	cellular_component	isogroup02901	GO:0005802	trans-Golgi network
cellular combiological processonent	GO:0005575	cellular_component	isogroup02903	GO:0000139	Golgi membrane
cellular combiological processonent	GO:0005575	cellular_component	isogroup02903	GO:0012505	endomembrane system
cellular combiological processonent	GO:0005575	cellular_component	isogroup02915	GO:0005874	microtubule
cellular combiological processonent	GO:0005575	cellular_component	isogroup00073	GO:0009535	chloroplast thylakoid membrane
cellular combiological processonent	GO:0005575	cellular_component	isogroup00073	GO:0009706	chloroplast inner membrane
cellular combiological processonent	GO:0005575	cellular_component	isogroup00073	GO:0009535	chloroplast thylakoid membrane
cellular combiological processonent	GO:0005575	cellular_component	isogroup00073	GO:0009706	chloroplast inner membrane
cellular combiological processonent	GO:0005575	cellular_component	isogroup00073	GO:0009535	chloroplast thylakoid membrane
cellular combiological processonent	GO:0005575	cellular_component	isogroup00073	GO:0009706	chloroplast inner membrane
cellular combiological processonent	GO:0005575	cellular_component	isogroup00073	GO:0009535	chloroplast thylakoid membrane
cellular combiological processonent	GO:0005575	cellular_component	isogroup00073	GO:0009706	chloroplast inner membrane
cellular combiological processonent	GO:0005575	cellular_component	isogroup00073	GO:0009535	chloroplast thylakoid membrane
cellular combiological processonent	GO:0005575	cellular_component	isogroup00073	GO:0009706	chloroplast inner membrane
cellular combiological processonent	GO:0005575	cellular_component	isogroup00073	GO:0009535	chloroplast thylakoid membrane
cellular combiological processonent	GO:0005575	cellular_component	isogroup00073	GO:0009706	chloroplast inner membrane
cellular combiological processonent	GO:0005575	cellular_component	isogroup00074	GO:0045298	tubulin complex
cellular combiological processonent	GO:0005575	cellular_component	isogroup00074	GO:0045298	tubulin complex
cellular combiological processonent	GO:0005575	cellular_component	isogroup00074	GO:0045298	tubulin complex
cellular combiological processonent	GO:0005575	cellular_component	isogroup00074	GO:0045298	tubulin complex
cellular combiological processonent	GO:0005575	cellular_component	isogroup00074	GO:0045298	tubulin complex
cellular combiological processonent	GO:0005575	cellular_component	isogroup00074	GO:0045298	tubulin complex
cellular combiological processonent	GO:0005575	cellular_component	isogroup00075	GO:0048196	plant extracellular matrix
cellular combiological processonent	GO:0005575	cellular_component	isogroup00075	GO:0048196	plant extracellular matrix
cellular combiological processonent	GO:0005575	cellular_component	isogroup02928	GO:0005753	mitochondrial proton-transporting ATP synthase complex
cellular combiological processonent	GO:0005575	cellular_component	isogroup02934	GO:0005774	vacuolar membrane
cellular combiological processonent	GO:0005575	cellular_component	isogroup02934	GO:0005802	trans-Golgi network
cellular combiological processonent	GO:0005575	cellular_component	isogroup02937	GO:0005774	vacuolar membrane
cellular combiological processonent	GO:0005575	cellular_component	isogroup02937	GO:0009506	plasmodesma
cellular combiological processonent	GO:0005575	cellular_component	isogroup02941	GO:0005643	nuclear pore
cellular combiological processonent	GO:0005575	cellular_component	isogroup02942	GO:0010317	pyrophosphate-dependent phosphofructokinase complex, alpha-subunit complex
cellular combiological processonent	GO:0005575	cellular_component	isogroup02945	GO:0005782	peroxisomal matrix
cellular combiological processonent	GO:0005575	cellular_component	isogroup02945	GO:0009295	nucleoid
cellular combiological processonent	GO:0005575	cellular_component	isogroup02945	GO:0043233	organelle lumen
cellular combiological processonent	GO:0005575	cellular_component	isogroup02955	GO:0005802	trans-Golgi network
cellular combiological processonent	GO:0005575	cellular_component	isogroup02960	GO:0005971	ribonucleoside-diphosphate reductase complex
cellular combiological processonent	GO:0005575	cellular_component	isogroup02962	GO:0090406	pollen tube
cellular combiological processonent	GO:0005575	cellular_component	isogroup02963	GO:0009535	chloroplast thylakoid membrane
cellular combiological processonent	GO:0005575	cellular_component	isogroup02964	GO:0030870	Mre11 complex
cellular combiological processonent	GO:0005575	cellular_component	isogroup02968	GO:0009898	internal side of plasma membrane
cellular combiological processonent	GO:0005575	cellular_component	isogroup02969	GO:0090406	pollen tube
cellular combiological processonent	GO:0005575	cellular_component	isogroup02973	GO:0005774	vacuolar membrane
cellular combiological processonent	GO:0005575	cellular_component	isogroup02983	GO:0005786	signal recognition particle, endoplasmic reticulum targeting
cellular combiological processonent	GO:0005575	cellular_component	isogroup02984	GO:0005789	endoplasmic reticulum membrane
cellular combiological processonent	GO:0005575	cellular_component	isogroup02990	GO:0005802	trans-Golgi network
cellular combiological processonent	GO:0005575	cellular_component	isogroup02996	GO:0005802	trans-Golgi network
cellular combiological processonent	GO:0005575	cellular_component	isogroup02996	GO:0016021	integral to membrane
cellular combiological processonent	GO:0005575	cellular_component	isogroup02997	GO:0009705	plant-type vacuole membrane
cellular combiological processonent	GO:0005575	cellular_component	isogroup02998	GO:0009506	plasmodesma
cellular combiological processonent	GO:0005575	cellular_component	isogroup03001	GO:0005774	vacuolar membrane
cellular combiological processonent	GO:0005575	cellular_component	isogroup03001	GO:0009506	plasmodesma
cellular combiological processonent	GO:0005575	cellular_component	isogroup03001	GO:0016363	nuclear matrix
cellular combiological processonent	GO:0005575	cellular_component	isogroup03001	GO:0022626	cytosolic ribosome
cellular combiological processonent	GO:0005575	cellular_component	isogroup03003	GO:0019898	extrinsic to membrane
cellular combiological processonent	GO:0005575	cellular_component	isogroup03005	GO:0009506	plasmodesma
cellular combiological processonent	GO:0005575	cellular_component	isogroup03007	GO:0090404	pollen tube tip
cellular combiological processonent	GO:0005575	cellular_component	isogroup03009	GO:0005802	trans-Golgi network
cellular combiological processonent	GO:0005575	cellular_component	isogroup03012	GO:0005802	trans-Golgi network
cellular combiological processonent	GO:0005575	cellular_component	isogroup03018	GO:0005876	spindle microtubule
cellular combiological processonent	GO:0005575	cellular_component	isogroup03018	GO:0005938	cell cortex
cellular combiological processonent	GO:0005575	cellular_component	isogroup03018	GO:0009524	phragmoplast
cellular combiological processonent	GO:0005575	cellular_component	isogroup03019	GO:0005802	trans-Golgi network
cellular combiological processonent	GO:0005575	cellular_component	isogroup03020	GO:0000785	chromatin
cellular combiological processonent	GO:0005575	cellular_component	isogroup03020	GO:0005819	spindle
cellular combiological processonent	GO:0005575	cellular_component	isogroup03020	GO:0008278	cohesin complex
cellular combiological processonent	GO:0005575	cellular_component	isogroup03020	GO:0016363	nuclear matrix
cellular combiological processonent	GO:0005575	cellular_component	isogroup03024	GO:0009707	chloroplast outer membrane
cellular combiological processonent	GO:0005575	cellular_component	isogroup03024	GO:0009941	chloroplast envelope
cellular combiological processonent	GO:0005575	cellular_component	isogroup03028	GO:0009506	plasmodesma
cellular combiological processonent	GO:0005575	cellular_component	isogroup03037	GO:0005819	spindle
cellular combiological processonent	GO:0005575	cellular_component	isogroup03037	GO:0005874	microtubule
cellular combiological processonent	GO:0005575	cellular_component	isogroup03037	GO:0009524	phragmoplast
cellular combiological processonent	GO:0005575	cellular_component	isogroup03037	GO:0009574	preprophase band
cellular combiological processonent	GO:0005575	cellular_component	isogroup03037	GO:0010005	cortical microtubule, transverse to long axis
cellular combiological processonent	GO:0005575	cellular_component	isogroup03037	GO:0055028	cortical microtubule
cellular combiological processonent	GO:0005575	cellular_component	isogroup03040	GO:0000275	mitochondrial proton-transporting ATP synthase complex, catalytic core F(1)
cellular combiological processonent	GO:0005575	cellular_component	isogroup03040	GO:0005753	mitochondrial proton-transporting ATP synthase complex
cellular combiological processonent	GO:0005575	cellular_component	isogroup03047	GO:0009570	chloroplast stroma
cellular combiological processonent	GO:0005575	cellular_component	isogroup03054	GO:0005802	trans-Golgi network
cellular combiological processonent	GO:0005575	cellular_component	isogroup03054	GO:0016021	integral to membrane
cellular combiological processonent	GO:0005575	cellular_component	isogroup03056	GO:0000795	synaptonemal complex
cellular combiological processonent	GO:0005575	cellular_component	isogroup03056	GO:0009330	DNA topoisomerase complex (ATP-hydrolyzing)
cellular combiological processonent	GO:0005575	cellular_component	isogroup03059	GO:0009705	plant-type vacuole membrane
cellular combiological processonent	GO:0005575	cellular_component	isogroup03061	GO:0009570	chloroplast stroma
cellular combiological processonent	GO:0005575	cellular_component	isogroup03073	GO:0009570	chloroplast stroma
cellular combiological processonent	GO:0005575	cellular_component	isogroup03073	GO:0009941	chloroplast envelope
cellular combiological processonent	GO:0005575	cellular_component	isogroup03081	GO:0090404	pollen tube tip
cellular combiological processonent	GO:0005575	cellular_component	isogroup03082	GO:0031225	anchored to membrane
cellular combiological processonent	GO:0005575	cellular_component	isogroup03084	GO:0031226	intrinsic to plasma membrane
cellular combiological processonent	GO:0005575	cellular_component	isogroup03087	GO:0005751	mitochondrial respiratory chain complex IV
cellular combiological processonent	GO:0005575	cellular_component	isogroup03089	GO:0009986	cell surface
cellular combiological processonent	GO:0005575	cellular_component	isogroup03094	GO:0009705	plant-type vacuole membrane
cellular combiological processonent	GO:0005575	cellular_component	isogroup03097	GO:0005802	trans-Golgi network
cellular combiological processonent	GO:0005575	cellular_component	isogroup03105	GO:0009706	chloroplast inner membrane
cellular combiological processonent	GO:0005575	cellular_component	isogroup03105	GO:0009941	chloroplast envelope
cellular combiological processonent	GO:0005575	cellular_component	isogroup03107	GO:0031314	extrinsic to mitochondrial inner membrane
cellular combiological processonent	GO:0005575	cellular_component	isogroup03108	GO:0009506	plasmodesma
cellular combiological processonent	GO:0005575	cellular_component	isogroup03111	GO:0005774	vacuolar membrane
cellular combiological processonent	GO:0005575	cellular_component	isogroup03111	GO:0009506	plasmodesma
cellular combiological processonent	GO:0005575	cellular_component	isogroup03117	GO:0005789	endoplasmic reticulum membrane
cellular combiological processonent	GO:0005575	cellular_component	isogroup03120	GO:0030089	phycobilisome
cellular combiological processonent	GO:0005575	cellular_component	isogroup03127	GO:0071944	cell periphery
cellular combiological processonent	GO:0005575	cellular_component	isogroup03130	GO:0000932	cytoplasmic mRNA processing body
cellular combiological processonent	GO:0005575	cellular_component	isogroup03131	GO:0005643	nuclear pore
cellular combiological processonent	GO:0005575	cellular_component	isogroup03131	GO:0009506	plasmodesma
cellular combiological processonent	GO:0005575	cellular_component	isogroup03135	GO:0009508	plastid chromosome
cellular combiological processonent	GO:0005575	cellular_component	isogroup03137	GO:0009707	chloroplast outer membrane
cellular combiological processonent	GO:0005575	cellular_component	isogroup03138	GO:0005802	trans-Golgi network
cellular combiological processonent	GO:0005575	cellular_component	isogroup03139	GO:0009941	chloroplast envelope
cellular combiological processonent	GO:0005575	cellular_component	isogroup03140	GO:0005802	trans-Golgi network
cellular combiological processonent	GO:0005575	cellular_component	isogroup03140	GO:0009506	plasmodesma
cellular combiological processonent	GO:0005575	cellular_component	isogroup03143	GO:0009328	phenylalanine-tRNA ligase complex
cellular combiological processonent	GO:0005575	cellular_component	isogroup03151	GO:0005719	nuclear euchromatin
cellular combiological processonent	GO:0005575	cellular_component	isogroup03151	GO:0035101	FACT complex
cellular combiological processonent	GO:0005575	cellular_component	isogroup03164	GO:0009506	plasmodesma
cellular combiological processonent	GO:0005575	cellular_component	isogroup03174	GO:0000159	protein phosphatase type 2A complex
cellular combiological processonent	GO:0005575	cellular_component	isogroup03177	GO:0009570	chloroplast stroma
cellular combiological processonent	GO:0005575	cellular_component	isogroup03178	GO:0009570	chloroplast stroma
cellular combiological processonent	GO:0005575	cellular_component	isogroup03178	GO:0010319	stromule
cellular combiological processonent	GO:0005575	cellular_component	isogroup03179	GO:0000159	protein phosphatase type 2A complex
cellular combiological processonent	GO:0005575	cellular_component	isogroup03187	GO:0009941	chloroplast envelope
cellular combiological processonent	GO:0005575	cellular_component	isogroup03191	GO:0009570	chloroplast stroma
cellular combiological processonent	GO:0005575	cellular_component	isogroup03198	GO:0005802	trans-Golgi network
cellular combiological processonent	GO:0005575	cellular_component	isogroup03200	GO:0005789	endoplasmic reticulum membrane
cellular combiological processonent	GO:0005575	cellular_component	isogroup03200	GO:0009707	chloroplast outer membrane
cellular combiological processonent	GO:0005575	cellular_component	isogroup03203	GO:0005802	trans-Golgi network
cellular combiological processonent	GO:0005575	cellular_component	isogroup03207	GO:0005834	heterotrimeric G-protein complex
cellular combiological processonent	GO:0005575	cellular_component	isogroup03207	GO:0031234	extrinsic to internal side of plasma membrane
cellular combiological processonent	GO:0005575	cellular_component	isogroup03210	GO:0005774	vacuolar membrane
cellular combiological processonent	GO:0005575	cellular_component	isogroup03210	GO:0005802	trans-Golgi network
cellular combiological processonent	GO:0005575	cellular_component	isogroup03213	GO:0009570	chloroplast stroma
cellular combiological processonent	GO:0005575	cellular_component	isogroup03214	GO:0009535	chloroplast thylakoid membrane
cellular combiological processonent	GO:0005575	cellular_component	isogroup03214	GO:0010287	plastoglobule
cellular combiological processonent	GO:0005575	cellular_component	isogroup03218	GO:0080008	Cul4-RING ubiquitin ligase complex
cellular combiological processonent	GO:0005575	cellular_component	isogroup03226	GO:0000159	protein phosphatase type 2A complex
cellular combiological processonent	GO:0005575	cellular_component	isogroup03227	GO:0005774	vacuolar membrane
cellular combiological processonent	GO:0005575	cellular_component	isogroup03230	GO:0010287	plastoglobule
cellular combiological processonent	GO:0005575	cellular_component	isogroup03238	GO:0009570	chloroplast stroma
cellular combiological processonent	GO:0005575	cellular_component	isogroup03238	GO:0009941	chloroplast envelope
cellular combiological processonent	GO:0005575	cellular_component	isogroup03242	GO:0000159	protein phosphatase type 2A complex
cellular combiological processonent	GO:0005575	cellular_component	isogroup03246	GO:0009570	chloroplast stroma
cellular combiological processonent	GO:0005575	cellular_component	isogroup03246	GO:0009706	chloroplast inner membrane
cellular combiological processonent	GO:0005575	cellular_component	isogroup03252	GO:0009570	chloroplast stroma
cellular combiological processonent	GO:0005575	cellular_component	isogroup03252	GO:0010319	stromule
cellular combiological processonent	GO:0005575	cellular_component	isogroup03253	GO:0031965	nuclear membrane
cellular combiological processonent	GO:0005575	cellular_component	isogroup03260	GO:0005774	vacuolar membrane
cellular combiological processonent	GO:0005575	cellular_component	isogroup03261	GO:0009941	chloroplast envelope
cellular combiological processonent	GO:0005575	cellular_component	isogroup03275	GO:0043231	intracellular membrane-bounded organelle
cellular combiological processonent	GO:0005575	cellular_component	isogroup03281	GO:0016592	mediator complex
cellular combiological processonent	GO:0005575	cellular_component	isogroup03283	GO:0005802	trans-Golgi network
cellular combiological processonent	GO:0005575	cellular_component	isogroup03283	GO:0009543	chloroplast thylakoid lumen
cellular combiological processonent	GO:0005575	cellular_component	isogroup03287	GO:0005774	vacuolar membrane
cellular combiological processonent	GO:0005575	cellular_component	isogroup03288	GO:0000152	nuclear ubiquitin ligase complex
cellular combiological processonent	GO:0005575	cellular_component	isogroup03288	GO:0016604	nuclear body
cellular combiological processonent	GO:0005575	cellular_component	isogroup03288	GO:0080008	Cul4-RING ubiquitin ligase complex
cellular combiological processonent	GO:0005575	cellular_component	isogroup03289	GO:0005719	nuclear euchromatin
cellular combiological processonent	GO:0005575	cellular_component	isogroup03289	GO:0035101	FACT complex
cellular combiological processonent	GO:0005575	cellular_component	isogroup03304	GO:0005774	vacuolar membrane
cellular combiological processonent	GO:0005575	cellular_component	isogroup03312	GO:0009574	preprophase band
cellular combiological processonent	GO:0005575	cellular_component	isogroup03321	GO:0009535	chloroplast thylakoid membrane
cellular combiological processonent	GO:0005575	cellular_component	isogroup03321	GO:0009543	chloroplast thylakoid lumen
cellular combiological processonent	GO:0005575	cellular_component	isogroup03321	GO:0009654	oxygen evolving complex
cellular combiological processonent	GO:0005575	cellular_component	isogroup03321	GO:0030095	chloroplast photosystem II
cellular combiological processonent	GO:0005575	cellular_component	isogroup00080	GO:0080008	Cul4-RING ubiquitin ligase complex
cellular combiological processonent	GO:0005575	cellular_component	isogroup00080	GO:0080008	Cul4-RING ubiquitin ligase complex
cellular combiological processonent	GO:0005575	cellular_component	isogroup00080	GO:0080008	Cul4-RING ubiquitin ligase complex
cellular combiological processonent	GO:0005575	cellular_component	isogroup00080	GO:0080008	Cul4-RING ubiquitin ligase complex
cellular combiological processonent	GO:0005575	cellular_component	isogroup00080	GO:0080008	Cul4-RING ubiquitin ligase complex
cellular combiological processonent	GO:0005575	cellular_component	isogroup00080	GO:0080008	Cul4-RING ubiquitin ligase complex
cellular combiological processonent	GO:0005575	cellular_component	isogroup00081	GO:0005802	trans-Golgi network
cellular combiological processonent	GO:0005575	cellular_component	isogroup00081	GO:0005802	trans-Golgi network
cellular combiological processonent	GO:0005575	cellular_component	isogroup00081	GO:0005802	trans-Golgi network
cellular combiological processonent	GO:0005575	cellular_component	isogroup00081	GO:0005802	trans-Golgi network
cellular combiological processonent	GO:0005575	cellular_component	isogroup00081	GO:0005802	trans-Golgi network
cellular combiological processonent	GO:0005575	cellular_component	isogroup03327	GO:0046658	anchored to plasma membrane
cellular combiological processonent	GO:0005575	cellular_component	isogroup03334	GO:0000932	cytoplasmic mRNA processing body
cellular combiological processonent	GO:0005575	cellular_component	isogroup03338	GO:0009532	plastid stroma
cellular combiological processonent	GO:0005575	cellular_component	isogroup03338	GO:0009570	chloroplast stroma
cellular combiological processonent	GO:0005575	cellular_component	isogroup03347	GO:0005774	vacuolar membrane
cellular combiological processonent	GO:0005575	cellular_component	isogroup03351	GO:0016459	myosin complex
cellular combiological processonent	GO:0005575	cellular_component	isogroup03354	GO:0043231	intracellular membrane-bounded organelle
cellular combiological processonent	GO:0005575	cellular_component	isogroup03356	GO:0009504	cell plate
cellular combiological processonent	GO:0005575	cellular_component	isogroup03356	GO:0009524	phragmoplast
cellular combiological processonent	GO:0005575	cellular_component	isogroup03356	GO:0016459	myosin complex
cellular combiological processonent	GO:0005575	cellular_component	isogroup03372	GO:0005819	spindle
cellular combiological processonent	GO:0005575	cellular_component	isogroup03372	GO:0009524	phragmoplast
cellular combiological processonent	GO:0005575	cellular_component	isogroup03376	GO:0005788	endoplasmic reticulum lumen
cellular combiological processonent	GO:0005575	cellular_component	isogroup03379	GO:0000145	exocyst
cellular combiological processonent	GO:0005575	cellular_component	isogroup03381	GO:0009506	plasmodesma
cellular combiological processonent	GO:0005575	cellular_component	isogroup03382	GO:0005802	trans-Golgi network
cellular combiological processonent	GO:0005575	cellular_component	isogroup03387	GO:0005945	6-phosphofructokinase complex
cellular combiological processonent	GO:0005575	cellular_component	isogroup03401	GO:0005759	mitochondrial matrix
cellular combiological processonent	GO:0005575	cellular_component	isogroup03402	GO:0009506	plasmodesma
cellular combiological processonent	GO:0005575	cellular_component	isogroup03405	GO:0005802	trans-Golgi network
cellular combiological processonent	GO:0005575	cellular_component	isogroup03407	GO:0042406	extrinsic to endoplasmic reticulum membrane
cellular combiological processonent	GO:0005575	cellular_component	isogroup03408	GO:0005802	trans-Golgi network
cellular combiological processonent	GO:0005575	cellular_component	isogroup03409	GO:0000159	protein phosphatase type 2A complex
cellular combiological processonent	GO:0005575	cellular_component	isogroup03411	GO:0009570	chloroplast stroma
cellular combiological processonent	GO:0005575	cellular_component	isogroup03412	GO:0008287	protein serine/threonine phosphatase complex
cellular combiological processonent	GO:0005575	cellular_component	isogroup03415	GO:0009570	chloroplast stroma
cellular combiological processonent	GO:0005575	cellular_component	isogroup03418	GO:0080008	Cul4-RING ubiquitin ligase complex
cellular combiological processonent	GO:0005575	cellular_component	isogroup03429	GO:0005802	trans-Golgi network
cellular combiological processonent	GO:0005575	cellular_component	isogroup03429	GO:0012510	trans-Golgi network transport vesicle membrane
cellular combiological processonent	GO:0005575	cellular_component	isogroup03430	GO:0010318	pyrophosphate-dependent phosphofructokinase complex, beta-subunit complex
cellular combiological processonent	GO:0005575	cellular_component	isogroup03432	GO:0005747	mitochondrial respiratory chain complex I
cellular combiological processonent	GO:0005575	cellular_component	isogroup03434	GO:0009504	cell plate
cellular combiological processonent	GO:0005575	cellular_component	isogroup03436	GO:0080008	Cul4-RING ubiquitin ligase complex
cellular combiological processonent	GO:0005575	cellular_component	isogroup03437	GO:0009330	DNA topoisomerase complex (ATP-hydrolyzing)
cellular combiological processonent	GO:0005575	cellular_component	isogroup03437	GO:0016592	mediator complex
cellular combiological processonent	GO:0005575	cellular_component	isogroup03441	GO:0048196	plant extracellular matrix
cellular combiological processonent	GO:0005575	cellular_component	isogroup03444	GO:0005884	actin filament
cellular combiological processonent	GO:0005575	cellular_component	isogroup03452	GO:0009506	plasmodesma
cellular combiological processonent	GO:0005575	cellular_component	isogroup03452	GO:0055028	cortical microtubule
cellular combiological processonent	GO:0005575	cellular_component	isogroup03454	GO:0009570	chloroplast stroma
cellular combiological processonent	GO:0005575	cellular_component	isogroup03454	GO:0010319	stromule
cellular combiological processonent	GO:0005575	cellular_component	isogroup03459	GO:0005774	vacuolar membrane
cellular combiological processonent	GO:0005575	cellular_component	isogroup03464	GO:0005759	mitochondrial matrix
cellular combiological processonent	GO:0005575	cellular_component	isogroup03469	GO:0019005	SCF ubiquitin ligase complex
cellular combiological processonent	GO:0005575	cellular_component	isogroup03470	GO:0009506	plasmodesma
cellular combiological processonent	GO:0005575	cellular_component	isogroup03470	GO:0080008	Cul4-RING ubiquitin ligase complex
cellular combiological processonent	GO:0005575	cellular_component	isogroup03471	GO:0005750	mitochondrial respiratory chain complex III
cellular combiological processonent	GO:0005575	cellular_component	isogroup03471	GO:0005774	vacuolar membrane
cellular combiological processonent	GO:0005575	cellular_component	isogroup03472	GO:0031307	integral to mitochondrial outer membrane
cellular combiological processonent	GO:0005575	cellular_component	isogroup03482	GO:0005802	trans-Golgi network
cellular combiological processonent	GO:0005575	cellular_component	isogroup03491	GO:0016459	myosin complex
cellular combiological processonent	GO:0005575	cellular_component	isogroup03495	GO:0005802	trans-Golgi network
cellular combiological processonent	GO:0005575	cellular_component	isogroup03496	GO:0009570	chloroplast stroma
cellular combiological processonent	GO:0005575	cellular_component	isogroup03502	GO:0080008	Cul4-RING ubiquitin ligase complex
cellular combiological processonent	GO:0005575	cellular_component	isogroup03519	GO:0033177	proton-transporting two-sector ATPase complex, proton-transporting domain
cellular combiological processonent	GO:0005575	cellular_component	isogroup03522	GO:0009506	plasmodesma
cellular combiological processonent	GO:0005575	cellular_component	isogroup00085	GO:0033177	proton-transporting two-sector ATPase complex, proton-transporting domain
cellular combiological processonent	GO:0005575	cellular_component	isogroup00085	GO:0033177	proton-transporting two-sector ATPase complex, proton-transporting domain
cellular combiological processonent	GO:0005575	cellular_component	isogroup00085	GO:0033177	proton-transporting two-sector ATPase complex, proton-transporting domain
cellular combiological processonent	GO:0005575	cellular_component	isogroup00085	GO:0033177	proton-transporting two-sector ATPase complex, proton-transporting domain
cellular combiological processonent	GO:0005575	cellular_component	isogroup00085	GO:0033177	proton-transporting two-sector ATPase complex, proton-transporting domain
cellular combiological processonent	GO:0005575	cellular_component	isogroup03530	GO:0000786	nucleosome
cellular combiological processonent	GO:0005575	cellular_component	isogroup03531	GO:0009535	chloroplast thylakoid membrane
cellular combiological processonent	GO:0005575	cellular_component	isogroup03534	GO:0000790	nuclear chromatin
cellular combiological processonent	GO:0005575	cellular_component	isogroup03548	GO:0016021	integral to membrane
cellular combiological processonent	GO:0005575	cellular_component	isogroup03549	GO:0000312	plastid small ribosomal subunit
cellular combiological processonent	GO:0005575	cellular_component	isogroup03551	GO:0009570	chloroplast stroma
cellular combiological processonent	GO:0005575	cellular_component	isogroup03552	GO:0005795	Golgi stack
cellular combiological processonent	GO:0005575	cellular_component	isogroup03561	GO:0009705	plant-type vacuole membrane
cellular combiological processonent	GO:0005575	cellular_component	isogroup03563	GO:0009706	chloroplast inner membrane
cellular combiological processonent	GO:0005575	cellular_component	isogroup03563	GO:0042651	thylakoid membrane
cellular combiological processonent	GO:0005575	cellular_component	isogroup03569	GO:0009506	plasmodesma
cellular combiological processonent	GO:0005575	cellular_component	isogroup03573	GO:0030131	clathrin adaptor complex
cellular combiological processonent	GO:0005575	cellular_component	isogroup03576	GO:0005802	trans-Golgi network
cellular combiological processonent	GO:0005575	cellular_component	isogroup03577	GO:0005774	vacuolar membrane
cellular combiological processonent	GO:0005575	cellular_component	isogroup03579	GO:0005774	vacuolar membrane
cellular combiological processonent	GO:0005575	cellular_component	isogroup03588	GO:0009524	phragmoplast
cellular combiological processonent	GO:0005575	cellular_component	isogroup03588	GO:0009574	preprophase band
cellular combiological processonent	GO:0005575	cellular_component	isogroup03588	GO:0055028	cortical microtubule
cellular combiological processonent	GO:0005575	cellular_component	isogroup03591	GO:0005774	vacuolar membrane
cellular combiological processonent	GO:0005575	cellular_component	isogroup03592	GO:0043231	intracellular membrane-bounded organelle
cellular combiological processonent	GO:0005575	cellular_component	isogroup03593	GO:0009570	chloroplast stroma
cellular combiological processonent	GO:0005575	cellular_component	isogroup03599	GO:0031965	nuclear membrane
cellular combiological processonent	GO:0005575	cellular_component	isogroup03600	GO:0009506	plasmodesma
cellular combiological processonent	GO:0005575	cellular_component	isogroup03602	GO:0009570	chloroplast stroma
cellular combiological processonent	GO:0005575	cellular_component	isogroup03602	GO:0009941	chloroplast envelope
cellular combiological processonent	GO:0005575	cellular_component	isogroup03608	GO:0009506	plasmodesma
cellular combiological processonent	GO:0005575	cellular_component	isogroup03610	GO:0009705	plant-type vacuole membrane
cellular combiological processonent	GO:0005575	cellular_component	isogroup03623	GO:0012505	endomembrane system
cellular combiological processonent	GO:0005575	cellular_component	isogroup03631	GO:0009508	plastid chromosome
cellular combiological processonent	GO:0005575	cellular_component	isogroup03640	GO:0009506	plasmodesma
cellular combiological processonent	GO:0005575	cellular_component	isogroup03643	GO:0010319	stromule
cellular combiological processonent	GO:0005575	cellular_component	isogroup03644	GO:0005802	trans-Golgi network
cellular combiological processonent	GO:0005575	cellular_component	isogroup03655	GO:0005759	mitochondrial matrix
cellular combiological processonent	GO:0005575	cellular_component	isogroup03659	GO:0009897	external side of plasma membrane
cellular combiological processonent	GO:0005575	cellular_component	isogroup03659	GO:0009930	longitudinal side of cell surface
cellular combiological processonent	GO:0005575	cellular_component	isogroup03659	GO:0031225	anchored to membrane
cellular combiological processonent	GO:0005575	cellular_component	isogroup03659	GO:0046658	anchored to plasma membrane
cellular combiological processonent	GO:0005575	cellular_component	isogroup03665	GO:0010319	stromule
cellular combiological processonent	GO:0005575	cellular_component	isogroup03666	GO:0016324	apical plasma membrane
cellular combiological processonent	GO:0005575	cellular_component	isogroup03667	GO:0016021	integral to membrane
cellular combiological processonent	GO:0005575	cellular_component	isogroup03670	GO:0005774	vacuolar membrane
cellular combiological processonent	GO:0005575	cellular_component	isogroup03672	GO:0005759	mitochondrial matrix
cellular combiological processonent	GO:0005575	cellular_component	isogroup03672	GO:0010319	stromule
cellular combiological processonent	GO:0005575	cellular_component	isogroup03673	GO:0000139	Golgi membrane
cellular combiological processonent	GO:0005575	cellular_component	isogroup03673	GO:0005802	trans-Golgi network
cellular combiological processonent	GO:0005575	cellular_component	isogroup03677	GO:0005740	mitochondrial envelope
cellular combiological processonent	GO:0005575	cellular_component	isogroup03679	GO:0012505	endomembrane system
cellular combiological processonent	GO:0005575	cellular_component	isogroup03682	GO:0009506	plasmodesma
cellular combiological processonent	GO:0005575	cellular_component	isogroup03700	GO:0005774	vacuolar membrane
cellular combiological processonent	GO:0005575	cellular_component	isogroup03700	GO:0009705	plant-type vacuole membrane
cellular combiological processonent	GO:0005575	cellular_component	isogroup03702	GO:0009535	chloroplast thylakoid membrane
cellular combiological processonent	GO:0005575	cellular_component	isogroup03702	GO:0009570	chloroplast stroma
cellular combiological processonent	GO:0005575	cellular_component	isogroup03703	GO:0009506	plasmodesma
cellular combiological processonent	GO:0005575	cellular_component	isogroup03707	GO:0005802	trans-Golgi network
cellular combiological processonent	GO:0005575	cellular_component	isogroup03710	GO:0030931	heterotetrameric ADPG pyrophosphorylase complex
cellular combiological processonent	GO:0005575	cellular_component	isogroup03712	GO:0005747	mitochondrial respiratory chain complex I
cellular combiological processonent	GO:0005575	cellular_component	isogroup03712	GO:0005759	mitochondrial matrix
cellular combiological processonent	GO:0005575	cellular_component	isogroup03716	GO:0009570	chloroplast stroma
cellular combiological processonent	GO:0005575	cellular_component	isogroup03717	GO:0005802	trans-Golgi network
cellular combiological processonent	GO:0005575	cellular_component	isogroup00085	GO:0033177	proton-transporting two-sector ATPase complex, proton-transporting domain
cellular combiological processonent	GO:0005575	cellular_component	isogroup03723	GO:0071944	cell periphery
cellular combiological processonent	GO:0005575	cellular_component	isogroup03724	GO:0005802	trans-Golgi network
cellular combiological processonent	GO:0005575	cellular_component	isogroup03726	GO:0000159	protein phosphatase type 2A complex
cellular combiological processonent	GO:0005575	cellular_component	isogroup03731	GO:0033588	Elongator holoenzyme complex
cellular combiological processonent	GO:0005575	cellular_component	isogroup03737	GO:0005802	trans-Golgi network
cellular combiological processonent	GO:0005575	cellular_component	isogroup03744	GO:0005740	mitochondrial envelope
cellular combiological processonent	GO:0005575	cellular_component	isogroup03751	GO:0031225	anchored to membrane
cellular combiological processonent	GO:0005575	cellular_component	isogroup03752	GO:0031225	anchored to membrane
cellular combiological processonent	GO:0005575	cellular_component	isogroup03770	GO:0009941	chloroplast envelope
cellular combiological processonent	GO:0005575	cellular_component	isogroup03781	GO:0009535	chloroplast thylakoid membrane
cellular combiological processonent	GO:0005575	cellular_component	isogroup03784	GO:0009506	plasmodesma
cellular combiological processonent	GO:0005575	cellular_component	isogroup03788	GO:0009506	plasmodesma
cellular combiological processonent	GO:0005575	cellular_component	isogroup03790	GO:0005786	signal recognition particle, endoplasmic reticulum targeting
cellular combiological processonent	GO:0005575	cellular_component	isogroup03790	GO:0009570	chloroplast stroma
cellular combiological processonent	GO:0005575	cellular_component	isogroup03790	GO:0080085	signal recognition particle, chloroplast targeting
cellular combiological processonent	GO:0005575	cellular_component	isogroup03794	GO:0009535	chloroplast thylakoid membrane
cellular combiological processonent	GO:0005575	cellular_component	isogroup03796	GO:0000152	nuclear ubiquitin ligase complex
cellular combiological processonent	GO:0005575	cellular_component	isogroup03798	GO:0009508	plastid chromosome
cellular combiological processonent	GO:0005575	cellular_component	isogroup03798	GO:0009535	chloroplast thylakoid membrane
cellular combiological processonent	GO:0005575	cellular_component	isogroup03809	GO:0009504	cell plate
cellular combiological processonent	GO:0005575	cellular_component	isogroup03809	GO:0009524	phragmoplast
cellular combiological processonent	GO:0005575	cellular_component	isogroup03817	GO:0009506	plasmodesma
cellular combiological processonent	GO:0005575	cellular_component	isogroup03820	GO:0005774	vacuolar membrane
cellular combiological processonent	GO:0005575	cellular_component	isogroup03827	GO:0005802	trans-Golgi network
cellular combiological processonent	GO:0005575	cellular_component	isogroup03832	GO:0009570	chloroplast stroma
cellular combiological processonent	GO:0005575	cellular_component	isogroup03839	GO:0009506	plasmodesma
cellular combiological processonent	GO:0005575	cellular_component	isogroup03839	GO:0009570	chloroplast stroma
cellular combiological processonent	GO:0005575	cellular_component	isogroup03840	GO:0000327	lytic vacuole within protein storage vacuole
cellular combiological processonent	GO:0005575	cellular_component	isogroup03841	GO:0009506	plasmodesma
cellular combiological processonent	GO:0005575	cellular_component	isogroup03842	GO:0016459	myosin complex
cellular combiological processonent	GO:0005575	cellular_component	isogroup03843	GO:0010168	ER body
cellular combiological processonent	GO:0005575	cellular_component	isogroup03853	GO:0009506	plasmodesma
cellular combiological processonent	GO:0005575	cellular_component	isogroup03857	GO:0000145	exocyst
cellular combiological processonent	GO:0005575	cellular_component	isogroup03863	GO:0005789	endoplasmic reticulum membrane
cellular combiological processonent	GO:0005575	cellular_component	isogroup03863	GO:0071458	integral to cytosolic side of endoplasmic reticulum membrane
cellular combiological processonent	GO:0005575	cellular_component	isogroup03863	GO:0071782	endoplasmic reticulum tubular network
cellular combiological processonent	GO:0005575	cellular_component	isogroup03864	GO:0009506	plasmodesma
cellular combiological processonent	GO:0005575	cellular_component	isogroup03865	GO:0000148	1,3-beta-D-glucan synthase complex
cellular combiological processonent	GO:0005575	cellular_component	isogroup03869	GO:0000151	ubiquitin ligase complex
cellular combiological processonent	GO:0005575	cellular_component	isogroup03871	GO:0005774	vacuolar membrane
cellular combiological processonent	GO:0005575	cellular_component	isogroup03871	GO:0005802	trans-Golgi network
cellular combiological processonent	GO:0005575	cellular_component	isogroup03877	GO:0005802	trans-Golgi network
cellular combiological processonent	GO:0005575	cellular_component	isogroup03886	GO:0031307	integral to mitochondrial outer membrane
cellular combiological processonent	GO:0005575	cellular_component	isogroup03888	GO:0080008	Cul4-RING ubiquitin ligase complex
cellular combiological processonent	GO:0005575	cellular_component	isogroup03895	GO:0010319	stromule
cellular combiological processonent	GO:0005575	cellular_component	isogroup03899	GO:0009941	chloroplast envelope
cellular combiological processonent	GO:0005575	cellular_component	isogroup03900	GO:0009506	plasmodesma
cellular combiological processonent	GO:0005575	cellular_component	isogroup03902	GO:0000502	proteasome complex
cellular combiological processonent	GO:0005575	cellular_component	isogroup03902	GO:0008540	proteasome regulatory particle, base subcomplex
cellular combiological processonent	GO:0005575	cellular_component	isogroup03903	GO:0031225	anchored to membrane
cellular combiological processonent	GO:0005575	cellular_component	isogroup03906	GO:0000502	proteasome complex
cellular combiological processonent	GO:0005575	cellular_component	isogroup03906	GO:0008541	proteasome regulatory particle, lid subcomplex
cellular combiological processonent	GO:0005575	cellular_component	isogroup03910	GO:0009535	chloroplast thylakoid membrane
cellular combiological processonent	GO:0005575	cellular_component	isogroup03910	GO:0010287	plastoglobule
cellular combiological processonent	GO:0005575	cellular_component	isogroup03915	GO:0005802	trans-Golgi network
cellular combiological processonent	GO:0005575	cellular_component	isogroup03917	GO:0005643	nuclear pore
cellular combiological processonent	GO:0005575	cellular_component	isogroup03918	GO:0005643	nuclear pore
cellular combiological processonent	GO:0005575	cellular_component	isogroup03919	GO:0009506	plasmodesma
[truncated: 256,067+ more rows]
