# Supplementary material for: A comprehensive set of transcript sequences of the heavy metal hyperaccumulator Noccaea caerulescens
Source: Front Plant Sci. 2014 Jun 20;5:261. doi: 10.3389/fpls.2014.00261 (PMC4064536; doi:10.3389/fpls.2014.00261)
Supplement: Supplementary file 1 [file DataSheet1.ZIP › S-Tables/78115_Aarts_Table_7.XLSX]

## Sheet: new_table_s7
Isotig	Isogroup	Length of longest isotig	Annotation	identity e-value
contig00071	isogroup00002	520	Arabidopsis thaliana chromosome 2, complete sequence	8.29639e-14
isotig17148	isogroup13716	695	Spirosoma linguale DSM 74, complete genome	0
isotig17182	isogroup13750	690	Naegleria gruberi mitochondrial DNA, complete genome	0
isotig17408	isogroup13976	681	Naegleria gruberi extrachromosomal rDNA plasmid DNA, complete sequence	0
isotig20146	isogroup16714	545	Raphanus sativus mitochondrial DNA, complete genome, cultivar: MS-gensuke	1.26235e-06
isotig20203	isogroup16771	541	Arabidopsis thaliana chromosome 4, complete sequence	4.2773e-31
isotig20754	isogroup17322	519	Arabidopsis thaliana chromosome 5, complete sequence	1.5647e-64
isotig20994	isogroup17562	510	Arabidopsis thaliana chromosome 1, complete sequence	5.61158e-21
isotig23058	isogroup19626	406	Naegleria gruberi mitochondrial DNA, complete genome	5.01214e-178
isotig23492	isogroup20060	348	Uncultured eukaryote clone BLF-37euk-AII-1-3e 18S ribosomal RNA gene, partial sequence	0
isotig23714	isogroup20282	185	Arabidopsis thaliana Proline-rich extensin-like family protein (AT3G28550) mRNA, complete cds	9.97973e-08
isotig23739	isogroup20307	160	Manihot esculenta CRANTZ hydroxyproline-rich glycoprotein mRNA, complete cds	3.46592e-10
isotig23802	isogroup20370	73	Arabidopsis thaliana chromosome 1, complete sequence	7.7642e-06
contig00009	isogroup00001	585
contig00067	isogroup00002	677
contig00089	isogroup00002	594
isotig00097	isogroup00005	853
isotig00098	isogroup00005	647
isotig00166	isogroup00009	993
isotig00184	isogroup00012	1545
isotig00185	isogroup00012	1453
isotig00186	isogroup00012	1072
isotig00187	isogroup00012	1006
isotig00188	isogroup00012	980
isotig00189	isogroup00012	755
isotig00190	isogroup00012	533
isotig00191	isogroup00012	517
isotig00200	isogroup00014	3459
isotig00202	isogroup00014	2113
isotig00203	isogroup00014	1560
isotig00204	isogroup00014	1200
isotig00368	isogroup00032	352
isotig00369	isogroup00032	294
isotig00404	isogroup00038	479
isotig00409	isogroup00039	489
isotig00410	isogroup00040	795
isotig00411	isogroup00040	801
isotig00412	isogroup00040	765
isotig00413	isogroup00040	748
isotig00414	isogroup00040	635
isotig00466	isogroup00048	676
isotig00467	isogroup00048	602
isotig00468	isogroup00048	552
isotig00483	isogroup00051	2130
isotig00484	isogroup00051	2045
isotig00485	isogroup00051	1936
isotig00486	isogroup00051	1851
isotig00487	isogroup00051	1327
isotig00488	isogroup00051	433
isotig00522	isogroup00057	352
isotig00532	isogroup00059	823
isotig00556	isogroup00066	827
isotig00576	isogroup00069	538
isotig00577	isogroup00069	500
isotig00578	isogroup00069	487
isotig00580	isogroup00069	449
isotig00581	isogroup00069	386
isotig00592	isogroup00071	868
isotig00695	isogroup00088	678
isotig00720	isogroup00093	855
isotig00721	isogroup00093	829
isotig00722	isogroup00093	667
isotig00723	isogroup00093	648
isotig00724	isogroup00093	642
isotig00725	isogroup00093	622
isotig00786	isogroup00106	991
isotig00787	isogroup00106	919
isotig00788	isogroup00106	906
isotig00789	isogroup00106	834
isotig00809	isogroup00111	489
isotig00828	isogroup00116	387
isotig00840	isogroup00119	624
isotig00860	isogroup00125	800
isotig00861	isogroup00125	772
isotig00863	isogroup00125	389
isotig00867	isogroup00126	423
isotig00868	isogroup00127	604
isotig00869	isogroup00127	538
isotig00870	isogroup00127	533
isotig00871	isogroup00127	413
isotig00875	isogroup00129	1527
isotig00876	isogroup00129	1359
isotig00896	isogroup00133	1057
isotig00897	isogroup00133	956
isotig00963	isogroup00150	1495
isotig00964	isogroup00150	1177
isotig00965	isogroup00150	1094
isotig00966	isogroup00150	776
isotig01011	isogroup00162	818
isotig01013	isogroup00162	753
isotig01014	isogroup00162	744
isotig01015	isogroup00163	794
isotig01016	isogroup00163	792
isotig01017	isogroup00163	715
isotig01018	isogroup00163	713
isotig01031	isogroup00167	702
isotig01032	isogroup00167	696
isotig01035	isogroup00168	771
isotig01036	isogroup00168	680
isotig01037	isogroup00168	573
isotig01038	isogroup00168	375
isotig01055	isogroup00173	618
isotig01302	isogroup00240	1459
isotig01303	isogroup00240	1454
isotig01304	isogroup00240	1311
isotig01305	isogroup00240	1306
isotig01324	isogroup00245	559
isotig01325	isogroup00245	553
isotig01432	isogroup00272	602
isotig01502	isogroup00290	826
isotig01504	isogroup00290	591
isotig01506	isogroup00291	888
isotig01507	isogroup00291	719
isotig01508	isogroup00291	539
isotig01509	isogroup00291	370
isotig01520	isogroup00294	495
isotig01521	isogroup00294	346
isotig01525	isogroup00295	334
isotig01579	isogroup00313	717
isotig01603	isogroup00321	739
isotig01651	isogroup00337	588
isotig01665	isogroup00342	1110
isotig01687	isogroup00349	776
isotig01720	isogroup00360	383
isotig01727	isogroup00363	1106
isotig01728	isogroup00363	1093
isotig01729	isogroup00363	1051
isotig01741	isogroup00367	652
isotig01768	isogroup00376	526
isotig01786	isogroup00383	866
isotig01807	isogroup00390	377
isotig01848	isogroup00404	639
isotig01849	isogroup00404	421
isotig01855	isogroup00406	262
isotig01871	isogroup00412	849
isotig01872	isogroup00412	755
isotig01873	isogroup00412	488
isotig01877	isogroup00414	806
isotig01878	isogroup00414	621
isotig01879	isogroup00414	619
isotig01891	isogroup00418	309
isotig01897	isogroup00420	440
isotig01900	isogroup00421	388
isotig01903	isogroup00422	450
isotig01911	isogroup00425	467
isotig01912	isogroup00425	423
isotig01915	isogroup00426	377
isotig01916	isogroup00427	671
isotig01917	isogroup00427	611
isotig01918	isogroup00427	235
isotig01921	isogroup00429	620
isotig01922	isogroup00429	410
isotig01923	isogroup00429	375
isotig01924	isogroup00430	470
isotig01925	isogroup00430	426
isotig01926	isogroup00430	336
isotig01928	isogroup00431	411
isotig01929	isogroup00431	344
isotig01940	isogroup00437	579
isotig01959	isogroup00444	1404
isotig01960	isogroup00444	1336
isotig01961	isogroup00444	630
isotig01973	isogroup00448	505
isotig01988	isogroup00453	514
isotig01998	isogroup00457	906
isotig02000	isogroup00457	478
isotig02009	isogroup00460	368
isotig02018	isogroup00463	371
isotig02024	isogroup00466	526
isotig02025	isogroup00466	551
isotig02033	isogroup00469	518
isotig02044	isogroup00473	483
isotig02045	isogroup00473	441
isotig02046	isogroup00473	367
isotig02048	isogroup00474	443
isotig02049	isogroup00474	348
isotig02052	isogroup00475	255
isotig02099	isogroup00499	1871
isotig02100	isogroup00499	1850
isotig02177	isogroup00539	1418
isotig02178	isogroup00539	1271
isotig02236	isogroup00569	1032
isotig02262	isogroup00584	830
isotig02263	isogroup00584	791
isotig02273	isogroup00590	925
isotig02274	isogroup00590	610
isotig02281	isogroup00594	774
isotig02282	isogroup00594	714
isotig02327	isogroup00622	543
isotig02328	isogroup00622	503
isotig02341	isogroup00629	294
isotig02342	isogroup00630	440
isotig02343	isogroup00630	365
isotig02345	isogroup00632	697
isotig02346	isogroup00633	341
isotig02347	isogroup00633	262
isotig02715	isogroup00818	2453
isotig02716	isogroup00818	917
isotig02739	isogroup00830	1738
isotig02740	isogroup00830	1583
isotig02782	isogroup00851	404
isotig02817	isogroup00869	1958
isotig02818	isogroup00869	1208
isotig02917	isogroup00919	1538
isotig02918	isogroup00919	1429
isotig02970	isogroup00945	319
isotig03018	isogroup00969	432
isotig03038	isogroup00979	1405
isotig03174	isogroup01047	311
isotig03188	isogroup01054	739
isotig03253	isogroup01087	1286
isotig03282	isogroup01101	1146
isotig03318	isogroup01119	446
isotig03344	isogroup01132	560
isotig03360	isogroup01140	582
isotig03448	isogroup01184	551
isotig03462	isogroup01191	425
isotig03499	isogroup01210	1740
isotig03602	isogroup01261	427
isotig03611	isogroup01266	1153
isotig03612	isogroup01266	1027
isotig03614	isogroup01267	492
isotig03648	isogroup01284	892
isotig03652	isogroup01286	528
isotig03662	isogroup01291	493
isotig03709	isogroup01315	1117
isotig03710	isogroup01315	999
isotig03724	isogroup01322	395
isotig03766	isogroup01343	495
isotig03794	isogroup01357	268
isotig03856	isogroup01388	398
isotig03923	isogroup01422	1215
isotig03928	isogroup01424	540
isotig03963	isogroup01442	952
isotig03964	isogroup01442	949
isotig04030	isogroup01475	288
isotig04034	isogroup01477	437
isotig04062	isogroup01491	846
isotig04070	isogroup01495	832
isotig04090	isogroup01505	875
isotig04100	isogroup01510	525
isotig04108	isogroup01514	621
isotig04145	isogroup01533	944
isotig04146	isogroup01533	824
isotig04158	isogroup01539	498
isotig04216	isogroup01568	668
isotig04264	isogroup01592	724
isotig04293	isogroup01607	882
isotig04294	isogroup01607	791
isotig04347	isogroup01634	1092
isotig04348	isogroup01634	549
isotig04392	isogroup01656	803
isotig04394	isogroup01657	350
isotig04395	isogroup01658	889
isotig04396	isogroup01658	731
isotig04421	isogroup01671	840
isotig04422	isogroup01671	765
isotig04425	isogroup01673	1120
isotig04426	isogroup01673	481
isotig04430	isogroup01675	482
isotig04447	isogroup01684	941
isotig04464	isogroup01692	315
isotig04476	isogroup01698	559
isotig04508	isogroup01714	436
isotig04522	isogroup01721	481
isotig04544	isogroup01732	475
isotig04565	isogroup01743	895
isotig04578	isogroup01749	446
isotig04581	isogroup01751	842
isotig04582	isogroup01751	658
isotig04586	isogroup01753	349
isotig04593	isogroup01757	808
isotig04594	isogroup01757	703
isotig04598	isogroup01759	525
isotig04603	isogroup01762	858
isotig04604	isogroup01762	650
isotig04610	isogroup01765	292
isotig04642	isogroup01781	398
isotig04644	isogroup01782	703
isotig04645	isogroup01783	872
isotig04646	isogroup01783	612
isotig04656	isogroup01788	375
isotig04666	isogroup01793	482
isotig04667	isogroup01794	777
isotig04668	isogroup01794	689
isotig04705	isogroup01813	748
isotig04706	isogroup01813	697
isotig04707	isogroup01814	799
isotig04708	isogroup01814	642
isotig04715	isogroup01818	774
isotig04716	isogroup01818	664
isotig04719	isogroup01820	1025
isotig04720	isogroup01820	402
isotig04723	isogroup01822	739
isotig04724	isogroup01822	695
isotig04727	isogroup01824	790
isotig04728	isogroup01824	637
isotig04732	isogroup01826	461
isotig04744	isogroup01832	680
isotig04765	isogroup01843	772
isotig04766	isogroup01843	636
isotig04774	isogroup01847	562
isotig04779	isogroup01850	797
isotig04780	isogroup01850	607
isotig04782	isogroup01851	372
isotig04788	isogroup01854	448
isotig04798	isogroup01859	522
isotig04810	isogroup01865	672
isotig04816	isogroup01868	579
isotig04824	isogroup01872	484
isotig04826	isogroup01873	428
isotig04883	isogroup01902	716
isotig04884	isogroup01902	628
isotig04888	isogroup01904	568
isotig04929	isogroup01925	708
isotig04940	isogroup01930	508
isotig04944	isogroup01932	380
isotig04974	isogroup01947	642
isotig04975	isogroup01948	749
isotig04976	isogroup01948	545
isotig04989	isogroup01955	711
isotig04990	isogroup01955	576
isotig04992	isogroup01956	635
isotig05025	isogroup01973	651
isotig05043	isogroup01982	793
isotig05044	isogroup01982	455
isotig05055	isogroup01988	637
isotig05056	isogroup01988	601
isotig05068	isogroup01994	387
isotig05076	isogroup01998	419
isotig05086	isogroup02003	511
isotig05109	isogroup02015	659
isotig05110	isogroup02015	541
isotig05116	isogroup02018	483
isotig05156	isogroup02038	401
isotig05157	isogroup02039	621
isotig05158	isogroup02039	551
isotig05166	isogroup02043	490
isotig05178	isogroup02049	432
isotig05185	isogroup02053	586
isotig05186	isogroup02053	570
isotig05207	isogroup02064	579
isotig05208	isogroup02064	552
isotig05215	isogroup02068	668
isotig05216	isogroup02068	468
isotig05221	isogroup02071	603
isotig05222	isogroup02071	527
isotig05230	isogroup02075	400
isotig05235	isogroup02078	584
isotig05239	isogroup02080	665
isotig05240	isogroup02080	455
isotig05248	isogroup02084	194
isotig05255	isogroup02088	555
isotig05256	isogroup02088	556
isotig05261	isogroup02091	566
isotig05262	isogroup02091	545
isotig05269	isogroup02095	566
isotig05271	isogroup02096	695
isotig05272	isogroup02096	406
isotig05279	isogroup02100	659
isotig05280	isogroup02100	434
isotig05288	isogroup02104	389
isotig05291	isogroup02106	562
isotig05292	isogroup02106	534
isotig05299	isogroup02110	615
isotig05300	isogroup02110	461
isotig05304	isogroup02112	505
isotig05306	isogroup02113	427
isotig05311	isogroup02116	604
isotig05312	isogroup02116	476
isotig05320	isogroup02120	371
isotig05323	isogroup02122	574
isotig05324	isogroup02122	494
isotig05326	isogroup02123	426
isotig05330	isogroup02125	268
isotig05334	isogroup02127	495
isotig05339	isogroup02130	551
isotig05340	isogroup02130	512
isotig05345	isogroup02133	549
isotig05346	isogroup02133	499
isotig05348	isogroup02134	261
isotig05350	isogroup02135	277
isotig05361	isogroup02141	561
isotig05362	isogroup02141	487
isotig05363	isogroup02142	590
isotig05364	isogroup02142	454
isotig05376	isogroup02148	462
isotig05382	isogroup02151	485
isotig05395	isogroup02158	521
isotig05396	isogroup02158	498
isotig05397	isogroup02159	563
isotig05398	isogroup02159	453
isotig05407	isogroup02164	516
isotig05432	isogroup02176	410
isotig05445	isogroup02183	507
isotig05446	isogroup02183	472
isotig05450	isogroup02185	326
isotig05461	isogroup02191	492
isotig05462	isogroup02191	473
isotig05473	isogroup02197	528
isotig05474	isogroup02197	436
isotig05477	isogroup02199	493
isotig05478	isogroup02199	464
isotig05482	isogroup02201	443
isotig05487	isogroup02204	514
isotig05488	isogroup02204	420
isotig05492	isogroup02206	445
isotig05502	isogroup02211	296
isotig05503	isogroup02212	515
isotig05509	isogroup02215	497
isotig05511	isogroup02216	577
isotig05512	isogroup02216	359
isotig05517	isogroup02219	557
isotig05518	isogroup02219	372
isotig05519	isogroup02220	661
isotig05520	isogroup02220	273
isotig05521	isogroup02221	483
isotig05522	isogroup02221	450
isotig05524	isogroup02222	323
isotig05530	isogroup02225	429
isotig05536	isogroup02228	399
isotig05545	isogroup02233	474
isotig05546	isogroup02233	447
isotig05550	isogroup02235	329
isotig05557	isogroup02239	465
isotig05558	isogroup02239	436
isotig05565	isogroup02243	494
isotig05566	isogroup02243	412
isotig05569	isogroup02245	626
isotig05574	isogroup02247	395
isotig05577	isogroup02249	477
isotig05578	isogroup02249	416
isotig05579	isogroup02250	511
isotig05580	isogroup02250	379
isotig05589	isogroup02255	476
isotig05594	isogroup02257	408
isotig05600	isogroup02260	282
isotig05606	isogroup02263	391
isotig05610	isogroup02265	368
isotig05612	isogroup02266	392
isotig05616	isogroup02268	421
isotig05619	isogroup02270	458
isotig05620	isogroup02270	409
isotig05623	isogroup02272	442
isotig05624	isogroup02272	415
isotig05626	isogroup02273	396
isotig05631	isogroup02276	491
isotig05632	isogroup02276	367
isotig05641	isogroup02281	539
isotig05645	isogroup02283	471
isotig05646	isogroup02283	357
isotig05649	isogroup02285	633
isotig05650	isogroup02285	206
isotig05655	isogroup02288	478
isotig05656	isogroup02288	353
isotig05661	isogroup02291	503
isotig05662	isogroup02291	317
isotig05665	isogroup02293	472
isotig05666	isogroup02293	344
isotig05671	isogroup02296	470
isotig05675	isogroup02298	437
isotig05676	isogroup02298	351
isotig05681	isogroup02301	399
isotig05682	isogroup02301	387
isotig05685	isogroup02303	417
isotig05686	isogroup02303	387
isotig05692	isogroup02306	349
isotig05693	isogroup02307	478
isotig05694	isogroup02307	318
isotig05697	isogroup02309	435
isotig05698	isogroup02309	353
isotig05699	isogroup02310	531
isotig05700	isogroup02310	254
isotig05702	isogroup02311	291
isotig05703	isogroup02312	456
isotig05704	isogroup02312	325
isotig05707	isogroup02314	386
isotig05715	isogroup02318	441
isotig05716	isogroup02318	319
isotig05722	isogroup02321	333
isotig05725	isogroup02323	434
isotig05738	isogroup02329	316
isotig05741	isogroup02331	406
isotig05742	isogroup02331	283
isotig05745	isogroup02333	397
isotig05746	isogroup02333	273
isotig05750	isogroup02335	297
isotig05753	isogroup02337	346
isotig05754	isogroup02337	320
isotig05757	isogroup02339	390
isotig05758	isogroup02339	279
isotig05761	isogroup02341	341
isotig05762	isogroup02341	326
isotig05765	isogroup02343	340
isotig05766	isogroup02343	302
isotig05767	isogroup02344	330
isotig05773	isogroup02347	303
isotig05774	isogroup02347	297
isotig05776	isogroup02348	233
isotig05778	isogroup02349	205
isotig05779	isogroup02350	316
isotig05780	isogroup02350	189
isotig05781	isogroup02351	259
isotig05782	isogroup02351	234
isotig05783	isogroup02352	310
isotig05784	isogroup02352	179
isotig05786	isogroup02354	1026
isotig05798	isogroup02366	459
isotig05799	isogroup02367	252
isotig05800	isogroup02368	92
isotig07062	isogroup03630	1826
isotig07363	isogroup03931	1726
isotig07606	isogroup04174	1651
isotig07631	isogroup04199	1646
isotig08052	isogroup04620	1549
isotig08241	isogroup04809	1510
isotig08249	isogroup04817	1506
isotig08250	isogroup04818	1507
isotig08301	isogroup04869	1496
isotig08410	isogroup04978	1471
isotig08417	isogroup04985	1463
isotig08673	isogroup05241	1424
isotig08685	isogroup05253	1421
isotig08704	isogroup05272	1417
isotig08806	isogroup05374	1402
isotig08844	isogroup05412	1398
isotig08944	isogroup05512	1383
isotig09019	isogroup05587	1367
isotig09142	isogroup05710	1348
isotig09318	isogroup05886	1322
isotig09522	isogroup06090	1288
isotig09757	isogroup06325	1255
isotig10065	isogroup06633	1221
isotig10066	isogroup06634	1221
isotig10112	isogroup06680	1215
isotig10125	isogroup06693	1214
isotig10187	isogroup06755	1206
isotig10461	isogroup07029	1176
isotig10527	isogroup07095	1151
isotig10601	isogroup07169	1146
isotig10768	isogroup07336	1142
isotig10785	isogroup07353	1141
isotig10807	isogroup07375	1138
isotig10878	isogroup07446	1129
isotig10967	isogroup07535	1106
isotig10981	isogroup07549	1121
isotig11049	isogroup07617	1115
isotig11071	isogroup07639	1113
isotig11073	isogroup07641	1114
isotig11196	isogroup07764	1098
isotig11282	isogroup07850	1091
isotig11418	isogroup07986	1078
isotig11521	isogroup08089	1067
isotig11620	isogroup08188	1060
isotig11713	isogroup08281	1051
isotig12028	isogroup08596	1014
isotig12051	isogroup08619	1023
isotig12164	isogroup08732	1015
isotig12244	isogroup08812	1000
isotig12466	isogroup09034	991
isotig12554	isogroup09122	987
isotig12580	isogroup09148	981
isotig12599	isogroup09167	977
isotig12631	isogroup09199	973
isotig12671	isogroup09239	961
isotig12789	isogroup09357	952
isotig12839	isogroup09407	958
isotig12877	isogroup09445	955
isotig12936	isogroup09504	947
isotig12939	isogroup09507	952
isotig12998	isogroup09566	941
isotig13038	isogroup09606	947
isotig13091	isogroup09659	940
isotig13131	isogroup09699	933
isotig13158	isogroup09726	935
isotig13199	isogroup09767	934
isotig13272	isogroup09840	926
isotig13295	isogroup09863	927
isotig13345	isogroup09913	922
isotig13348	isogroup09916	923
isotig13524	isogroup10092	911
isotig13571	isogroup10139	909
isotig13582	isogroup10150	907
isotig13699	isogroup10267	904
isotig13769	isogroup10337	895
isotig13778	isogroup10346	894
isotig13786	isogroup10354	891
isotig13792	isogroup10360	893
isotig13797	isogroup10365	893
isotig13920	isogroup10488	885
isotig13946	isogroup10514	883
isotig13962	isogroup10530	885
isotig14088	isogroup10656	871
isotig14133	isogroup10701	869
isotig14168	isogroup10736	863
isotig14287	isogroup10855	857
isotig14398	isogroup10966	847
isotig14402	isogroup10970	852
isotig14427	isogroup10995	848
isotig14433	isogroup11001	841
isotig14499	isogroup11067	845
isotig14500	isogroup11068	845
isotig14557	isogroup11125	839
isotig14630	isogroup11198	835
isotig14633	isogroup11201	838
isotig14731	isogroup11299	831
isotig14735	isogroup11303	831
isotig14805	isogroup11373	827
isotig14813	isogroup11381	825
isotig14844	isogroup11412	819
isotig14853	isogroup11421	825
isotig14902	isogroup11470	821
isotig14909	isogroup11477	822
isotig15000	isogroup11568	812
isotig15031	isogroup11599	812
isotig15058	isogroup11626	811
isotig15059	isogroup11627	810
isotig15084	isogroup11652	810
isotig15112	isogroup11680	807
isotig15149	isogroup11717	807
isotig15151	isogroup11719	806
isotig15159	isogroup11727	806
isotig15215	isogroup11783	805
isotig15256	isogroup11824	798
isotig15363	isogroup11931	795
isotig15376	isogroup11944	790
isotig15387	isogroup11955	782
isotig15436	isogroup12004	789
isotig15456	isogroup12024	788
isotig15471	isogroup12039	782
isotig15482	isogroup12050	783
isotig15524	isogroup12092	783
isotig15575	isogroup12143	783
isotig15632	isogroup12200	778
isotig15674	isogroup12242	776
isotig15756	isogroup12324	774
isotig15765	isogroup12333	772
isotig15776	isogroup12344	770
isotig15797	isogroup12365	770
isotig15917	isogroup12485	763
isotig15954	isogroup12522	758
isotig15976	isogroup12544	760
isotig16013	isogroup12581	754
isotig16088	isogroup12656	751
isotig16096	isogroup12664	752
isotig16143	isogroup12711	749
isotig16180	isogroup12748	745
isotig16227	isogroup12795	744
isotig16243	isogroup12811	746
isotig16259	isogroup12827	743
isotig16284	isogroup12852	740
isotig16301	isogroup12869	740
isotig16305	isogroup12873	741
isotig16311	isogroup12879	741
isotig16381	isogroup12949	737
isotig16401	isogroup12969	735
isotig16416	isogroup12984	734
isotig16439	isogroup13007	735
isotig16488	isogroup13056	729
isotig16529	isogroup13097	728
isotig16561	isogroup13129	719
isotig16585	isogroup13153	721
isotig16603	isogroup13171	724
isotig16625	isogroup13193	723
isotig16692	isogroup13260	720
isotig16717	isogroup13285	719
isotig16719	isogroup13287	716
isotig16760	isogroup13328	718
isotig16791	isogroup13359	710
isotig16826	isogroup13394	713
isotig16844	isogroup13412	704
isotig16906	isogroup13474	708
isotig16919	isogroup13487	709
isotig16961	isogroup13529	706
isotig16969	isogroup13537	703
isotig16976	isogroup13544	706
isotig16977	isogroup13545	703
isotig17023	isogroup13591	706
isotig17024	isogroup13592	702
isotig17088	isogroup13656	697
isotig17173	isogroup13741	689
isotig17220	isogroup13788	690
isotig17242	isogroup13810	690
isotig17250	isogroup13818	687
isotig17259	isogroup13827	689
isotig17273	isogroup13841	680
isotig17294	isogroup13862	685
isotig17323	isogroup13891	683
isotig17336	isogroup13904	679
isotig17411	isogroup13979	681
isotig17428	isogroup13996	680
isotig17448	isogroup14016	680
isotig17473	isogroup14041	676
isotig17487	isogroup14055	675
isotig17550	isogroup14118	675
isotig17560	isogroup14128	665
isotig17603	isogroup14171	670
isotig17619	isogroup14187	660
isotig17645	isogroup14213	668
isotig17647	isogroup14215	664
isotig17695	isogroup14263	644
isotig17703	isogroup14271	665
isotig17720	isogroup14288	666
isotig17734	isogroup14302	664
isotig17743	isogroup14311	661
isotig17760	isogroup14328	656
isotig17792	isogroup14360	657
isotig17850	isogroup14418	656
isotig17863	isogroup14431	653
isotig17868	isogroup14436	656
isotig17876	isogroup14444	655
isotig17878	isogroup14446	655
isotig17884	isogroup14452	653
isotig17885	isogroup14453	651
isotig17895	isogroup14463	654
isotig17900	isogroup14468	654
isotig17929	isogroup14497	652
isotig17997	isogroup14565	649
isotig17998	isogroup14566	647
isotig18000	isogroup14568	655
isotig18099	isogroup14667	637
isotig18109	isogroup14677	640
isotig18134	isogroup14702	647
isotig18146	isogroup14714	642
isotig18254	isogroup14822	633
isotig18359	isogroup14927	619
isotig18375	isogroup14943	627
isotig18396	isogroup14964	630
isotig18411	isogroup14979	625
isotig18435	isogroup15003	628
isotig18439	isogroup15007	626
isotig18452	isogroup15020	626
isotig18460	isogroup15028	626
isotig18474	isogroup15042	614
isotig18481	isogroup15049	627
isotig18502	isogroup15070	623
isotig18513	isogroup15081	623
isotig18516	isogroup15084	626
isotig18606	isogroup15174	622
isotig18640	isogroup15208	617
isotig18644	isogroup15212	617
isotig18645	isogroup15213	612
isotig18662	isogroup15230	615
isotig18664	isogroup15232	617
isotig18730	isogroup15298	609
isotig18732	isogroup15300	608
isotig18765	isogroup15333	611
isotig18773	isogroup15341	611
isotig18812	isogroup15380	609
isotig18830	isogroup15398	608
isotig18866	isogroup15434	606
isotig18916	isogroup15484	604
isotig18942	isogroup15510	601
isotig18951	isogroup15519	601
isotig19035	isogroup15603	598
isotig19039	isogroup15607	596
isotig19044	isogroup15612	599
isotig19051	isogroup15619	592
isotig19060	isogroup15628	593
isotig19093	isogroup15661	591
isotig19115	isogroup15683	595
isotig19142	isogroup15710	591
isotig19173	isogroup15741	591
isotig19193	isogroup15761	591
isotig19206	isogroup15774	581
isotig19214	isogroup15782	588
isotig19219	isogroup15787	589
isotig19227	isogroup15795	587
isotig19252	isogroup15820	587
isotig19259	isogroup15827	588
isotig19356	isogroup15924	581
isotig19363	isogroup15931	581
isotig19364	isogroup15932	583
isotig19369	isogroup15937	578
isotig19379	isogroup15947	580
isotig19380	isogroup15948	581
isotig19392	isogroup15960	580
isotig19393	isogroup15961	579
isotig19400	isogroup15968	574
isotig19418	isogroup15986	577
isotig19425	isogroup15993	575
isotig19429	isogroup15997	577
isotig19457	isogroup16025	573
isotig19477	isogroup16045	576
isotig19480	isogroup16048	579
isotig19481	isogroup16049	576
isotig19483	isogroup16051	577
isotig19506	isogroup16074	574
isotig19550	isogroup16118	572
isotig19566	isogroup16134	570
isotig19568	isogroup16136	573
isotig19579	isogroup16147	568
isotig19603	isogroup16171	570
isotig19631	isogroup16199	570
isotig19635	isogroup16203	567
isotig19647	isogroup16215	564
isotig19650	isogroup16218	570
isotig19665	isogroup16233	567
isotig19668	isogroup16236	566
isotig19681	isogroup16249	566
isotig19688	isogroup16256	566
isotig19689	isogroup16257	567
isotig19728	isogroup16296	563
isotig19759	isogroup16327	562
isotig19777	isogroup16345	557
isotig19792	isogroup16360	561
isotig19793	isogroup16361	552
isotig19814	isogroup16382	556
isotig19827	isogroup16395	559
isotig19832	isogroup16400	559
isotig19849	isogroup16417	558
isotig19857	isogroup16425	558
isotig19867	isogroup16435	556
isotig19879	isogroup16447	555
isotig19881	isogroup16449	550
isotig19884	isogroup16452	557
isotig19891	isogroup16459	557
isotig19902	isogroup16470	557
isotig19905	isogroup16473	551
isotig19909	isogroup16477	554
isotig19918	isogroup16486	555
isotig19942	isogroup16510	555
isotig19946	isogroup16514	557
isotig19948	isogroup16516	551
isotig19956	isogroup16524	554
isotig19964	isogroup16532	554
isotig19968	isogroup16536	553
isotig19972	isogroup16540	551
isotig19982	isogroup16550	554
isotig19983	isogroup16551	553
isotig19999	isogroup16567	552
isotig20012	isogroup16580	548
isotig20018	isogroup16586	550
isotig20033	isogroup16601	550
isotig20051	isogroup16619	546
isotig20097	isogroup16665	547
isotig20099	isogroup16667	547
isotig20108	isogroup16676	547
isotig20120	isogroup16688	547
isotig20134	isogroup16702	546
isotig20145	isogroup16713	547
isotig20163	isogroup16731	545
isotig20183	isogroup16751	540
isotig20196	isogroup16764	543
isotig20242	isogroup16810	539
isotig20256	isogroup16824	541
isotig20270	isogroup16838	544
isotig20272	isogroup16840	540
isotig20278	isogroup16846	539
isotig20285	isogroup16853	535
isotig20292	isogroup16860	534
isotig20293	isogroup16861	539
isotig20295	isogroup16863	539
isotig20308	isogroup16876	539
isotig20316	isogroup16884	536
isotig20344	isogroup16912	536
isotig20363	isogroup16931	537
isotig20386	isogroup16954	536
isotig20393	isogroup16961	533
isotig20397	isogroup16965	535
isotig20401	isogroup16969	535
isotig20412	isogroup16980	532
isotig20417	isogroup16985	534
isotig20439	isogroup17007	534
isotig20451	isogroup17019	526
isotig20475	isogroup17043	532
isotig20490	isogroup17058	531
isotig20491	isogroup17059	532
isotig20503	isogroup17071	530
isotig20524	isogroup17092	530
isotig20587	isogroup17155	527
isotig20601	isogroup17169	524
isotig20614	isogroup17182	526
isotig20619	isogroup17187	524
isotig20626	isogroup17194	525
isotig20631	isogroup17199	524
isotig20636	isogroup17204	525
isotig20643	isogroup17211	524
isotig20693	isogroup17261	523
isotig20700	isogroup17268	522
isotig20701	isogroup17269	522
isotig20705	isogroup17273	520
isotig20728	isogroup17296	522
isotig20729	isogroup17297	517
isotig20759	isogroup17327	516
isotig20767	isogroup17335	515
isotig20773	isogroup17341	513
isotig20785	isogroup17353	518
isotig20794	isogroup17362	516
isotig20817	isogroup17385	517
isotig20820	isogroup17388	518
isotig20833	isogroup17401	517
isotig20836	isogroup17404	517
isotig20838	isogroup17406	516
isotig20849	isogroup17417	516
isotig20850	isogroup17418	515
isotig20881	isogroup17449	513
isotig20890	isogroup17458	511
isotig20909	isogroup17477	512
isotig20928	isogroup17496	513
isotig20951	isogroup17519	505
isotig20952	isogroup17520	511
isotig20953	isogroup17521	510
isotig20958	isogroup17526	512
isotig20963	isogroup17531	512
isotig20973	isogroup17541	511
isotig21000	isogroup17568	508
isotig21003	isogroup17571	509
isotig21008	isogroup17576	508
isotig21017	isogroup17585	507
isotig21026	isogroup17594	509
isotig21036	isogroup17604	509
isotig21041	isogroup17609	507
isotig21050	isogroup17618	508
isotig21054	isogroup17622	506
isotig21097	isogroup17665	503
isotig21099	isogroup17667	501
isotig21108	isogroup17676	502
isotig21115	isogroup17683	505
isotig21125	isogroup17693	504
isotig21131	isogroup17699	504
isotig21132	isogroup17700	504
isotig21139	isogroup17707	503
isotig21164	isogroup17732	503
isotig21190	isogroup17758	499
isotig21199	isogroup17767	498
isotig21201	isogroup17769	501
isotig21223	isogroup17791	503
isotig21245	isogroup17813	500
isotig21262	isogroup17830	500
isotig21268	isogroup17836	497
isotig21286	isogroup17854	485
isotig21351	isogroup17919	496
isotig21378	isogroup17946	496
isotig21487	isogroup18055	491
isotig21497	isogroup18065	489
isotig21512	isogroup18080	490
isotig21518	isogroup18086	489
isotig21528	isogroup18096	490
isotig21529	isogroup18097	487
isotig21534	isogroup18102	490
isotig21540	isogroup18108	490
isotig21560	isogroup18128	489
isotig21594	isogroup18162	487
isotig21601	isogroup18169	487
isotig21606	isogroup18174	483
isotig21609	isogroup18177	488
isotig21615	isogroup18183	488
isotig21622	isogroup18190	488
isotig21625	isogroup18193	484
isotig21644	isogroup18212	487
isotig21659	isogroup18227	485
isotig21675	isogroup18243	484
isotig21691	isogroup18259	485
isotig21699	isogroup18267	484
isotig21704	isogroup18272	483
isotig21714	isogroup18282	486
isotig21719	isogroup18287	484
isotig21727	isogroup18295	484
isotig21731	isogroup18299	473
isotig21742	isogroup18310	483
isotig21759	isogroup18327	481
isotig21768	isogroup18336	479
isotig21771	isogroup18339	481
isotig21774	isogroup18342	482
isotig21786	isogroup18354	481
isotig21792	isogroup18360	479
isotig21796	isogroup18364	481
isotig21806	isogroup18374	481
isotig21808	isogroup18376	481
isotig21809	isogroup18377	480
isotig21841	isogroup18409	478
isotig21842	isogroup18410	479
isotig21858	isogroup18426	479
isotig21863	isogroup18431	475
isotig21869	isogroup18437	474
isotig21875	isogroup18443	475
isotig21923	isogroup18491	476
isotig21938	isogroup18506	475
isotig21967	isogroup18535	475
isotig21973	isogroup18541	476
isotig21975	isogroup18543	474
isotig21977	isogroup18545	473
isotig21979	isogroup18547	474
isotig21983	isogroup18551	469
isotig21985	isogroup18553	475
isotig21994	isogroup18562	472
isotig22000	isogroup18568	472
isotig22005	isogroup18573	472
isotig22006	isogroup18574	473
isotig22008	isogroup18576	472
isotig22011	isogroup18579	471
isotig22022	isogroup18590	470
isotig22033	isogroup18601	472
isotig22034	isogroup18602	472
isotig22050	isogroup18618	471
isotig22067	isogroup18635	470
isotig22091	isogroup18659	469
isotig22095	isogroup18663	469
isotig22102	isogroup18670	469
isotig22108	isogroup18676	468
isotig22114	isogroup18682	468
isotig22126	isogroup18694	469
isotig22131	isogroup18699	468
isotig22132	isogroup18700	469
isotig22137	isogroup18705	468
isotig22145	isogroup18713	467
isotig22146	isogroup18714	466
isotig22150	isogroup18718	466
isotig22155	isogroup18723	455
isotig22162	isogroup18730	467
isotig22169	isogroup18737	468
isotig22172	isogroup18740	466
isotig22173	isogroup18741	466
isotig22192	isogroup18760	465
isotig22232	isogroup18800	464
isotig22251	isogroup18819	463
isotig22254	isogroup18822	463
isotig22255	isogroup18823	464
isotig22267	isogroup18835	463
isotig22280	isogroup18848	462
isotig22283	isogroup18851	462
isotig22304	isogroup18872	460
isotig22308	isogroup18876	462
isotig22315	isogroup18883	461
isotig22316	isogroup18884	461
isotig22323	isogroup18891	460
isotig22331	isogroup18899	460
isotig22350	isogroup18918	459
isotig22352	isogroup18920	459
isotig22370	isogroup18938	458
isotig22377	isogroup18945	458
isotig22411	isogroup18979	455
isotig22415	isogroup18983	455
isotig22418	isogroup18986	455
isotig22433	isogroup19001	447
isotig22442	isogroup19010	456
isotig22443	isogroup19011	455
isotig22485	isogroup19053	452
isotig22489	isogroup19057	452
isotig22509	isogroup19077	451
isotig22514	isogroup19082	453
isotig22515	isogroup19083	452
isotig22516	isogroup19084	451
isotig22537	isogroup19105	448
isotig22549	isogroup19117	449
isotig22551	isogroup19119	447
isotig22556	isogroup19124	447
isotig22557	isogroup19125	449
isotig22559	isogroup19127	449
isotig22564	isogroup19132	451
isotig22571	isogroup19139	447
isotig22575	isogroup19143	445
isotig22580	isogroup19148	445
isotig22590	isogroup19158	447
isotig22595	isogroup19163	444
isotig22598	isogroup19166	446
isotig22602	isogroup19170	446
isotig22604	isogroup19172	445
isotig22629	isogroup19197	445
isotig22645	isogroup19213	439
isotig22652	isogroup19220	443
isotig22656	isogroup19224	440
isotig22658	isogroup19226	443
isotig22659	isogroup19227	443
isotig22663	isogroup19231	443
isotig22669	isogroup19237	443
isotig22680	isogroup19248	441
isotig22684	isogroup19252	441
isotig22705	isogroup19273	441
isotig22714	isogroup19282	437
isotig22722	isogroup19290	440
isotig22729	isogroup19297	439
isotig22732	isogroup19300	441
isotig22735	isogroup19303	439
isotig22754	isogroup19322	438
isotig22760	isogroup19328	438
isotig22766	isogroup19334	437
isotig22768	isogroup19336	435
isotig22773	isogroup19341	435
isotig22778	isogroup19346	436
isotig22781	isogroup19349	438
isotig22782	isogroup19350	436
isotig22784	isogroup19352	437
isotig22786	isogroup19354	439
isotig22787	isogroup19355	437
isotig22796	isogroup19364	434
isotig22800	isogroup19368	433
isotig22801	isogroup19369	435
isotig22803	isogroup19371	432
isotig22804	isogroup19372	435
isotig22806	isogroup19374	434
isotig22817	isogroup19385	434
isotig22820	isogroup19388	433
isotig22822	isogroup19390	432
isotig22841	isogroup19409	432
isotig22842	isogroup19410	432
isotig22845	isogroup19413	431
isotig22847	isogroup19415	431
isotig22851	isogroup19419	416
isotig22854	isogroup19422	429
isotig22860	isogroup19428	429
isotig22864	isogroup19432	429
isotig22866	isogroup19434	429
isotig22869	isogroup19437	431
isotig22870	isogroup19438	427
isotig22892	isogroup19460	424
isotig22902	isogroup19470	427
isotig22916	isogroup19484	430
isotig22919	isogroup19487	428
isotig22920	isogroup19488	426
isotig22926	isogroup19494	425
isotig22927	isogroup19495	424
isotig22931	isogroup19499	425
isotig22946	isogroup19514	424
isotig22948	isogroup19516	422
isotig22949	isogroup19517	424
isotig22962	isogroup19530	422
isotig22974	isogroup19542	421
isotig22978	isogroup19546	420
isotig22983	isogroup19551	421
isotig22987	isogroup19555	421
isotig22991	isogroup19559	420
isotig22996	isogroup19564	420
isotig23001	isogroup19569	417
isotig23005	isogroup19573	413
isotig23009	isogroup19577	419
isotig23010	isogroup19578	419
isotig23021	isogroup19589	418
isotig23025	isogroup19593	416
isotig23026	isogroup19594	415
isotig23029	isogroup19597	416
isotig23059	isogroup19627	412
isotig23066	isogroup19634	413
isotig23070	isogroup19638	412
isotig23082	isogroup19650	408
isotig23084	isogroup19652	409
isotig23092	isogroup19660	409
isotig23109	isogroup19677	407
isotig23112	isogroup19680	407
isotig23122	isogroup19690	404
isotig23125	isogroup19693	404
isotig23133	isogroup19701	404
isotig23138	isogroup19706	404
isotig23144	isogroup19712	403
isotig23155	isogroup19723	402
isotig23171	isogroup19739	401
isotig23175	isogroup19743	402
isotig23182	isogroup19750	399
isotig23183	isogroup19751	397
isotig23189	isogroup19757	399
isotig23190	isogroup19758	399
isotig23197	isogroup19765	398
isotig23203	isogroup19771	399
isotig23209	isogroup19777	397
isotig23212	isogroup19780	395
isotig23218	isogroup19786	392
isotig23224	isogroup19792	394
isotig23232	isogroup19800	392
isotig23234	isogroup19802	392
isotig23242	isogroup19810	392
isotig23246	isogroup19814	392
isotig23249	isogroup19817	390
isotig23258	isogroup19826	388
isotig23259	isogroup19827	391
isotig23272	isogroup19840	386
isotig23288	isogroup19856	371
isotig23290	isogroup19858	386
isotig23293	isogroup19861	384
isotig23302	isogroup19870	380
isotig23304	isogroup19872	382
isotig23306	isogroup19874	384
isotig23310	isogroup19878	382
isotig23312	isogroup19880	382
isotig23313	isogroup19881	380
isotig23314	isogroup19882	382
isotig23319	isogroup19887	381
isotig23320	isogroup19888	379
isotig23334	isogroup19902	378
isotig23343	isogroup19911	376
isotig23353	isogroup19921	376
isotig23354	isogroup19922	375
isotig23361	isogroup19929	375
isotig23362	isogroup19930	374
isotig23364	isogroup19932	374
isotig23365	isogroup19933	372
isotig23366	isogroup19934	368
isotig23370	isogroup19938	371
isotig23380	isogroup19948	372
isotig23383	isogroup19951	370
isotig23387	isogroup19955	359
isotig23391	isogroup19959	356
isotig23392	isogroup19960	368
isotig23395	isogroup19963	371
isotig23396	isogroup19964	370
isotig23399	isogroup19967	368
isotig23401	isogroup19969	369
isotig23406	isogroup19974	368
isotig23407	isogroup19975	369
isotig23408	isogroup19976	368
isotig23412	isogroup19980	367
isotig23413	isogroup19981	367
isotig23420	isogroup19988	366
isotig23425	isogroup19993	365
isotig23431	isogroup19999	365
isotig23436	isogroup20004	362
isotig23438	isogroup20006	361
isotig23440	isogroup20008	361
isotig23444	isogroup20012	361
isotig23451	isogroup20019	358
isotig23456	isogroup20024	358
isotig23462	isogroup20030	356
isotig23477	isogroup20045	353
isotig23479	isogroup20047	354
isotig23485	isogroup20053	348
isotig23488	isogroup20056	342
isotig23513	isogroup20081	344
isotig23518	isogroup20086	331
isotig23523	isogroup20091	338
isotig23524	isogroup20092	336
isotig23528	isogroup20096	336
isotig23530	isogroup20098	337
isotig23531	isogroup20099	336
isotig23532	isogroup20100	337
isotig23535	isogroup20103	335
isotig23537	isogroup20105	330
isotig23544	isogroup20112	331
isotig23547	isogroup20115	332
isotig23551	isogroup20119	330
isotig23553	isogroup20121	329
isotig23554	isogroup20122	322
isotig23557	isogroup20125	315
isotig23559	isogroup20127	324
isotig23561	isogroup20129	322
isotig23563	isogroup20131	323
isotig23564	isogroup20132	321
isotig23565	isogroup20133	318
isotig23566	isogroup20134	317
isotig23573	isogroup20141	314
isotig23574	isogroup20142	315
isotig23577	isogroup20145	313
isotig23579	isogroup20147	313
isotig23580	isogroup20148	314
isotig23581	isogroup20149	311
isotig23587	isogroup20155	303
isotig23589	isogroup20157	308
isotig23590	isogroup20158	307
isotig23593	isogroup20161	305
isotig23594	isogroup20162	305
isotig23597	isogroup20165	304
isotig23599	isogroup20167	303
isotig23600	isogroup20168	302
isotig23601	isogroup20169	302
isotig23602	isogroup20170	299
isotig23606	isogroup20174	299
isotig23607	isogroup20175	299
isotig23608	isogroup20176	298
isotig23610	isogroup20178	290
isotig23615	isogroup20183	296
isotig23619	isogroup20187	286
isotig23622	isogroup20190	288
isotig23623	isogroup20191	285
isotig23625	isogroup20193	287
isotig23626	isogroup20194	286
isotig23628	isogroup20196	286
isotig23629	isogroup20197	284
isotig23631	isogroup20199	280
isotig23632	isogroup20200	279
isotig23635	isogroup20203	279
isotig23637	isogroup20205	274
isotig23638	isogroup20206	276
isotig23639	isogroup20207	275
isotig23640	isogroup20208	277
isotig23642	isogroup20210	275
isotig23643	isogroup20211	275
isotig23645	isogroup20213	267
isotig23646	isogroup20214	270
isotig23648	isogroup20216	269
isotig23649	isogroup20217	267
isotig23652	isogroup20220	260
isotig23653	isogroup20221	264
isotig23655	isogroup20223	255
isotig23656	isogroup20224	255
isotig23657	isogroup20225	250
isotig23658	isogroup20226	253
isotig23661	isogroup20229	249
isotig23664	isogroup20232	244
isotig23666	isogroup20234	242
isotig23668	isogroup20236	239
isotig23670	isogroup20238	240
isotig23672	isogroup20240	231
isotig23673	isogroup20241	236
isotig23674	isogroup20242	232
isotig23675	isogroup20243	229
isotig23676	isogroup20244	225
isotig23677	isogroup20245	229
isotig23679	isogroup20247	230
isotig23680	isogroup20248	228
isotig23681	isogroup20249	229
isotig23682	isogroup20250	227
isotig23685	isogroup20253	224
isotig23687	isogroup20255	224
isotig23688	isogroup20256	221
isotig23689	isogroup20257	221
isotig23692	isogroup20260	215
isotig23695	isogroup20263	209
isotig23697	isogroup20265	207
isotig23698	isogroup20266	204
isotig23701	isogroup20269	202
isotig23702	isogroup20270	201
isotig23704	isogroup20272	197
isotig23705	isogroup20273	196
isotig23706	isogroup20274	197
isotig23707	isogroup20275	196
isotig23708	isogroup20276	196
isotig23709	isogroup20277	188
isotig23710	isogroup20278	185
isotig23711	isogroup20279	186
isotig23712	isogroup20280	184
isotig23716	isogroup20284	183
isotig23717	isogroup20285	177
isotig23718	isogroup20286	178
isotig23719	isogroup20287	182
isotig23720	isogroup20288	181
isotig23721	isogroup20289	181
isotig23724	isogroup20292	172
isotig23726	isogroup20294	169
isotig23727	isogroup20295	171
isotig23729	isogroup20297	171
isotig23731	isogroup20299	160
isotig23732	isogroup20300	167
isotig23733	isogroup20301	167
isotig23735	isogroup20303	158
isotig23736	isogroup20304	159
isotig23737	isogroup20305	161
isotig23738	isogroup20306	160
isotig23740	isogroup20308	158
isotig23741	isogroup20309	157
isotig23742	isogroup20310	157
isotig23743	isogroup20311	157
isotig23745	isogroup20313	155
isotig23746	isogroup20314	155
isotig23747	isogroup20315	153
isotig23748	isogroup20316	152
isotig23751	isogroup20319	149
isotig23752	isogroup20320	148
isotig23753	isogroup20321	147
isotig23754	isogroup20322	146
isotig23755	isogroup20323	142
isotig23756	isogroup20324	142
isotig23757	isogroup20325	145
isotig23758	isogroup20326	139
isotig23759	isogroup20327	139
isotig23761	isogroup20329	137
isotig23762	isogroup20330	138
isotig23763	isogroup20331	137
isotig23764	isogroup20332	136
isotig23765	isogroup20333	133
isotig23766	isogroup20334	130
isotig23767	isogroup20335	132
isotig23768	isogroup20336	132
isotig23769	isogroup20337	130
isotig23770	isogroup20338	127
isotig23771	isogroup20339	125
isotig23772	isogroup20340	124
isotig23773	isogroup20341	123
isotig23774	isogroup20342	122
isotig23775	isogroup20343	121
isotig23776	isogroup20344	121
isotig23777	isogroup20345	116
isotig23778	isogroup20346	118
isotig23779	isogroup20347	115
isotig23780	isogroup20348	114
isotig23781	isogroup20349	113
isotig23783	isogroup20351	111
isotig23784	isogroup20352	109
isotig23785	isogroup20353	108
isotig23786	isogroup20354	108
isotig23787	isogroup20355	108
isotig23788	isogroup20356	107
isotig23790	isogroup20358	102
isotig23791	isogroup20359	99
isotig23793	isogroup20361	93
isotig23794	isogroup20362	94
isotig23795	isogroup20363	94
isotig23796	isogroup20364	89
isotig23797	isogroup20365	87
isotig23798	isogroup20366	88
isotig23799	isogroup20367	88
isotig23800	isogroup20368	83
isotig23801	isogroup20369	79
isotig23803	isogroup20371	73
isotig23804	isogroup20372	71
isotig23805	isogroup20373	70
isotig23806	isogroup20374	69
isotig23807	isogroup20375	69
isotig23808	isogroup20376	65
isotig23809	isogroup20377	58
isotig23810	isogroup20378	20
