# Supplementary material for: A comprehensive set of transcript sequences of the heavy metal hyperaccumulator Noccaea caerulescens
Source: Front Plant Sci. 2014 Jun 20;5:261. doi: 10.3389/fpls.2014.00261 (PMC4064536; doi:10.3389/fpls.2014.00261)
Supplement: Supplementary file 1 [file DataSheet1.ZIP › S-Tables/78115_Aarts_Table_8.XLSX]

## Sheet: Glucosinolate genes
Table S8	Genes involved in the glucosinolate biosynthesis pathway
Gene name	A. thaliana gene no.	Noccaea caerulescens longest isotig	Noccaea caerulescens isogroup	length	remarks
Transcription factors
Dof1.1/OBP2	At1g07640	isotig22291	isogroup18859	462
IQD1-1	At3g09710	isotig11859	isogroup08427	1039
MYB28	At5g61420	isotig02909	isogroup009151	1598
MYB29	At5g07690	isotig07952	isogroup04520	1573
MYB34	At5g60890	not found
MYB51	At1g18570	isotig10542	isogroup07110	1162
MYB76	At5g07700	isotig02910	isogroup009151	1370	Same isogroup as MYB28
MYB122	At1g74080	not found
MYC2	At1g32640	isotig06399	isogroup02967	2161
MYC3	At5g46760	isotig06449	isogroup03017	2121
MYC4	At4g17880	isotig09347	isogroup05915	1315
1isotigs corresponding to MYB28 and MYB76 are grouped in the same isogroup
Side-chain elongation (aliphatic)
BCAT-3	At3g49680	isotig07731	isogroup04299	1622
BCAT-4	At3g19710	not found
BAT5	At4g12030	not found
MAM1	At5g23010	not found
MAM3	At5g23020	not found
IPMI LSU1	At4g13430	isotig07016	isogroup03584	1844
IPMI SSU2	At2g43100	not found
IPMI SSU3	At3g58990	not found
IPMDH1	At5g14200	not found
IPMDH3	At1g31180	not found
Core structure formation
Aliphatic
CYP79F1	At1g16410	not found
CYP79F2	At1g16400	not found
CYP83A1	At4g13770	not found
GSTF11	At3g03190	isotig04905	isogroup01913	703
GSTU20	At1g78370	not found
UGT74C1	At2g31790	isotig07856	isogroup04424	1590
ST5b/SOT17	At1g74090	isotig03118	isogroup01019	1349
		isotig11842	isogroup08410	1041
ST5c/SOT18	At1g18590	isotig22543	isogroup19111	449
		isotig17611	isogroup14179	670
Indolic
CYP79A2	At5g05260	isotig06303	isogroup02871	2256
CYP79B2	At4g39950	not found
CYP79B3	At2g22330	isotig21339	isogroup17907	497
		isotig16552	isogroup13120	726
CYP83B1	At4g31500	isotig07663	isogroup04231	1639
GSTF9	At2g30860	isotig03774	isogroup01347	920
GSTF10	At2g30870	not found
ST5a/SOT16	At1g74100	isotig09214	isogroup05782	1336
UGT74B1	At1g24100	isotig08059	isogroup04627	1546
Common
GGP1	At4g30530	isotig03567	isogroup01244	1279
SUR1	At2g20610	isotig02815	isogroup00868	1635
Secondary modification
Aliphatic
FMOGS-OX1	At1g65860	not found
FMOGS-OX2	At1g62540	not found
FMOGS-OX3	At1g62560	not found
FMOGS-OX4	At1g62570	not found
FMOGS-OX5	At1g12140	isotig20477	isogroup17045	531
		isotig16980	isogroup13548	705
		isotig22220	isogroup18788	465
AOP1	At4g03070	isotig12598	isogroup09166	981
AOP2	At4g03060	not found
AOP3	At4g03050	not found
GSL-OH	At2g25450	isotig01721	isogroup00361	1208
Indolic
CYP81F1	Atg437430	isotig17761	isogroup14329	661
CYP81F2	At5g57220	not found
CYP81F3	Atg437400	isotig07426	isogroup03994	1707
CYP81F4	Atg437410	not found
IGMT4	At1g21130	isotig01374	isogroup00258	1307
Co-substrate pathways
BZO1p1	At1g65880	not found
APK1	At2g14750	isotig12186	isogroup08754	1012
APK2	At4g39940	isotig10090	isogroup06658	1214
GSH1/PAD2	At4g23100	isotig06768	isogroup03336	1942
CHY1	At5g65940	not found
AAO4	At1g04580	isotig04364	isogroup01642	769
Glucosinolate transporters
GTR1	At3g47960	isotig22799	isogroup19367	435
GTR2	At5g62680	isotig00436	isogroup00043	2144
